# Supplementary material for: Proteomic analyses reveal cystatin c is a promising biomarker for evaluation of systemic lupus erythematosus
Source: Clin Proteomics. 2023 Oct 18;20:43. doi: 10.1186/s12014-023-09434-9 (PMC10583312; doi:10.1186/s12014-023-09434-9)
Supplement: Supplementary file 1 — Additional file 1: Data S1. The differentially expressed proteins between different comparison groups. [file 12014_2023_9434_MOESM1_ESM.xlsx]

## Sheet: UriPro.PN.DEG
	logFC	AveExpr	t	P.Value	adj.P.Val	B	gene	count	sca.t	sca.P.Value	sca.adj.pval	change
NBEAL2	0.630853	19.8075	4.00513	0.000370189	0.414055	0.073748	NBEAL2	16	4.17773	0.000222374	0.406868	Up
TEC	0.884498	15.4242	3.97393	0.000465045	0.414055	-0.131215	TEC	2	3.9237	0.000515404	0.406868	Up
MBOAT2	0.688445	17.0875	3.78401	0.000678996	0.414055	-0.428275	MBOAT2	4	3.79926	0.000636108	0.406868	Up
SEPTIN1	-1.25339	17.6905	-3.71607	0.000816691	0.414055	-0.581082	SEPTIN1	4	-3.74738	0.000733274	0.406868	Down
TACC1	0.603625	17.2154	3.66963	0.000926067	0.414055	-0.685077	TACC1	5	3.71737	0.000795926	0.406868	Up
EFEMP1	1.53316	16.7445	3.63806	0.00100842	0.414055	-0.755556	EFEMP1	4	3.67109	0.000902857	0.406868	Up
IL16	-0.846565	18.9282	-3.57388	0.00119834	0.414055	-0.898269	IL16	8	-3.64535	0.000968259	0.406868	Down
CXCL12	1.43596	14.3013	3.8715	0.000923735	0.414055	-0.876925	CXCL12	1	3.80938	0.00102385	0.406868	Up
SERPINE1	0.846274	17.776	3.61195	0.00108188	0.414055	-0.81372	SERPINE1	3	3.60971	0.00106644	0.406868	Up
TM9SF1	1.10958	14.5711	3.78212	0.00122497	0.414055	-0.919124	TM9SF1	1	3.70344	0.00140591	0.406868	Up
TFPI	0.694737	16.0378	3.47855	0.00154578	0.414055	-1.10871	TFPI	3	3.46248	0.00158437	0.406868	Up
CTSW	1.12198	15.1698	3.65974	0.00134923	0.414055	-1.09264	CTSW	1	3.5799	0.00158622	0.406868	Up
VAV3	-1.78068	14.4617	-5.23453	0.000680455	0.414055	-1.66495	VAV3	1	-4.38829	0.00174989	0.406868	Down
CD79B	-3.06892	13.4029	-4.79902	0.00170355	0.414055	-2.09102	CD79B	1	-4.58538	0.00178934	0.406868	Down
ARHGAP4	-0.424156	18.7848	-3.222	0.00303258	0.414055	-1.66459	ARHGAP4	12	-3.39755	0.0018834	0.406868	Unchange
OPLAH	1.3776	14.8624	3.55021	0.00196319	0.414055	-1.30499	OPLAH	1	3.53008	0.00198621	0.406868	Up
MARCKS	-1.50503	15.6911	-3.32733	0.0023045	0.414055	-1.43836	MARCKS	3	-3.3516	0.00212712	0.406868	Down
TMEM87B	0.591289	16.5273	3.30191	0.00246307	0.414055	-1.49323	TMEM87B	4	3.31456	0.0023454	0.406868	Up
ERGIC1	0.358112	17.4038	3.44598	0.00168545	0.414055	-1.18017	ERGIC1	3	3.30259	0.00242043	0.406868	Unchange
QSOX1	0.92453	16.0483	3.29351	0.00258399	0.414055	-1.52882	QSOX1	3	3.30234	0.00248411	0.406868	Up
TIMP1	0.98377	18.9664	3.2655	0.00270856	0.414055	-1.57153	TIMP1	4	3.29151	0.00249193	0.406868	Up
SPECC1	0.461637	17.5898	3.19101	0.00328577	0.414055	-1.73058	SPECC1	6	3.26912	0.00264262	0.406868	Unchange
PLXDC2	0.484178	18.1081	3.16604	0.00350433	0.414055	-1.78355	PLXDC2	6	3.23871	0.00286131	0.406868	Unchange
PPM1L	0.571848	14.9568	3.32437	0.0025282	0.414055	-1.5085	PPM1L	2	3.23417	0.00312255	0.406868	Unchange
FERMT2	0.931417	15.1299	3.31285	0.00311402	0.414055	-1.67458	FERMT2	2	3.2865	0.0032336	0.406868	Up
IL6ST	0.676216	15.5908	3.21099	0.00319643	0.414055	-1.70401	IL6ST	3	3.20027	0.00323638	0.406868	Up
CD40LG	0.564283	17.055	3.16406	0.00352223	0.414055	-1.78774	CD40LG	3	3.13782	0.00371772	0.406868	Unchange
PCMT1	0.417404	19.4884	3.08663	0.00429535	0.414055	-1.95078	PCMT1	5	3.1309	0.00378464	0.406868	Unchange
KYAT3	1.0587	18.9311	3.12415	0.00399005	0.414055	-1.88874	KYAT3	3	3.13909	0.00378696	0.406868	Up
TMX1	0.357116	19.72	3.05943	0.00460346	0.414055	-2.00762	TMX1	5	3.10763	0.00401825	0.406868	Unchange
MAP1A	1.42701	16.3333	3.07155	0.00446371	0.414055	-1.98233	MAP1A	4	3.10007	0.00409707	0.406868	Up
H1-0	-2.25211	16.1942	-3.6972	0.00460746	0.414055	-2.31938	H1-0	2	-3.67945	0.00425023	0.406868	Down
MFSD1	0.612591	17.4068	3.08518	0.0043113	0.414055	-1.95382	MFSD1	3	3.0704	0.00442072	0.406868	Up
PARP12	-0.805599	14.5789	-3.1732	0.00404766	0.414055	-1.87789	PARP12	1	-3.11045	0.0046237	0.406868	Down
GOLIM4	0.657619	15.3306	3.13795	0.00385247	0.414055	-1.85755	GOLIM4	1	3.05787	0.00465719	0.406868	Up
COPG2	0.56961	17.9889	2.99399	0.00543295	0.414055	-2.14341	COPG2	6	3.04908	0.00466818	0.406868	Unchange
PRKCSH	0.240886	21.4009	2.76681	0.0095456	0.418251	-2.60326	PRKCSH	9	3.04641	0.00470016	0.406868	Unchange
SNRPD3	-1.09939	17.2074	-3.05015	0.00491794	0.414055	-2.05556	SNRPD3	2	-3.05619	0.0047774	0.406868	Down
MFSD6	1.79524	13.8615	3.89273	0.00279646	0.414055	-2.56552	MFSD6	1	3.50274	0.00494634	0.406868	Up
HLA-DPA1	-0.976301	16.8023	-3.02117	0.00507247	0.414055	-2.08717	HLA-DPA1	2	-3.02345	0.0049831	0.406868	Down
UBR1	0.477307	16.8905	2.96509	0.00584267	0.414055	-2.20292	UBR1	5	3.00402	0.00523509	0.406868	Unchange
RAB33A	1.00724	16.2621	3.11779	0.00477887	0.414055	-2.04778	RAB33A	1	3.06686	0.00529139	0.406868	Up
TM9SF4	0.472466	16.8605	2.9775	0.00566323	0.414055	-2.17739	TM9SF4	4	2.98375	0.0055109	0.406868	Unchange
GOLGB1	0.516126	17.7716	2.89863	0.00689851	0.414055	-2.3387	GOLGB1	8	2.97891	0.00557869	0.406868	Unchange
BTN3A3	0.991903	14.9954	3.50666	0.00245665	0.414055	-2.17742	BTN3A3	1	3.11913	0.00564886	0.406868	Up
CTSA	0.507825	19.6677	2.88689	0.00710273	0.414055	-2.36251	CTSA	8	2.96812	0.00573277	0.406868	Unchange
HNRNPC	-0.61411	20.0597	-2.90646	0.00676526	0.414055	-2.32277	HNRNPC	7	-2.96582	0.00576626	0.406868	Down
IKBIP	0.455842	17.1864	3.00933	0.00522659	0.414055	-2.11169	IKBIP	3	2.96364	0.00579805	0.406868	Unchange
CD93	0.904153	14.4218	3.12147	0.00529282	0.414055	-2.07655	CD93	1	3.06527	0.00587412	0.406868	Up
P3H1	0.600476	16.5877	2.92996	0.00638007	0.414055	-2.27488	P3H1	4	2.9456	0.00606754	0.406868	Up
CNDP2	-0.347852	19.8636	-2.80632	0.00866609	0.418166	-2.52465	CNDP2	8	-2.93903	0.00616869	0.406868	Unchange
NID1	0.614487	21.3615	2.85479	0.00769067	0.414055	-2.42739	NID1	18	2.93377	0.00625064	0.406868	Up
RGS6	-0.719028	16.1248	-2.96395	0.00597138	0.414055	-2.21648	RGS6	2	-2.93966	0.00626955	0.406868	Down
NME3	0.533952	16.0207	2.91975	0.00666424	0.414055	-2.30519	NME3	4	2.93018	0.0064196	0.406868	Unchange
RTN2	0.474703	18.6346	2.91034	0.00670015	0.414055	-2.31487	RTN2	4	2.91771	0.00650771	0.406868	Unchange
DHCR7	0.93354	15.8911	2.88373	0.00715874	0.414055	-2.36892	DHCR7	4	2.90758	0.0066749	0.406868	Up
TRIP11	0.588929	17.7196	2.92467	0.00658363	0.414055	-2.29683	TRIP11	3	2.91116	0.00673068	0.406868	Up
CST3	1.44105	14.6679	3.06607	0.00686189	0.414055	-2.29141	CST3	1	3.05911	0.00675686	0.406868	Up
ELAVL1	-0.549072	17.7344	-2.87948	0.00723468	0.414055	-2.37753	ELAVL1	4	-2.89267	0.00692827	0.406868	Unchange
FBP1	-1.24772	15.6958	-2.89501	0.00708471	0.414055	-2.35486	FBP1	1	-2.89822	0.00695062	0.406868	Down
MRTO4	-1.54057	14.5145	-3.44113	0.00599309	0.414055	-2.32987	MRTO4	1	-3.30998	0.00695375	0.406868	Down
UGGT1	0.27416	20.3489	2.64346	0.0128583	0.462414	-2.8447	UGGT1	17	2.88659	0.00703418	0.406868	Unchange
RTCB	-0.296916	19.0856	-2.68397	0.0116676	0.441221	-2.76609	RTCB	12	-2.88443	0.00707225	0.406868	Unchange
ATXN10	-0.646015	15.4564	-2.93552	0.00653487	0.414055	-2.28559	ATXN10	2	-2.8985	0.00707249	0.406868	Down
CLDN3	-1.63972	16.2926	-3.57688	0.00558217	0.414055	-2.42464	CLDN3	1	-3.36897	0.00713372	0.406868	Down
EML2	0.392482	18.7418	2.76714	0.00953788	0.418251	-2.6026	EML2	8	2.87276	0.00728081	0.406868	Unchange
DDX39B	-0.913565	16.6669	-2.8707	0.00739389	0.414055	-2.39529	DDX39B	2	-2.87202	0.00729427	0.406868	Down
SPTLC1	0.684549	16.6046	2.87112	0.00738615	0.414055	-2.39444	SPTLC1	3	2.87039	0.00732396	0.406868	Up
RPS8	-0.98667	17.254	-2.84803	0.00782032	0.414055	-2.44101	RPS8	3	-2.86293	0.00746114	0.406868	Down
RPS18	-0.549077	18.4243	-2.82323	0.0083134	0.414055	-2.49083	RPS18	5	-2.85773	0.00755827	0.406868	Unchange
SEPTIN11	0.694209	18.4918	2.81553	0.00847226	0.414055	-2.50624	SEPTIN11	5	2.84783	0.00774621	0.406868	Up
TLE3	-1.919	13.5279	-5.11537	0.00182636	0.414055	-2.6429	TLE3	1	-3.68099	0.00784944	0.406868	Down
LMAN1	0.391706	19.5514	2.79594	0.00888943	0.418251	-2.54535	LMAN1	5	2.83525	0.00799143	0.406868	Unchange
RNASEL	0.436163	15.9707	2.82527	0.00827171	0.414055	-2.48673	RNASEL	4	2.82991	0.00809771	0.406868	Unchange
WDR18	-1.01918	16.8805	-2.85857	0.00838724	0.414055	-2.47368	WDR18	2	-2.862	0.00820539	0.406868	Down
MRPL12	-0.626389	16.4052	-2.85914	0.00773869	0.414055	-2.42881	MRPL12	2	-2.82915	0.00824259	0.406868	Down
GIMAP4	-0.807909	18.6981	-2.80078	0.00878466	0.418251	-2.53571	GIMAP4	4	-2.82251	0.00824726	0.406868	Down
SEC14L5	0.759048	14.9338	2.83551	0.00820026	0.414055	-2.47605	SEC14L5	2	2.82509	0.00832521	0.406868	Up
PLAUR	0.889975	14.9324	2.8884	0.00820916	0.414055	-2.45578	PLAUR	1	2.83872	0.00907326	0.421391	Up
BIN1	-0.805728	15.8895	-2.83665	0.0083223	0.414055	-2.4799	BIN1	1	-2.79626	0.00908052	0.421391	Down
SPTLC2	0.416193	16.147	2.89202	0.00713712	0.414055	-2.36278	SPTLC2	2	2.7869	0.00914113	0.421391	Unchange
A1BG	0.908132	15.7118	2.78144	0.00935536	0.418251	-2.57944	A1BG	2	2.78228	0.00924453	0.421391	Up
CD44	-0.979494	17.962	-2.74952	0.00995635	0.429104	-2.63748	CD44	4	-2.7732	0.00931156	0.421391	Down
SUB1	-0.694701	19.8205	-2.73391	0.0103411	0.432641	-2.66825	SUB1	5	-2.76508	0.00949864	0.421391	Down
PSPC1	-0.856816	16.4266	-2.74696	0.0100184	0.429104	-2.64253	PSPC1	3	-2.75814	0.0096613	0.421391	Down
HSD17B8	-0.527191	15.1859	-2.83139	0.00842924	0.414055	-2.49095	HSD17B8	2	-2.77045	0.00966615	0.421391	Unchange
WDFY4	-0.720924	14.6124	-2.81288	0.00934462	0.418251	-2.56139	WDFY4	2	-2.7914	0.00970452	0.421391	Down
KANK2	1.41786	15.2858	3.73728	0.00432382	0.414055	-2.65986	KANK2	1	3.18044	0.00981211	0.421391	Up
PLD3	0.738412	15.7532	2.83944	0.00944217	0.418251	-2.5532	PLD3	2	2.81174	0.00989914	0.421391	Up
MAP4K5	1.42207	13.5422	3.42404	0.00714011	0.414055	-2.56193	MAP4K5	1	3.16733	0.0100331	0.421391	Up
SPTBN1	-0.311098	21.716	-2.60573	0.0140678	0.474271	-2.91729	SPTBN1	50	-2.73629	0.0101909	0.421391	Unchange
EBP	0.427738	17.73	2.77123	0.00944323	0.418251	-2.5945	EBP	3	2.73166	0.0103066	0.421391	Unchange
ACSS2	0.445775	16.5243	2.72105	0.0106685	0.432641	-2.69354	ACSS2	4	2.72812	0.0103957	0.421391	Unchange
ECE1	0.427108	18.6448	2.66946	0.0120819	0.448856	-2.79433	ECE1	6	2.72775	0.010405	0.421391	Unchange
CUX1	1.61997	17.8665	2.73848	0.0111274	0.43598	-2.70145	CUX1	2	2.75796	0.0105016	0.421391	Up
FYCO1	0.587632	15.6307	2.70871	0.0113227	0.43598	-2.72501	FYCO1	4	2.72329	0.0108287	0.42999	Up
PSMB5	0.808239	15.0805	2.68317	0.0116903	0.441221	-2.76766	PSMB5	3	2.69291	0.0113233	0.44197	Up
MICU1	0.455841	16.4068	2.72789	0.0106487	0.432641	-2.68853	MICU1	3	2.69714	0.0113623	0.44197	Unchange
TOR1AIP2	0.466735	16.3121	2.69823	0.0112735	0.43598	-2.73826	TOR1AIP2	3	2.6728	0.0118871	0.449223	Unchange
TMEM245	0.384479	15.6293	2.73339	0.0105085	0.432641	-2.67305	TMEM245	3	2.67382	0.012017	0.449223	Unchange
SF1	-0.853344	17.1235	-2.65601	0.0124781	0.45737	-2.82043	SF1	3	-2.66775	0.0120324	0.449223	Down
ESAM	0.547912	18.8876	2.6468	0.0127563	0.462414	-2.83826	ESAM	4	2.66118	0.0122244	0.449223	Unchange
WIPF1	0.396499	19.4889	2.57772	0.0150333	0.474271	-2.9708	WIPF1	7	2.6543	0.0124286	0.449223	Unchange
ATP2C1	0.387199	18.8703	2.54728	0.0161512	0.474271	-3.02853	ATP2C1	10	2.64871	0.0125964	0.449223	Unchange
SPTAN1	-0.397258	21.6041	-2.56452	0.015509	0.474271	-2.99588	SPTAN1	55	-2.64312	0.0127668	0.449223	Unchange
ATL1	0.478661	18.3619	2.58106	0.0149151	0.474271	-2.96444	ATL1	7	2.64175	0.0128089	0.449223	Unchange
NEXN	0.665383	20.6976	2.58372	0.0148214	0.474271	-2.95936	NEXN	15	2.64065	0.0128427	0.449223	Up
NDRG1	-0.745544	16.4905	-2.61925	0.013623	0.474271	-2.89136	NDRG1	4	-2.6394	0.0128813	0.449223	Down
GGH	0.536145	18.0321	2.62256	0.0135161	0.474271	-2.885	GGH	4	2.63649	0.0129713	0.449223	Unchange
GPR89B	1.27187	14.717	2.88936	0.0110146	0.43598	-2.82625	GPR89B	1	2.79495	0.0129758	0.449223	Up
ANXA4	-0.395269	19.3062	-2.54912	0.0160814	0.474271	-3.02505	ANXA4	7	-2.62404	0.0133639	0.449223	Unchange
SNU13	-0.977346	17.8771	-2.61847	0.0138264	0.474271	-2.89146	SNU13	2	-2.62509	0.0134995	0.449223	Down
FAM114A2	0.305384	16.9209	2.57781	0.0150301	0.474271	-2.97063	FAM114A2	5	2.618	0.0135582	0.449223	Unchange
RDH11	0.400978	19.9651	2.58277	0.0148546	0.474271	-2.96116	RDH11	5	2.61725	0.0135825	0.449223	Unchange
ATP2A2	0.367814	22.1143	2.50586	0.0177961	0.476295	-3.10644	ATP2A2	11	2.61598	0.0136239	0.449223	Unchange
MPST	0.523331	18.2093	2.59578	0.0144041	0.474271	-2.93634	MPST	4	2.60921	0.0138456	0.449223	Unchange
METTL3	1.47029	14.5401	3.06416	0.0103924	0.432641	-2.95482	METTL3	1	2.87867	0.0138647	0.449223	Up
SAMHD1	-0.64988	21.3141	-2.54998	0.0160492	0.474271	-3.02344	SAMHD1	17	-2.6074	0.0139056	0.449223	Down
SPAG9	0.415907	16.237	2.63001	0.0132782	0.47305	-2.87066	SPAG9	3	2.5954	0.014309	0.454195	Unchange
RANBP3	-0.536635	16.1956	-2.59736	0.0143504	0.474271	-2.93333	RANBP3	3	-2.58784	0.0145686	0.454195	Unchange
DLGAP4	0.304886	17.1844	2.54539	0.0162233	0.474271	-3.03211	DLGAP4	5	2.58478	0.0146749	0.454195	Unchange
RTN1	0.758037	19.1742	2.53769	0.0165192	0.474271	-3.04664	RTN1	11	2.58358	0.0147167	0.454195	Up
RPL11	-0.520512	18.0103	-2.59415	0.01446	0.474271	-2.93946	RPL11	3	-2.58251	0.014754	0.454195	Unchange
CAMK2G	0.980739	16.0538	2.76692	0.0121281	0.448856	-2.83994	CAMK2G	1	2.66803	0.0147744	0.454195	Up
ABCB6	0.625564	17.4139	2.52627	0.0169671	0.474271	-3.06814	ABCB6	7	2.5708	0.0151697	0.462614	Up
CSTB	-0.740196	18.8443	-2.53843	0.0164903	0.474271	-3.04524	CSTB	4	-2.55827	0.0156262	0.4672	Down
P4HB	0.264798	22.6358	2.36775	0.0244553	0.494019	-3.36042	P4HB	19	2.5569	0.0156767	0.4672	Unchange
NCSTN	0.402881	16.6494	2.7194	0.0108685	0.43598	-2.70511	NCSTN	1	2.56155	0.0156877	0.4672	Unchange
NDUFB9	-0.471892	17.1441	-2.57883	0.0151807	0.474271	-2.96805	NDUFB9	3	-2.55581	0.0159007	0.468727	Unchange
FKBP4	-0.745394	15.9854	-2.52068	0.0171907	0.474271	-3.07866	FKBP4	5	-2.54866	0.0159849	0.468727	Down
RASAL3	-0.81139	17.6449	-2.51838	0.0172833	0.474271	-3.08297	RASAL3	4	-2.53916	0.0163467	0.473899	Down
RPL3	-0.535775	18.6753	-2.51876	0.017268	0.474271	-3.08226	RPL3	4	-2.53309	0.0165822	0.473899	Unchange
TBC1D5	0.325237	17.2984	2.4419	0.0206404	0.494019	-3.22518	TBC1D5	7	2.53093	0.0166666	0.473899	Unchange
TBXAS1	0.517272	21.5525	2.46021	0.0197865	0.493168	-3.19139	TBXAS1	15	2.5293	0.0167303	0.473899	Unchange
RPS5	-0.602041	17.4115	-2.52667	0.0169515	0.474271	-3.0674	RPS5	3	-2.52599	0.016861	0.473899	Down
UBA2	-0.731413	16.4807	-2.51599	0.01738	0.474271	-3.08745	UBA2	3	-2.52391	0.0169437	0.473899	Down
GOLGA2	0.341155	17.0874	2.43897	0.0207804	0.494019	-3.23059	GOLGA2	7	2.52171	0.0170315	0.473899	Unchange
RAB24	1.56929	13.0337	3.65424	0.00742825	0.414055	-3.02016	RAB24	1	2.98459	0.0174775	0.478133	Up
PPIB	0.324553	21.9628	2.39838	0.0228077	0.494019	-3.30488	PPIB	9	2.50638	0.0176549	0.478133	Unchange
EVL	-0.690277	18.4828	-2.47227	0.0192418	0.493168	-3.16905	EVL	5	-2.49996	0.0179218	0.478133	Down
LRMDA	0.704077	14.5789	2.55309	0.0173416	0.474271	-3.04159	LRMDA	2	2.53317	0.0179511	0.478133	Up
ZNF185	0.680514	17.1262	2.47966	0.0189148	0.493168	-3.15532	ZNF185	4	2.49825	0.0179935	0.478133	Up
LSS	0.515121	17.0469	2.46759	0.0194513	0.493168	-3.17772	LSS	5	2.4971	0.018042	0.478133	Unchange
OGT	-0.360858	15.6609	-2.53596	0.0165865	0.474271	-3.04991	OGT	3	-2.48922	0.0183771	0.478133	Unchange
DIAPH1	0.285047	21.3595	2.3231	0.0270515	0.494019	-3.44055	DIAPH1	24	2.47716	0.0189011	0.478133	Unchange
CALHM5	-0.584133	16.3794	-2.50475	0.0180453	0.476295	-3.10591	CALHM5	2	-2.48149	0.0189108	0.478133	Unchange
TMCO1	0.772345	16.5371	2.48477	0.0193625	0.493168	-3.13693	TMCO1	3	2.4907	0.0189508	0.478133	Up
MRI1	0.4164	14.9506	2.5822	0.0154766	0.474271	-2.96919	MRI1	2	2.49059	0.0189556	0.478133	Unchange
ERP44	0.307292	19.8374	2.36199	0.0247768	0.494019	-3.37081	ERP44	9	2.47546	0.0189759	0.478133	Unchange
SCAMP1	0.467264	16.018	2.5716	0.0160976	0.474271	-2.99146	SCAMP1	2	2.49442	0.0190347	0.478133	Unchange
SLC35B2	0.568959	15.0125	2.51992	0.0181172	0.476295	-3.08987	SLC35B2	2	2.4847	0.0194606	0.478133	Unchange
NSDHL	0.430068	16.2327	2.45286	0.0201254	0.494019	-3.20498	NSDHL	4	2.46158	0.0195978	0.478133	Unchange
TWSG1	0.686326	15.3112	2.71436	0.015085	0.474271	-2.96006	TWSG1	2	2.56665	0.0200116	0.478133	Up
MAN2A1	0.558728	18.7219	2.40542	0.0224434	0.494019	-3.29205	MAN2A1	7	2.45027	0.0201187	0.478133	Unchange
FBLN5	1.97829	14.1147	2.5349	0.0217918	0.494019	-3.16847	FBLN5	1	2.55883	0.0203369	0.478133	Up
CYFIP2	-0.400946	17.0876	-2.39078	0.0232069	0.494019	-3.31871	CYFIP2	6	-2.44045	0.0205807	0.478133	Unchange
EPN1	0.507116	16.0288	2.46882	0.0203427	0.494019	-3.18113	EPN1	3	2.45073	0.0210182	0.478133	Unchange
CMIP	0.420988	18.4534	2.42257	0.0215787	0.494019	-3.2607	CMIP	4	2.4309	0.0210397	0.478133	Unchange
DCAKD	0.392419	16.307	2.46241	0.0196861	0.493168	-3.18732	DCAKD	3	2.43086	0.0210419	0.478133	Unchange
CHKB	0.529784	15.674	2.42787	0.0213177	0.494019	-3.25098	CHKB	3	2.4224	0.021456	0.478133	Unchange
RPS4X	-0.636683	18.3439	-2.40472	0.0224796	0.494019	-3.29333	RPS4X	4	-2.42227	0.0214627	0.478133	Down
TRIM5	0.481068	14.925	2.4647	0.019794	0.493168	-3.18855	TRIM5	2	2.42587	0.0214966	0.478133	Unchange
SCARF1	0.64505	16.7637	2.39284	0.0230977	0.494019	-3.31495	SCARF1	5	2.41982	0.0215841	0.478133	Up
MLEC	0.30072	20.0019	2.31546	0.0275196	0.494019	-3.45415	MLEC	8	2.41693	0.021728	0.478133	Unchange
FASTKD5	0.489621	15.7498	2.40365	0.0225349	0.494019	-3.29529	FASTKD5	4	2.41633	0.0217578	0.478133	Unchange
DPAGT1	0.367643	15.9151	2.52601	0.0176189	0.476295	-3.08807	DPAGT1	2	2.42955	0.0217848	0.478133	Unchange
EPDR1	0.819715	16.7482	2.40208	0.0226154	0.494019	-3.29813	EPDR1	3	2.41429	0.0218605	0.478133	Up
GRB2	0.273013	19.7526	2.29761	0.0286429	0.494019	-3.48583	GRB2	8	2.41422	0.0218636	0.478133	Unchange
SELP	0.376948	22.5692	2.31222	0.0277204	0.494019	-3.45991	SELP	15	2.40576	0.0222927	0.478133	Unchange
MANF	0.453482	19.563	2.36105	0.0248298	0.494019	-3.37251	MANF	6	2.40413	0.0223764	0.478133	Unchange
UBE3C	0.437093	16.1736	2.39433	0.0230195	0.494019	-3.31225	UBE3C	4	2.40408	0.0223789	0.478133	Unchange
UBE2F	0.759529	16.4199	2.49893	0.0202708	0.494019	-3.1456	UBE2F	1	2.44639	0.0224927	0.478133	Up
CCDC6	0.352016	16.9609	2.368	0.0244412	0.494019	-3.35996	CCDC6	5	2.40028	0.0225747	0.478133	Unchange
ARHGAP17	-0.361572	17.5638	-2.33174	0.0265302	0.494019	-3.42512	ARHGAP17	7	-2.40026	0.0225758	0.478133	Unchange
MINK1	0.709265	16.8364	2.39194	0.0231456	0.494019	-3.3166	MINK1	3	2.40012	0.0225832	0.478133	Up
HYOU1	0.333771	20.1761	2.29171	0.029023	0.494019	-3.49626	HYOU1	13	2.39957	0.0226115	0.478133	Unchange
SH3KBP1	-0.525638	17.8925	-2.35295	0.0252896	0.494019	-3.38709	SH3KBP1	7	-2.39844	0.0226703	0.478133	Unchange
STOM	0.345722	23.158	2.30308	0.0282945	0.494019	-3.47615	STOM	10	2.39659	0.0227665	0.478133	Unchange
LOXL3	0.867419	16.1158	2.39462	0.0232321	0.494019	-3.30636	LOXL3	2	2.39991	0.022811	0.478133	Up
NUDT21	-0.552345	18.8324	-2.42559	0.0216506	0.494019	-3.2477	NUDT21	2	-2.39976	0.022819	0.478133	Unchange
ALDH6A1	-0.358323	17.9352	-2.32658	0.0268405	0.494019	-3.43434	ALDH6A1	7	-2.39557	0.0228196	0.478133	Unchange
CALU	0.400678	19.4902	2.34294	0.0258682	0.494019	-3.40506	CALU	6	2.39067	0.0230774	0.478133	Unchange
SNRPD1	-0.575642	15.9834	-2.38852	0.0233267	0.494019	-3.32281	SNRPD1	3	-2.38844	0.0231953	0.478133	Unchange
DNAJB11	0.322039	18.3476	2.3888	0.0233119	0.494019	-3.3223	DNAJB11	4	2.38643	0.0233019	0.478133	Unchange
MT-ND4	0.325478	16.8436	2.51999	0.0174181	0.474271	-3.07537	MT-ND4	2	2.39053	0.0233039	0.478133	Unchange
RPLP0	-0.4902	19.3106	-2.37161	0.024242	0.494019	-3.35345	RPLP0	4	-2.38446	0.0234072	0.478133	Unchange
GRK2	-0.311802	17.7478	-2.44491	0.0204981	0.494019	-3.21965	GRK2	3	-2.38357	0.0234551	0.478133	Unchange
PHGDH	-0.824847	16.2769	-2.3509	0.0254072	0.494019	-3.39078	PHGDH	4	-2.37103	0.0241358	0.487262	Down
GORASP2	0.523606	17.3147	2.37538	0.024035	0.494019	-3.34663	GORASP2	3	2.37062	0.0241586	0.487262	Unchange
SF3B3	-0.502445	18.4434	-2.312	0.0277344	0.494019	-3.46031	SF3B3	9	-2.3659	0.0244193	0.488187	Unchange
ZYX	0.576817	22.8644	2.31273	0.0276888	0.494019	-3.45901	ZYX	14	2.36506	0.024466	0.488187	Unchange
USP4	0.267405	16.3867	2.37657	0.0239699	0.494019	-3.34447	USP4	4	2.36287	0.0245886	0.488187	Unchange
SEC62	0.331198	16.8623	2.40231	0.0226038	0.494019	-3.29773	SEC62	3	2.35374	0.025104	0.495837	Unchange
ATP5MG	0.995435	17.8366	2.3441	0.0262968	0.494019	-3.39781	ATP5MG	2	2.35457	0.0255269	0.49713	Up
RTN3	0.414303	20.1439	2.38733	0.0233899	0.494019	-3.32497	RTN3	2	2.33584	0.0261436	0.49713	Unchange
FGL2	1.03563	15.2828	2.4	0.0260556	0.494019	-3.32918	FGL2	1	2.39203	0.0261887	0.49713	Up
CYBC1	-0.590333	16.4291	-2.3525	0.0255527	0.494019	-3.38153	CYBC1	2	-2.33686	0.0263138	0.49713	Down
RPL4	-0.397651	19.1045	-2.27395	0.0301952	0.494019	-3.52756	RPL4	7	-2.33127	0.026415	0.49713	Unchange
ANGPT1	0.550683	17.4429	2.28936	0.0291757	0.494019	-3.50041	ANGPT1	7	2.33073	0.0264472	0.49713	Unchange
FPR2	1.74915	14.2148	3.35212	0.0140419	0.474271	-3.2843	FPR2	1	2.79526	0.0267056	0.49713	Up
ARHGAP26	-0.989705	19.1411	-2.33695	0.027976	0.494019	-3.42312	ARHGAP26	2	-2.34749	0.0271207	0.49713	Down
SRSF4	-0.637965	18.3515	-2.34336	0.0258436	0.494019	-3.4043	SRSF4	1	-2.31792	0.0272227	0.49713	Down
RCC2	-0.526745	17.9121	-2.28174	0.0296758	0.494019	-3.51385	RCC2	6	-2.31771	0.0272356	0.49713	Unchange
ADAR	-0.587634	17.9012	-2.27242	0.0302984	0.494019	-3.53026	ADAR	8	-2.31425	0.0274488	0.49713	Down
HP1BP3	-0.556067	19.1067	-2.27341	0.0302321	0.494019	-3.52853	HP1BP3	7	-2.31389	0.0274709	0.49713	Unchange
U2AF2	-0.625865	18.2578	-2.28418	0.0295153	0.494019	-3.50957	U2AF2	5	-2.30985	0.0277222	0.49713	Down
ARHGAP30	-0.690502	16.6985	-2.30045	0.0284613	0.494019	-3.4808	ARHGAP30	3	-2.3087	0.0277942	0.49713	Down
MX2	-0.987284	16.8409	-2.28762	0.0292894	0.494019	-3.50349	MX2	4	-2.30851	0.0278056	0.49713	Down
CLEC1B	0.496542	19.5496	2.27124	0.030378	0.494019	-3.53233	CLEC1B	6	2.3085	0.0278065	0.49713	Unchange
RPL14	-0.653297	18.1564	-2.31949	0.0275168	0.494019	-3.43985	RPL14	2	-2.31215	0.0278153	0.49713	Down
ATP11A	0.490552	15.324	2.41018	0.0245912	0.494019	-3.30739	ATP11A	2	2.34833	0.0278244	0.49713	Unchange
EGF	0.501761	17.5762	2.2676	0.0306247	0.494667	-3.53872	EGF	6	2.30447	0.0280597	0.49713	Unchange
GALNT2	0.453155	16.9782	2.27219	0.0303136	0.494019	-3.53066	GALNT2	5	2.29974	0.0283591	0.49713	Unchange
RAB18	0.23564	19.134	2.21585	0.0343344	0.507566	-3.62882	RAB18	6	2.298	0.0284704	0.49713	Unchange
EPS15	0.310646	18.913	2.19537	0.0359112	0.508078	-3.66409	EPS15	11	2.29777	0.0284848	0.49713	Unchange
SMTN	0.881303	17.3323	2.27682	0.0300029	0.494019	-3.52252	SMTN	4	2.297	0.0285339	0.49713	Up
MCEMP1	0.648426	15.935	2.28889	0.0292067	0.494019	-3.50126	MCEMP1	3	2.29524	0.0286471	0.49713	Up
MYOF	-0.977274	15.6161	-2.30542	0.0289469	0.494019	-3.46999	MYOF	1	-2.30671	0.0286833	0.49713	Down
CERS2	0.680033	18.516	2.2592	0.0312013	0.499744	-3.55344	CERS2	5	2.28421	0.0293636	0.49713	Up
SLMAP	0.301747	18.7963	2.17065	0.0379	0.519694	-3.70635	SLMAP	14	2.28312	0.0294354	0.49713	Unchange
ORMDL3	0.354763	16.754	2.35528	0.0251564	0.494019	-3.38289	ORMDL3	2	2.28144	0.0295461	0.49713	Unchange
NFKB1	-0.333257	16.6186	-2.27906	0.0298537	0.494019	-3.51858	NFKB1	4	-2.28059	0.0296019	0.49713	Unchange
SF3A3	-0.626082	17.7376	-2.24431	0.0322475	0.499844	-3.57945	SF3A3	7	-2.28032	0.02962	0.49713	Down
KNG1	0.758039	16.9835	2.26003	0.0311442	0.499744	-3.552	KNG1	4	2.27902	0.029706	0.49713	Up
CRELD1	0.344013	16.5582	2.24878	0.0319303	0.499844	-3.57166	CRELD1	5	2.27901	0.0297072	0.49713	Unchange
MLYCD	-0.456099	14.5566	-2.34675	0.0264174	0.494019	-3.3799	MLYCD	2	-2.29045	0.0297322	0.49713	Unchange
MYO5A	0.265995	18.2834	2.14746	0.039854	0.520135	-3.74569	MYO5A	12	2.27771	0.0297934	0.49713	Unchange
PNPLA6	0.23751	16.3828	2.23921	0.0326126	0.503317	-3.58832	PNPLA6	5	2.27712	0.0298327	0.49713	Unchange
PSMB10	-0.377726	18.1298	-2.23075	0.0332276	0.506654	-3.60304	PSMB10	6	-2.27664	0.0298643	0.49713	Unchange
HLA-F	-0.774066	15.9746	-2.27388	0.030455	0.494019	-3.51953	HLA-F	2	-2.27642	0.0301232	0.498311	Down
DOCK5	0.347583	17.3725	2.19258	0.0361303	0.508078	-3.66886	DOCK5	9	2.26985	0.0303208	0.498311	Unchange
DPY19L1	0.4707	16.6141	2.3463	0.0259116	0.494019	-3.39253	DPY19L1	1	2.27338	0.0303274	0.498311	Unchange
CD5	-0.879691	16.8407	-2.24921	0.0318999	0.499844	-3.57091	CD5	3	-2.26339	0.0307602	0.503095	Down
PRPF19	-0.543298	17.6007	-2.24418	0.0322564	0.499844	-3.57967	PRPF19	4	-2.25927	0.0310438	0.503095	Unchange
RPL12	-0.420101	19.0372	-2.24892	0.0319204	0.499844	-3.57141	RPL12	4	-2.25869	0.0310834	0.503095	Unchange
RABGAP1	0.387879	18.2253	2.20273	0.0353374	0.507566	-3.65144	RABGAP1	7	2.25778	0.0311465	0.503095	Unchange
SHFL	-0.674891	14.3557	-2.3456	0.0287121	0.494019	-3.39785	SHFL	2	-2.2986	0.0314014	0.505072	Down
EIF4A3	-0.45064	18.8493	-2.21216	0.034614	0.507566	-3.63519	EIF4A3	6	-2.25054	0.0316519	0.506963	Unchange
XRCC6	-0.582954	20.2709	-2.20618	0.035071	0.507566	-3.6455	XRCC6	8	-2.24603	0.0319707	0.508366	Unchange
ANXA6	-0.665374	21.6937	-2.20169	0.0354177	0.507566	-3.65323	ANXA6	19	-2.24351	0.0321498	0.508366	Down
PDCD6	-0.370133	17.2899	-2.31707	0.0276659	0.494019	-3.4441	PDCD6	2	-2.24657	0.032182	0.508366	Unchange
UNC45A	0.249394	18.6821	2.11882	0.0423908	0.520135	-3.79386	UNC45A	9	2.23961	0.0324283	0.508366	Unchange
FAM3C	0.587665	16.4802	2.2742	0.0316621	0.499844	-3.5235	FAM3C	2	2.25491	0.0327858	0.508366	Up
SCRN1	-0.538215	16.097	-2.23822	0.032947	0.504393	-3.59357	SCRN1	3	-2.2379	0.0328037	0.508366	Unchange
THBS1	0.432214	25.217	2.16884	0.038049	0.519777	-3.70943	THBS1	15	2.23426	0.0328148	0.508366	Unchange
IFI16	-0.555128	18.7071	-2.19012	0.0363255	0.508078	-3.67309	IFI16	9	-2.23349	0.0328706	0.508366	Unchange
MAIP1	0.503794	16.7813	2.28945	0.0302953	0.494019	-3.47853	MAIP1	2	2.24807	0.0329398	0.508366	Unchange
KALRN	0.413046	18.7729	2.16657	0.0382373	0.519777	-3.71329	KALRN	9	2.22578	0.0334359	0.508708	Unchange
BUB3	-0.508323	17.4501	-2.21023	0.0347607	0.507566	-3.63852	BUB3	4	-2.22425	0.0335487	0.508708	Unchange
CRELD2	0.508375	16.084	2.37736	0.0268395	0.494019	-3.36476	CRELD2	1	2.26649	0.0336004	0.508708	Unchange
ATP1B1	1.21849	14.2835	2.76009	0.0266866	0.494019	-3.25371	ATP1B1	1	2.55764	0.0337709	0.508708	Up
ABRAXAS2	-0.433085	15.8654	-2.20917	0.0348418	0.507566	-3.64035	ABRAXAS2	4	-2.21996	0.0338676	0.508708	Unchange
SUPT16H	-0.686066	19.5281	-2.19387	0.0360292	0.508078	-3.66667	SUPT16H	5	-2.21802	0.0340134	0.508708	Down
DDX21	-0.650943	15.3742	-2.23158	0.0343477	0.507566	-3.61687	DDX21	2	-2.22753	0.0344402	0.508708	Down
RAB11FIP3	0.563628	15.4003	2.2087	0.0348781	0.507566	-3.64117	RAB11FIP3	3	2.21104	0.0345399	0.508708	Unchange
JAGN1	0.321979	17.6509	2.2478	0.0319993	0.499844	-3.57336	JAGN1	3	2.20719	0.034834	0.508708	Unchange
SPRYD7	0.431955	14.6999	2.35111	0.0275078	0.494019	-3.41747	SPRYD7	1	2.23615	0.0349019	0.508708	Unchange
RAB14	0.240658	20.2022	2.13253	0.0411591	0.520135	-3.77086	RAB14	6	2.20495	0.035006	0.508708	Unchange
STAM2	0.351679	16.7508	2.33759	0.0264232	0.494019	-3.41896	STAM2	1	2.20629	0.0351614	0.508708	Unchange
CDA	1.33705	15.7661	2.50744	0.0284912	0.494019	-3.53011	CDA	1	2.37014	0.0353925	0.508708	Up
PDPK1	0.301873	15.1953	2.40806	0.0227749	0.494019	-3.29742	PDPK1	1	2.20483	0.0355511	0.508708	Unchange
VIPAS39	0.429723	16.4498	2.20861	0.0348851	0.507566	-3.64132	VIPAS39	3	2.19668	0.0356472	0.508708	Unchange
EEA1	0.176564	18.8848	1.95463	0.0598854	0.524886	-4.06096	EEA1	19	2.19586	0.0357118	0.508708	Unchange
HBS1L	0.362879	14.9261	2.22952	0.0335824	0.507566	-3.59603	HBS1L	3	2.19855	0.0357617	0.508708	Unchange
VTI1B	0.288097	16.4224	2.32907	0.0269332	0.494019	-3.41965	VTI1B	2	2.19765	0.0358315	0.508708	Unchange
XPNPEP1	0.303543	19.0208	2.09908	0.0442226	0.520135	-3.8268	XPNPEP1	11	2.19357	0.0358911	0.508708	Unchange
FBL	-0.636753	18.2109	-2.17651	0.0374199	0.516828	-3.69637	FBL	4	-2.19354	0.0358932	0.508708	Down
APP	0.455453	20.1008	2.13929	0.0405633	0.520135	-3.75947	APP	10	2.19278	0.0359534	0.508708	Unchange
MAPK14	0.353427	18.7869	2.13168	0.0412344	0.520135	-3.77228	MAPK14	7	2.18909	0.0362453	0.508708	Unchange
TEX264	0.391545	17.3519	2.20739	0.0349784	0.507566	-3.64342	TEX264	3	2.18865	0.0362804	0.508708	Unchange
SEC23A	0.271267	18.9268	2.08615	0.0454591	0.520135	-3.84825	SEC23A	9	2.18646	0.0364546	0.508708	Unchange
GMPPA	0.282114	16.0961	2.18935	0.0363865	0.508078	-3.67441	GMPPA	4	2.1849	0.0365791	0.508708	Unchange
SET	-0.64179	18.762	-2.17762	0.037329	0.516828	-3.69446	SET	3	-2.18489	0.0365799	0.508708	Down
HNRNPA2B1	-0.473696	21.7457	-2.13042	0.041347	0.520135	-3.77441	HNRNPA2B1	12	-2.18392	0.0366577	0.508708	Unchange
DHX15	-0.555712	18.6774	-2.14193	0.0403327	0.520135	-3.75502	DHX15	9	-2.18341	0.0366985	0.508708	Unchange
CLEC2L	0.528361	17.7299	2.20953	0.0353724	0.507566	-3.61913	CLEC2L	2	2.18677	0.0369738	0.508995	Unchange
GOLGA5	0.367503	15.0812	2.21528	0.0349328	0.507566	-3.62394	GOLGA5	3	2.18516	0.0371029	0.508995	Unchange
UBASH3B	0.397685	19.7372	2.12304	0.0420086	0.520135	-3.78679	UBASH3B	8	2.17819	0.0371198	0.508995	Unchange
DOK1	0.791013	17.4365	2.14933	0.0396933	0.520135	-3.74253	DOK1	5	2.17253	0.0375808	0.51276	Up
VSIR	0.638458	18.4355	2.16427	0.0384282	0.519777	-3.71719	VSIR	3	2.17153	0.0376634	0.51276	Up
RPL23A	-0.472604	17.8238	-2.17247	0.0377501	0.519507	-3.70325	RPL23A	3	-2.16741	0.0380026	0.515537	Unchange
SSB	-0.620672	18.5445	-2.13027	0.0413602	0.520135	-3.77466	SSB	8	-2.16576	0.0381398	0.515563	Down
PDIA6	0.344946	21.2425	2.09013	0.0450751	0.520135	-3.84165	PDIA6	8	2.15419	0.0391111	0.520913	Unchange
GP5	0.494721	20.869	2.10785	0.0434001	0.520135	-3.81219	GP5	9	2.153	0.0392122	0.520913	Unchange
TYROBP	-0.67359	14.8359	-2.65145	0.0235633	0.494019	-3.17522	TYROBP	1	-2.33882	0.0392536	0.520913	Down
TGFB1	0.361485	20.3752	2.08377	0.0456909	0.520135	-3.8522	TGFB1	10	2.15195	0.0393022	0.520913	Unchange
FDXR	0.703866	19.9274	2.15417	0.0395601	0.520135	-3.71945	FDXR	2	2.1544	0.0393625	0.520913	Up
SUSD1	0.312283	17.8683	2.10117	0.044025	0.520135	-3.82332	SUSD1	6	2.151	0.039383	0.520913	Unchange
GOPC	0.696078	14.3098	2.6587	0.0203833	0.494019	-3.19264	GOPC	1	2.28824	0.039511	0.520913	Up
EMD	0.488188	19.7592	2.1148	0.0427588	0.520135	-3.80059	EMD	6	2.14814	0.0396287	0.520913	Unchange
PRF1	-0.950148	19.1202	-2.12257	0.0420513	0.520135	-3.78759	PRF1	5	-2.1451	0.03989	0.522546	Down
RHOA	-0.348266	21.0158	-2.19966	0.0355754	0.507916	-3.65672	RHOA	2	-2.1389	0.0404295	0.522789	Unchange
CSNK2A3	-0.260677	17.5823	-2.07194	0.046854	0.520135	-3.87171	CSNK2A3	6	-2.13243	0.0409991	0.522789	Unchange
GRHPR	-0.509108	16.933	-2.15486	0.0398024	0.520135	-3.73921	GRHPR	2	-2.13772	0.0410972	0.522789	Unchange
PRPF40A	-0.543912	16.0344	-2.14903	0.0409776	0.520135	-3.70869	PRPF40A	3	-2.14417	0.0411792	0.522789	Unchange
PDGFC	0.451337	14.2121	2.22699	0.0350461	0.507566	-3.61653	PDGFC	1	2.14818	0.04119	0.522789	Unchange
ARFGAP3	-1.66116	14.0025	-3.16052	0.0180237	0.476295	-3.54235	ARFGAP3	1	-2.49561	0.0412563	0.522789	Down
SLFN5	-0.771955	17.4604	-2.10567	0.0436037	0.520135	-3.81583	SLFN5	5	-2.12841	0.0413567	0.522789	Down
APOE	0.752009	18.481	2.10114	0.0440277	0.520135	-3.82336	APOE	6	2.12747	0.0414402	0.522789	Up
ADPRH	0.478903	14.944	2.15976	0.0393862	0.520135	-3.71329	ADPRH	2	2.13326	0.0414919	0.522789	Unchange
RPL18	-0.930783	17.2055	-2.10932	0.0432634	0.520135	-3.80973	RPL18	3	-2.1244	0.0417159	0.522789	Down
RAB6B	0.307688	22.1424	2.164	0.0384515	0.519777	-3.71767	RAB6B	3	2.12402	0.0417499	0.522789	Unchange
JAK3	0.454235	16.5168	2.10614	0.0435597	0.520135	-3.81505	JAK3	4	2.11838	0.0422608	0.522789	Unchange
NCL	-0.640642	19.6861	-2.08655	0.045421	0.520135	-3.84759	NCL	7	-2.1179	0.042304	0.522789	Down
MMRN1	0.358592	23.2964	2.04678	0.049417	0.520135	-3.91299	MMRN1	34	2.11662	0.0424208	0.522789	Unchange
PTMA	-0.732869	18.7742	-2.08928	0.0451575	0.520135	-3.84307	PTMA	6	-2.11566	0.0425091	0.522789	Down
ZAP70	-0.663785	17.4705	-2.09728	0.0443925	0.520135	-3.82979	ZAP70	4	-2.11444	0.0426206	0.522789	Down
GSS	0.333345	18.505	2.06857	0.0471905	0.520135	-3.87727	GSS	6	2.1134	0.0427162	0.522789	Unchange
SORT1	0.446469	16.8398	2.14404	0.0404322	0.520135	-3.74053	SORT1	2	2.11369	0.0429664	0.522789	Unchange
CKAP5	0.290091	19.8125	2.00617	0.0538141	0.520135	-3.97882	CKAP5	18	2.1067	0.0433356	0.522789	Unchange
AP1B1	0.17544	20.7302	2.00113	0.0543835	0.520135	-3.98693	AP1B1	6	2.10213	0.043762	0.522789	Unchange
RAB34	1.11807	13.7478	2.42988	0.0327515	0.503422	-3.58042	RAB34	1	2.2526	0.0437914	0.522789	Up
H4C1	-1.30217	22.6686	-2.08003	0.0460557	0.520135	-3.85837	H4C1	5	-2.10174	0.0437991	0.522789	Down
RPA1	-0.498816	18.1125	-2.0613	0.0479238	0.520135	-3.88922	RPA1	8	-2.10166	0.043806	0.522789	Unchange
TMEM33	0.294753	17.524	2.09957	0.0441758	0.520135	-3.82598	TMEM33	4	2.0993	0.0440282	0.522789	Unchange
SPARC	0.583144	21.8464	2.07515	0.0465364	0.520135	-3.86643	SPARC	5	2.09837	0.0441166	0.522789	Unchange
MECP2	-0.735037	18.265	-2.07987	0.0460716	0.520135	-3.85864	MECP2	4	-2.09773	0.044177	0.522789	Down
CLTC	0.167809	22.5933	1.90041	0.0669073	0.53954	-4.14563	CLTC	41	2.09732	0.0442156	0.522789	Unchange
SEC23IP	-0.356383	17.5748	-2.04434	0.0496721	0.520135	-3.91697	SEC23IP	7	-2.09606	0.044335	0.522789	Unchange
GALM	-0.606113	15.905	-2.15667	0.0406954	0.520135	-3.69017	GALM	1	-2.1129	0.0443663	0.522789	Down
DHRS7B	0.278764	17.1256	2.09741	0.0443806	0.520135	-3.82958	DHRS7B	4	2.09466	0.0444679	0.522789	Unchange
FES	0.327708	16.8729	2.1608	0.0387194	0.520135	-3.7231	FES	2	2.0942	0.0445122	0.522789	Unchange
MRPS7	-1.16929	14.3343	-2.27915	0.039661	0.520135	-3.64053	MRPS7	1	-2.20527	0.0446572	0.522789	Down
SLC17A5	0.438645	15.8762	2.10373	0.0440757	0.520135	-3.80294	SLC17A5	3	2.09353	0.0448567	0.522789	Unchange
TMEM63A	0.329166	19.1223	2.01468	0.0528647	0.520135	-3.9651	TMEM63A	11	2.08959	0.0449533	0.522789	Unchange
CLINT1	0.331934	20.2043	2.01777	0.0525247	0.520135	-3.96012	CLINT1	9	2.08514	0.0453824	0.522789	Unchange
ATP6V1G1	-0.744809	16.2127	-2.07277	0.0467719	0.520135	-3.87035	ATP6V1G1	3	-2.08434	0.0454602	0.522789	Down
YOD1	0.459228	15.0783	2.24847	0.0370373	0.515278	-3.56975	YOD1	2	2.13738	0.0457841	0.522789	Unchange
ATP5IF1	-0.797097	16.6936	-2.21176	0.0406504	0.520135	-3.62401	ATP5IF1	1	-2.14546	0.0458059	0.522789	Down
CETP	1.34883	13.6067	2.36897	0.0439694	0.520135	-3.59864	CETP	1	2.31446	0.0459	0.522789	Up
SARNP	-0.469743	17.7131	-2.08238	0.0458259	0.520135	-3.85449	SARNP	3	-2.07934	0.0459484	0.522789	Unchange
IMPDH2	-0.293852	18.1698	-2.0485	0.0492383	0.520135	-3.91018	IMPDH2	5	-2.07694	0.0461841	0.522789	Unchange
DHX9	-0.424037	20.1461	-2.02047	0.0522277	0.520135	-3.95574	DHX9	12	-2.07498	0.0463767	0.522789	Unchange
DGLUCY	-0.433945	16.2768	-2.10383	0.044067	0.520135	-3.8215	DGLUCY	2	-2.07628	0.0465335	0.522789	Unchange
MATR3	-0.513241	19.646	-2.02453	0.0517851	0.520135	-3.94917	MATR3	14	-2.06952	0.0469189	0.522789	Unchange
HSP90B1	0.213489	22.7743	1.91555	0.0648777	0.534155	-4.12216	HSP90B1	22	2.0691	0.0469617	0.522789	Unchange
VKORC1L1	0.324743	17.0343	2.1359	0.0411461	0.520135	-3.768	VKORC1L1	2	2.06805	0.0473522	0.522789	Unchange
PCNP	-0.443628	15.7167	-2.0708	0.0469683	0.520135	-3.8736	PCNP	3	-2.06518	0.047354	0.522789	Unchange
DDX60	-0.644226	16.007	-2.06733	0.0476136	0.520135	-3.88169	DDX60	2	-2.06734	0.0474232	0.522789	Down
RPS2	-0.635196	18.6657	-2.04666	0.0494295	0.520135	-3.91318	RPS2	4	-2.06323	0.0475505	0.522789	Down
HSP90AA1	-0.184887	22.7568	-1.8894	0.0684174	0.543622	-4.16261	HSP90AA1	11	-2.06176	0.0477	0.522789	Unchange
S100A10	1.58312	19.0105	2.44848	0.0425002	0.520135	-3.74639	S100A10	2	2.33552	0.0477481	0.522789	Up
SLC37A4	0.488429	15.4805	2.0795	0.0464038	0.520135	-3.8617	SLC37A4	2	2.06323	0.0478373	0.522789	Unchange
MPIG6B	0.432793	20.7233	2.01905	0.0523836	0.520135	-3.95804	MPIG6B	7	2.05969	0.0479094	0.522789	Unchange
XRCC5	-0.526289	19.694	-2.01827	0.0524696	0.520135	-3.95931	XRCC5	10	-2.05865	0.048015	0.522789	Unchange
APBB1IP	-0.402572	17.0605	-2.03391	0.0507749	0.520135	-3.93395	APBB1IP	5	-2.05863	0.0480178	0.522789	Unchange
IMPAD1	0.400852	16.8297	2.04531	0.0495709	0.520135	-3.91539	IMPAD1	4	2.05529	0.0483584	0.522789	Unchange
STRIP2	0.36803	14.4918	2.23042	0.0351756	0.507566	-3.5898	STRIP2	1	2.07389	0.0485416	0.522789	Unchange
RAB4A	0.568425	16.9961	2.04579	0.0495199	0.520135	-3.9146	RAB4A	3	2.05087	0.0488133	0.522789	Unchange
EZR	-0.48213	19.4034	-2.00655	0.0537714	0.520135	-3.97821	EZR	9	-2.04849	0.0490606	0.522789	Unchange
NRDC	0.32366	17.1437	2.02185	0.0520769	0.520135	-3.95351	NRDC	5	2.04847	0.0490626	0.522789	Unchange
APOB	0.732832	20.0548	2.01507	0.0528225	0.520135	-3.96448	APOB	22	2.04779	0.0491327	0.522789	Up
SLC37A1	0.407766	16.392	2.08638	0.0457323	0.520135	-3.83581	SLC37A1	2	2.05014	0.0491781	0.522789	Unchange
CD84	0.285265	18.7117	1.99664	0.0548942	0.520135	-3.99412	CD84	6	2.04625	0.0492935	0.522789	Unchange
RPS23	-0.60561	17.4547	-2.03908	0.0502261	0.520135	-3.92555	RPS23	3	-2.04609	0.0493095	0.522789	Down
SIAE	0.48764	18.2379	2.02208	0.0520517	0.520135	-3.95314	SIAE	5	2.0454	0.0493825	0.522789	Unchange
ZC3H14	0.610481	14.4285	2.07975	0.0474039	0.520135	-3.7777	ZC3H14	2	2.0571	0.0494551	0.522789	Up
ORM1	0.728011	16.2626	2.04617	0.0501066	0.520135	-3.90355	ORM1	2	2.05013	0.0494892	0.522789	Up
FAH	0.595633	18.915	2.02162	0.0521018	0.520135	-3.95388	FAH	5	2.04407	0.0495206	0.522789	Up
LTBP1	0.335114	22.4026	1.97247	0.0577199	0.521731	-4.03271	LTBP1	34	2.04287	0.0496467	0.522789	Unchange
DTD1	0.278762	18.0628	1.99067	0.0555801	0.520135	-4.00368	DTD1	6	2.04135	0.0498064	0.522789	Unchange
VMA21	1.0997	16.0396	2.07216	0.0505299	0.520135	-3.81882	VMA21	1	2.07533	0.0498525	0.522789	Up
ANO6	0.394536	20.3143	1.98146	0.056654	0.520135	-4.0184	ANO6	14	2.04067	0.0498783	0.522789	Unchange
SRP54	-1.13745	14.811	-2.38744	0.0396838	0.520135	-3.61389	SRP54	1	-2.22795	0.0500159	0.522789	Unchange
SLC27A4	0.298635	17.6481	1.9906	0.0555884	0.520135	-4.0038	SLC27A4	6	2.0373	0.0502339	0.522789	Unchange
RALY	-0.431444	18.1303	-2.01217	0.0531438	0.520135	-3.96916	RALY	5	-2.03605	0.0503668	0.522789	Unchange
SUMO1P1	-0.36188	16.7146	-2.08026	0.0460329	0.520135	-3.85799	SUMO1P1	2	-2.03569	0.0504047	0.522789	Unchange
SAMD14	0.760246	14.7828	2.07713	0.049468	0.520135	-3.84222	SAMD14	1	2.06337	0.0505407	0.522789	Unchange
ACSL5	0.339673	17.4305	2.00793	0.0536169	0.520135	-3.97599	ACSL5	5	2.03374	0.0506123	0.522789	Unchange
FNTA	-0.292961	16.4823	-2.0317	0.0510115	0.520135	-3.93755	FNTA	4	-2.03252	0.0507429	0.522789	Unchange
LCP2	0.480426	19.9936	1.98523	0.0562126	0.520135	-4.01238	LCP2	12	2.0304	0.0509703	0.523546	Unchange
NUP98	-0.632822	15.7972	-2.03711	0.0510636	0.520135	-3.91342	NUP98	2	-2.03492	0.051091	0.523546	Unchange
PDIA3	0.198355	23.2929	1.86428	0.0719726	0.545881	-4.20105	PDIA3	17	2.02726	0.0513082	0.524362	Unchange
APOBEC3G	-0.520688	15.5335	-2.04588	0.0501371	0.520135	-3.88655	APOBEC3G	2	-2.02976	0.0516446	0.526388	Unchange
GATM	0.535013	15.4608	2.04594	0.0508533	0.520135	-3.89177	GATM	2	2.03038	0.0522747	0.529145	Unchange
CD74	-0.605772	17.8352	-2.00218	0.0542645	0.520135	-3.98524	CD74	4	-2.01816	0.052299	0.529145	Unchange
LYPLA1	0.295942	18.8059	2.05436	0.0486328	0.520135	-3.9006	LYPLA1	3	2.01787	0.0523315	0.529145	Unchange
TARDBP	-0.335622	17.35	-1.99015	0.0556409	0.520135	-4.00452	TARDBP	5	-2.01577	0.0525625	0.530074	Unchange
VPS45	0.300767	16.6738	2.04527	0.0495748	0.520135	-3.91545	VPS45	3	2.01116	0.0530727	0.531305	Unchange
APLP2	0.647706	16.8711	1.99439	0.0551524	0.520135	-3.99774	APLP2	4	2.01091	0.0531012	0.531305	Unchange
LPCAT3	0.343467	18.9935	1.98224	0.0565624	0.520135	-4.01715	LPCAT3	5	2.00748	0.0534834	0.531305	Unchange
STT3A	0.273627	19.8082	1.93205	0.0627281	0.525411	-4.09644	STT3A	8	2.00596	0.053654	0.531305	Unchange
PML	-0.542157	18.1952	-1.98327	0.0564414	0.520135	-4.01551	PML	5	-2.00557	0.0536978	0.531305	Unchange
ARHGAP25	-0.343074	18.3162	-1.95578	0.0597441	0.524886	-4.05915	ARHGAP25	7	-2.00489	0.0537749	0.531305	Unchange
C1QBP	-0.909567	17.0062	-1.99623	0.0555853	0.520135	-3.99886	C1QBP	2	-2.00775	0.0540667	0.531305	Unchange
SERPINA3	0.568371	16.7094	2.0101	0.0536826	0.520135	-3.95419	SERPINA3	2	2.00339	0.0542404	0.531305	Unchange
SF3B4	-0.639608	15.6712	-2.00291	0.0544909	0.520135	-3.97041	SF3B4	2	-2.0026	0.0543301	0.531305	Unchange
GALC	0.578006	14.8559	2.01228	0.0541253	0.520135	-3.97558	GALC	2	2.00808	0.0543703	0.531305	Unchange
RPL5	-0.468724	19.3335	-1.9685	0.0581954	0.522551	-4.03901	RPL5	6	-1.99887	0.0544551	0.531305	Unchange
NCBP1	-0.458366	16.8157	-1.98601	0.056121	0.520135	-4.01113	NCBP1	4	-1.99867	0.0544789	0.531305	Unchange
LMAN2	0.269358	19.849	1.93105	0.062856	0.525411	-4.098	LMAN2	7	1.99683	0.0546884	0.531305	Unchange
GBP4	-0.90786	13.5644	-2.19275	0.0481183	0.520135	-3.70754	GBP4	1	-2.11072	0.0547361	0.531305	Unchange
TRIOBP	0.290647	15.8584	1.96638	0.0584512	0.522551	-4.04237	TRIOBP	5	1.99326	0.0550972	0.531305	Unchange
MAPKAPK2	0.319381	17.7565	2.01919	0.0523688	0.520135	-3.95783	MAPKAPK2	3	1.99263	0.0551692	0.531305	Unchange
ACSL3	0.383118	17.4862	1.98274	0.0565041	0.520135	-4.01636	ACSL3	4	1.99212	0.0552288	0.531305	Unchange
SH3BP1	-0.525483	17.74	-2.01672	0.0526395	0.520135	-3.9618	SH3BP1	1	-1.99106	0.0553503	0.531305	Unchange
FURIN	0.729393	13.5503	2.13696	0.0502441	0.520135	-3.7653	FURIN	1	2.0724	0.0558769	0.531305	Unchange
VPS51	-0.296141	15.329	-2.06426	0.0479225	0.520135	-3.88671	VPS51	2	-1.98866	0.0559277	0.531305	Unchange
SERPINH1	0.451673	18.2014	1.97215	0.0577572	0.521731	-4.03321	SERPINH1	4	1.9846	0.0561007	0.531305	Unchange
FUT8	0.684583	17.1349	1.96307	0.0588519	0.522551	-4.04762	FUT8	5	1.98439	0.0561254	0.531305	Unchange
AP1G1	0.28565	19.2821	1.90892	0.0657605	0.537938	-4.13246	AP1G1	9	1.98227	0.0563736	0.531305	Unchange
NONO	-0.608626	19.3392	-1.95593	0.0597253	0.524886	-4.05891	NONO	6	-1.98189	0.056418	0.531305	Unchange
ALDOC	-0.33218	17.6334	-1.95323	0.0600582	0.525096	-4.06317	ALDOC	5	-1.97829	0.0568416	0.531305	Unchange
ANO10	0.361735	18.3227	1.93228	0.0626983	0.525411	-4.09608	ANO10	7	1.97723	0.056967	0.531305	Unchange
TMEM30A	0.29556	17.9465	1.9744	0.0574894	0.521731	-4.02964	TMEM30A	4	1.97658	0.0570438	0.531305	Unchange
TMED9	0.524558	18.9549	2.03221	0.054171	0.520135	-3.89351	TMED9	2	2.00306	0.0570927	0.531305	Unchange
GIPC3	0.97699	15.6876	1.98599	0.0579382	0.522129	-3.95341	GIPC3	1	1.98852	0.0573758	0.531305	Unchange
RIN3	0.218155	17.2274	1.90973	0.0656523	0.537938	-4.13121	RIN3	6	1.97345	0.0574155	0.531305	Unchange
MANBA	0.76403	13.9337	2.05605	0.054268	0.520135	-3.84761	MANBA	1	2.02253	0.0574271	0.531305	Unchange
GBE1	0.246317	18.5948	1.87415	0.0705576	0.545881	-4.186	GBE1	11	1.97312	0.0574552	0.531305	Unchange
ATP6V0A1	0.319358	18.1946	1.92138	0.0641119	0.53014	-4.11311	ATP6V0A1	7	1.97295	0.057475	0.531305	Unchange
DDX39A	-0.518319	20.2934	-1.98054	0.0567618	0.520135	-4.01986	DDX39A	2	-1.97238	0.0575432	0.531305	Unchange
NOP2	-0.63501	15.8027	-1.96245	0.0589267	0.522551	-4.04859	NOP2	3	-1.9713	0.057673	0.531305	Unchange
PHKB	0.216912	16.2291	1.98434	0.0563164	0.520135	-4.0138	PHKB	4	1.97105	0.057702	0.531305	Unchange
LUC7L3	1.0672	15.3685	2.17155	0.0518508	0.520135	-3.82161	LUC7L3	2	2.09707	0.0578449	0.531337	Unchange
SLC16A3	0.342256	17.9659	1.94286	0.0613527	0.525411	-4.07949	SLC16A3	5	1.96744	0.0581353	0.532721	Unchange
EIF3K	-0.366443	17.5064	-2.00793	0.0539261	0.520135	-3.95765	EIF3K	2	-1.96393	0.0588641	0.537005	Unchange
DEF6	-0.430465	16.7225	-1.93739	0.0620451	0.525411	-4.08808	DEF6	5	-1.96017	0.0590173	0.537005	Unchange
NPM1	-0.483341	18.8934	-1.93777	0.0619973	0.525411	-4.08749	NPM1	5	-1.95994	0.0590449	0.537005	Unchange
TRAPPC12	0.28582	14.8976	2.0705	0.0483261	0.520135	-3.86991	TRAPPC12	2	1.97007	0.0591664	0.537005	Unchange
ANKRD44	-0.559711	17.1881	-1.95124	0.0603047	0.525411	-4.0663	ANKRD44	3	-1.95701	0.0594039	0.537871	Unchange
H3C15	-0.830012	20.9636	-1.9374	0.0620441	0.525411	-4.08806	H3C15	4	-1.95506	0.0596436	0.537871	Unchange
STRAP	0.193857	19.3862	1.81475	0.0794496	0.550537	-4.27568	STRAP	11	1.95426	0.059742	0.537871	Unchange
FKBP5	0.305073	18.5141	1.90024	0.0669301	0.53954	-4.14589	FKBP5	7	1.95358	0.0598262	0.537871	Unchange
NUDCD2	-0.387476	15.6416	-2.18218	0.0403913	0.520135	-3.6474	NUDCD2	1	-1.97851	0.0605264	0.539045	Unchange
ITGA5	0.293681	17.2519	1.90451	0.0663522	0.53954	-4.13929	ITGA5	6	1.94782	0.060541	0.539045	Unchange
PMPCA	0.461352	16.3313	1.93421	0.0624507	0.525411	-4.09306	PMPCA	4	1.94701	0.0606427	0.539045	Unchange
SERPINF1	1.02068	14.3452	2.22488	0.0519933	0.520135	-3.73353	SERPINF1	1	2.11366	0.0606671	0.539045	Unchange
HLA-DRA	-0.712199	16.9473	-1.93838	0.0619194	0.525411	-4.08652	HLA-DRA	2	-1.94396	0.0610245	0.539045	Unchange
SCRN3	1.3561	14.111	2.27574	0.0509989	0.520135	-3.79248	SCRN3	1	2.13983	0.0610381	0.539045	Unchange
RPS14	-0.604488	18.1637	-1.95396	0.0609937	0.525411	-4.0324	RPS14	2	-1.94998	0.0612561	0.539045	Unchange
SLC35E1	0.616005	16.0166	2.14758	0.0480739	0.520135	-3.72778	SLC35E1	1	2.01261	0.0613011	0.539045	Unchange
TRPV2	0.299348	15.882	1.93769	0.0620071	0.525411	-4.08761	TRPV2	4	1.9409	0.0614104	0.539045	Unchange
LSM3	-0.262934	17.5225	-2.13203	0.042861	0.520135	-3.72905	LSM3	2	-1.95407	0.0615292	0.539045	Unchange
RAB7A	0.162026	21.3876	1.80805	0.0805109	0.550537	-4.28566	RAB7A	7	1.93651	0.0619674	0.539045	Unchange
PROS1	0.489475	20.1699	1.89803	0.0672315	0.540491	-4.14931	PROS1	10	1.93643	0.0619769	0.539045	Unchange
APOD	0.581879	14.9947	1.99306	0.0585895	0.522551	-3.98589	APOD	1	1.96189	0.0619871	0.539045	Unchange
UNC13D	0.297234	21.076	1.85847	0.0728175	0.545881	-4.20989	UNC13D	15	1.93595	0.062039	0.539045	Unchange
NT5DC1	0.322328	15.3284	1.9917	0.0557733	0.520135	-4.00399	NT5DC1	2	1.93779	0.0621119	0.539045	Unchange
ALDH3B1	0.545964	15.3755	2.02573	0.0554564	0.520135	-3.89558	ALDH3B1	1	1.96352	0.0623485	0.539045	Unchange
SETD1A	1.14986	14.0513	3.09078	0.0197637	0.493168	-3.41752	SETD1A	1	2.21429	0.0624009	0.539045	Unchange
THYN1	-0.51719	16.4584	-1.93158	0.0631103	0.525411	-4.08228	THYN1	3	-1.93416	0.0625756	0.539045	Unchange
ILKAP	-0.500061	15.8934	-1.9144	0.0650311	0.534264	-4.12396	ILKAP	4	-1.92821	0.0630315	0.539045	Unchange
CANX	0.240334	22.1836	1.82163	0.0783728	0.550537	-4.2654	CANX	17	1.92814	0.0630412	0.539045	Unchange
TMED7	0.355453	18.9006	1.9407	0.0616258	0.525411	-4.08289	TMED7	3	1.92642	0.0632634	0.539045	Unchange
PDLIM7	0.647774	20.5764	1.89613	0.0674905	0.540491	-4.15223	PDLIM7	10	1.92628	0.0632811	0.539045	Unchange
ATP6V1B2	0.262639	19.9101	1.85505	0.0733187	0.545881	-4.21508	ATP6V1B2	8	1.92605	0.0633114	0.539045	Unchange
EIF4G1	0.228595	19.1631	1.81412	0.0795492	0.550537	-4.27662	EIF4G1	14	1.92575	0.0633505	0.539045	Unchange
CRTAP	0.711621	14.4498	2.33078	0.0411261	0.520135	-3.59508	CRTAP	1	2.06322	0.0635117	0.539213	Unchange
RPS3	-0.370243	20.3539	-1.87176	0.0708979	0.545881	-4.18965	RPS3	10	-1.92304	0.0637023	0.53963	Unchange
PTPRCAP	-0.548277	18.5615	-1.90012	0.0669471	0.53954	-4.14608	PTPRCAP	5	-1.92129	0.0639316	0.539717	Unchange
PAK1IP1	-0.84986	13.9438	-2.026	0.0604811	0.525411	-3.89097	PAK1IP1	1	-1.98965	0.0640028	0.539717	Unchange
CSE1L	-0.172003	20.0353	-1.74516	0.0910671	0.557529	-4.37786	CSE1L	15	-1.91972	0.0641374	0.539717	Unchange
PPP2R5A	0.237581	17.7641	1.88941	0.0684164	0.543622	-4.1626	PPP2R5A	5	1.91772	0.0643994	0.540476	Unchange
BCAS2	-0.537151	15.4206	-1.9391	0.0636854	0.528786	-4.07352	BCAS2	2	-1.92971	0.0646216	0.540476	Unchange
BCAP29	0.289101	18.2426	1.87242	0.0708031	0.545881	-4.18863	BCAP29	6	1.91494	0.0647665	0.540476	Unchange
RBM25	-0.58359	16.0357	-1.9055	0.0662198	0.53954	-4.13777	RBM25	3	-1.91282	0.0650479	0.540476	Unchange
SACM1L	0.272419	21.2571	1.82572	0.0777383	0.550537	-4.25928	SACM1L	20	1.91274	0.0650584	0.540476	Unchange
ILF2	-0.423536	18.8248	-1.87463	0.0704888	0.545881	-4.18526	ILF2	7	-1.91049	0.0653579	0.540476	Unchange
SLTM	-0.617351	16.088	-1.90161	0.0667444	0.53954	-4.14378	SLTM	3	-1.91025	0.06539	0.540476	Unchange
PROSER2	0.758596	16.2589	1.89687	0.0673894	0.540491	-4.15109	PROSER2	3	1.90916	0.0655358	0.540476	Unchange
PARP1	-0.562675	19.5072	-1.87353	0.0706451	0.545881	-4.18694	PARP1	14	-1.90864	0.0656055	0.540476	Unchange
PDXP	0.458527	16.8167	2.07338	0.0504059	0.520135	-3.79771	PDXP	1	1.93597	0.0658246	0.540476	Unchange
TGFB1I1	0.367695	19.3964	1.88264	0.0693595	0.545881	-4.173	TGFB1I1	5	1.90561	0.0660114	0.540476	Unchange
RILPL2	0.400497	15.7873	1.93577	0.0625728	0.525411	-4.07579	RILPL2	2	1.90776	0.0660346	0.540476	Unchange
ITPK1	1.11655	13.9752	2.89211	0.0257916	0.494019	-3.47253	ITPK1	1	2.17558	0.0660708	0.540476	Unchange
TRB	1.38721	14.5753	1.94818	0.0677341	0.541304	-3.96651	TRB	1	1.95526	0.0662602	0.540865	Unchange
TMEM63B	0.544996	14.7194	2.06205	0.0544862	0.520135	-3.82301	TMEM63B	2	1.95381	0.0664436	0.541018	Unchange
SLC6A6	0.396881	15.3889	1.95017	0.0618596	0.525411	-4.04033	SLC6A6	2	1.91185	0.0665628	0.541018	Unchange
NASP	-0.537543	17.1027	-1.88481	0.0690561	0.545014	-4.16967	NASP	4	-1.89932	0.0668616	0.541706	Unchange
ARMT1	-0.911527	14.7067	-2.01623	0.0615952	0.525411	-3.89169	ARMT1	1	-1.96495	0.0670286	0.541706	Unchange
ATP6AP2	0.443664	16.2425	1.98198	0.0598965	0.524886	-3.93529	ATP6AP2	2	1.92053	0.0672741	0.541706	Unchange
DNPEP	-0.218299	17.9348	-1.86646	0.0716578	0.545881	-4.19773	DNPEP	5	-1.89583	0.0673389	0.541706	Unchange
LGALSL	0.526698	20.507	1.88042	0.0696712	0.545881	-4.1764	LGALSL	4	1.89472	0.0674896	0.541706	Unchange
EPX	-1.66732	14.658	-2.15226	0.062046	0.525411	-3.93007	EPX	1	-2.07785	0.0675001	0.541706	Unchange
HMGB1	-0.396589	20.8771	-1.85529	0.073283	0.545881	-4.21471	HMGB1	7	-1.89274	0.0677624	0.542515	Unchange
SRSF1	-0.443521	19.9306	-1.85804	0.0728799	0.545881	-4.21053	SRSF1	7	-1.89184	0.0678856	0.542515	Unchange
CERT1	0.285021	16.0251	1.92617	0.0638094	0.528786	-4.09063	CERT1	3	1.88994	0.0684622	0.545192	Unchange
TOR1AIP1	-0.437719	18.4668	-1.84814	0.0743395	0.548622	-4.22553	TOR1AIP1	9	-1.88735	0.0685066	0.545192	Unchange
AKR1B1	-0.353339	18.7259	-1.84092	0.0754198	0.548664	-4.23644	AKR1B1	7	-1.88256	0.0691753	0.545288	Unchange
SEPTIN9	-0.296214	18.5939	-1.84196	0.0752632	0.548664	-4.23487	SEPTIN9	6	-1.88197	0.0692584	0.545288	Unchange
RBM39	-0.465597	17.0173	-1.88041	0.0700013	0.545881	-4.16065	RBM39	3	-1.88002	0.0698479	0.545288	Unchange
NPTN	0.561253	14.6885	2.03675	0.0555739	0.520135	-3.84376	NPTN	1	1.9152	0.0698784	0.545288	Unchange
PTPRC	-0.461112	20.9652	-1.83491	0.0763296	0.549406	-4.24549	PTPRC	22	-1.87698	0.0699608	0.545288	Unchange
PEX14	0.260191	15.1802	1.91744	0.0646286	0.533256	-4.11923	PEX14	3	1.87688	0.0699746	0.545288	Unchange
TIMM13	-0.458363	16.2092	-1.89035	0.0686134	0.543622	-4.1626	TIMM13	2	-1.87766	0.0701807	0.545288	Unchange
A2M	0.945175	15.4509	2.64334	0.0362471	0.508078	-3.48145	A2M	1	2.13373	0.0702817	0.545288	Unchange
CHID1	0.994824	15.9399	1.97279	0.066779	0.53954	-3.94307	CHID1	1	1.93931	0.0703056	0.545288	Unchange
DBN1	0.36915	20.1931	1.82225	0.0782771	0.550537	-4.26448	DBN1	12	1.8737	0.070425	0.545288	Unchange
FAM169A	0.824506	14.3009	2.05319	0.0563874	0.520135	-3.87654	FAM169A	1	1.93018	0.0704416	0.545288	Unchange
YWHAH	0.384006	21.0085	1.83043	0.077014	0.549406	-4.25222	YWHAH	8	1.87203	0.0706634	0.545288	Unchange
MRPS22	-0.438516	15.6047	-1.89076	0.0685574	0.543622	-4.14493	MRPS22	2	-1.87279	0.0708716	0.545288	Unchange
WDR82	-0.336871	16.1298	-1.86264	0.0722107	0.545881	-4.20355	WDR82	4	-1.87001	0.0709525	0.545288	Unchange
FKBP2	0.457309	18.5773	1.86473	0.0719082	0.545881	-4.20037	FKBP2	3	1.86531	0.0716275	0.545288	Unchange
GSR	0.247013	20.4477	1.78242	0.0846801	0.556734	-4.32355	GSR	10	1.86468	0.0717189	0.545288	Unchange
ENG	0.452777	14.9466	1.95966	0.0626093	0.525411	-4.0142	ENG	1	1.88783	0.0717295	0.545288	Unchange
EEF1G	0.195224	20.7189	1.73817	0.0923103	0.558551	-4.38796	EEF1G	12	1.86433	0.0717696	0.545288	Unchange
VASP	0.277724	21.6353	1.78812	0.083737	0.554076	-4.31516	VASP	13	1.86395	0.0718239	0.545288	Unchange
EMILIN1	0.37581	21.2962	1.8106	0.0801053	0.550537	-4.28186	EMILIN1	22	1.8631	0.0719468	0.545288	Unchange
PSMD9	0.282543	18.483	1.80994	0.0802108	0.550537	-4.28285	PSMD9	7	1.86265	0.0720122	0.545288	Unchange
TUBA1A	-0.30266	23.3763	-1.96231	0.0589447	0.522551	-4.04882	TUBA1A	1	-1.86132	0.0722056	0.545288	Unchange
RALA	-0.235902	16.884	-1.96556	0.0585501	0.522551	-4.04367	RALA	2	-1.86126	0.0722144	0.545288	Unchange
TM9SF2	0.299361	18.8971	1.85658	0.0730933	0.545881	-4.21275	TM9SF2	4	1.86095	0.0722588	0.545288	Unchange
MAOB	0.522596	20.3169	1.82823	0.0773511	0.549406	-4.25552	MAOB	9	1.86067	0.0723004	0.545288	Unchange
DDX23	-0.504018	16.1189	-1.86635	0.0727393	0.545881	-4.16449	DDX23	3	-1.86758	0.0723215	0.545288	Unchange
RPL34	-0.488114	17.4873	-1.87307	0.0710414	0.545881	-4.16641	RPL34	2	-1.8623	0.0723808	0.545288	Unchange
GET4	0.212062	16.323	1.92895	0.0631265	0.525411	-4.10128	GET4	3	1.85861	0.0726002	0.545495	Unchange
NUP54	-0.424278	15.2484	-1.85735	0.0729817	0.545881	-4.21159	NUP54	3	-1.85516	0.073105	0.545495	Unchange
PTPA	0.316364	19.3272	1.8317	0.0768193	0.549406	-4.25031	PTPA	5	1.85506	0.0731202	0.545495	Unchange
ELOC	0.233794	19.1449	1.85861	0.0727967	0.545881	-4.20967	ELOC	4	1.85373	0.0733158	0.545495	Unchange
SPCS2	-1.78641	17.7205	-1.86661	0.076415	0.549406	-4.04469	SPCS2	2	-1.88496	0.0733493	0.545495	Unchange
TSPAN9	0.354243	17.7231	1.86433	0.0719658	0.545881	-4.20098	TSPAN9	3	1.85288	0.0734404	0.545495	Unchange
FAM160B1	0.209832	17.1102	1.86351	0.0720843	0.545881	-4.20222	FAM160B1	4	1.8528	0.0734517	0.545495	Unchange
TMEM41B	-0.459809	15.5796	-1.87149	0.0716212	0.545881	-4.17027	TMEM41B	2	-1.85636	0.0735888	0.545495	Unchange
PI4KA	0.209555	17.84	1.74333	0.0913916	0.557529	-4.38051	PI4KA	11	1.85103	0.0737143	0.545495	Unchange
PTP4A2	0.374884	18.2857	1.82821	0.0773556	0.549406	-4.25556	PTP4A2	5	1.85018	0.0738392	0.545495	Unchange
SMC1A	-0.491961	19.9106	-1.81429	0.0795228	0.550537	-4.27637	SMC1A	9	-1.848	0.0741629	0.546826	Unchange
DDX17	-0.40328	20.5054	-1.80299	0.0813201	0.550608	-4.29318	DDX17	10	-1.84551	0.0745337	0.548499	Unchange
MAGT1	0.3384	18.167	1.8334	0.0765606	0.549406	-4.24777	MAGT1	4	1.84111	0.0751943	0.548727	Unchange
ADPRS	-0.523575	15.6296	-1.84829	0.0746517	0.548622	-4.20359	ADPRS	2	-1.84221	0.0753489	0.548727	Unchange
RPS25	-0.796528	18.5226	-1.86952	0.0746943	0.548622	-4.05055	RPS25	2	-1.86195	0.0754371	0.548727	Unchange
PHPT1	0.364892	16.803	1.8711	0.071322	0.545881	-4.19202	PHPT1	2	1.84154	0.0754488	0.548727	Unchange
OLA1	0.323419	18.8336	1.79029	0.0833804	0.554076	-4.31196	OLA1	8	1.83897	0.0755167	0.548727	Unchange
HNRNPA3	-0.463435	20.2787	-1.80395	0.0811652	0.550537	-4.29174	HNRNPA3	8	-1.83736	0.0757599	0.548727	Unchange
RPS27	-0.457936	17.025	-1.84727	0.0744696	0.548622	-4.22686	RPS27	2	-1.83669	0.0758614	0.548727	Unchange
HNRNPU	-0.448116	20.5904	-1.79469	0.0826623	0.554071	-4.30547	HNRNPU	11	-1.83331	0.0763756	0.548727	Unchange
QARS1	0.17404	18.4802	1.71445	0.0966345	0.561701	-4.42196	QARS1	8	1.82937	0.0769773	0.548727	Unchange
IARS1	0.226717	17.6513	1.75196	0.0898722	0.557056	-4.36802	IARS1	8	1.82918	0.0770064	0.548727	Unchange
SNF8	-0.345041	15.0449	-1.88782	0.0705371	0.545881	-4.15625	SNF8	2	-1.84054	0.07713	0.548727	Unchange
SLAIN2	0.673197	16.9793	1.81232	0.0798325	0.550537	-4.2793	SLAIN2	4	1.82817	0.0771618	0.548727	Unchange
GIMAP1	-0.500216	18.0133	-1.81445	0.0794963	0.550537	-4.27612	GIMAP1	4	-1.82811	0.0771715	0.548727	Unchange
RTN4	0.355904	22.2493	1.80593	0.0808481	0.550537	-4.2888	RTN4	5	1.82791	0.0772023	0.548727	Unchange
MAP2K1	-0.455662	15.7344	-1.88612	0.0717655	0.545881	-4.08007	MAP2K1	2	-1.84625	0.0772261	0.548727	Unchange
PACSIN2	0.441437	19.7057	1.78915	0.0835678	0.554076	-4.31364	PACSIN2	10	1.82703	0.0773378	0.548727	Unchange
GTF2I	-0.49423	16.4449	-1.81341	0.0796612	0.550537	-4.27768	GTF2I	4	-1.82694	0.0773514	0.548727	Unchange
RPS12	-0.678703	18.8917	-1.81097	0.080046	0.550537	-4.2813	RPS12	4	-1.82686	0.0773639	0.548727	Unchange
DCAF1	1.50777	12.7493	2.25435	0.0569367	0.520486	-3.95786	DCAF1	1	2.02518	0.0774341	0.548727	Unchange
STIM1	0.199822	20.6257	1.70376	0.0986383	0.561701	-4.43716	STIM1	16	1.82634	0.0774436	0.548727	Unchange
RUVBL2	-0.15536	19.3905	-1.65351	0.108528	0.570631	-4.50757	RUVBL2	12	-1.82398	0.0778088	0.54875	Unchange
PIP4P1	0.627564	15.9542	1.85832	0.0752427	0.548664	-4.1424	PIP4P1	1	1.83759	0.0780374	0.54875	Unchange
PIK3CB	0.452318	16.1272	1.83849	0.0761222	0.549406	-4.21818	PIK3CB	2	1.82435	0.0780734	0.54875	Unchange
DGKA	-0.332094	17.2289	-1.83647	0.0760923	0.549406	-4.24314	DGKA	3	-1.82215	0.0780928	0.54875	Unchange
PCBD1	-1.30247	13.4483	-2.24605	0.0576539	0.521731	-3.88769	PCBD1	1	-2.01832	0.0782617	0.54875	Unchange
TBC1D17	-0.724552	14.2862	-2.11876	0.0549825	0.520135	-3.82432	TBC1D17	1	-1.90894	0.0785914	0.54875	Unchange
CD46	0.257432	18.1332	1.8179	0.0789545	0.550537	-4.27097	CD46	4	1.81799	0.0787414	0.54875	Unchange
SAMD9	-0.352035	15.6892	-1.82795	0.0773954	0.549406	-4.25595	SAMD9	3	-1.8175	0.0788181	0.54875	Unchange
SNX12	0.412345	16.8034	1.84596	0.0753556	0.548664	-4.19314	SNX12	2	1.82142	0.0788745	0.54875	Unchange
SOS1	0.352206	14.39	1.99078	0.0594432	0.524886	-3.95864	SOS1	1	1.83844	0.079537	0.54875	Unchange
NOP56	-0.57916	18.0325	-1.80173	0.0815222	0.550997	-4.29504	NOP56	3	-1.80971	0.0800464	0.54875	Unchange
TRIM56	0.483159	14.2283	1.8632	0.0745277	0.548622	-4.17446	TRIM56	1	1.82414	0.0801068	0.54875	Unchange
AKR7A2	0.355912	19.439	1.78741	0.0838545	0.554076	-4.31621	AKR7A2	5	1.80909	0.0801452	0.54875	Unchange
NDUFA6	0.453821	16.0395	1.81881	0.0788126	0.550537	-4.26962	NDUFA6	2	1.80876	0.0801972	0.54875	Unchange
PREX1	0.457146	14.8698	1.89985	0.0710293	0.545881	-4.10443	PREX1	1	1.83393	0.0802279	0.54875	Unchange
RPL15	-0.443661	17.7588	-1.80759	0.080583	0.550537	-4.28633	RPL15	3	-1.80819	0.0802878	0.54875	Unchange
LSP1	-0.851496	19.0255	-1.78811	0.0837392	0.554076	-4.31517	LSP1	5	-1.80702	0.0804746	0.54875	Unchange
RPL32	-0.587107	16.8877	-1.80486	0.0810193	0.550537	-4.29039	RPL32	2	-1.80644	0.0805661	0.54875	Unchange
NUP43	-0.477136	14.976	-1.84904	0.0771395	0.549406	-4.15757	NUP43	2	-1.82394	0.0806383	0.54875	Unchange
GBP1	-0.431783	18.0702	-1.77871	0.0852988	0.556734	-4.329	GBP1	6	-1.8058	0.0806683	0.54875	Unchange
DUSP3	0.552761	19.1444	1.79106	0.0832545	0.554076	-4.31082	DUSP3	4	1.80552	0.0807137	0.54875	Unchange
WASF2	0.390987	18.0162	1.7946	0.0826768	0.554071	-4.3056	WASF2	4	1.80518	0.0807673	0.54875	Unchange
MYCT1	0.416483	17.6601	1.80502	0.0809939	0.550537	-4.29016	MYCT1	3	1.8033	0.0810689	0.54875	Unchange
HEATR5B	0.257302	16.4179	1.74573	0.0909676	0.557529	-4.37705	HEATR5B	7	1.80071	0.0814849	0.54875	Unchange
PTPN1	0.252575	19.2708	1.72888	0.0939834	0.559458	-4.40131	PTPN1	9	1.79781	0.0819531	0.54875	Unchange
PKN1	0.1641	17.489	1.72195	0.0952487	0.559458	-4.41124	PKN1	6	1.79768	0.0819745	0.54875	Unchange
HNRNPUL1	-0.619266	17.54	-1.77515	0.0858954	0.556734	-4.33422	HNRNPUL1	6	-1.79761	0.0819863	0.54875	Unchange
RAD50	-0.577931	17.3517	-1.7781	0.0854011	0.556734	-4.3299	RAD50	5	-1.79757	0.0819927	0.54875	Unchange
HCLS1	-0.331228	19.8773	-1.74863	0.0904559	0.557056	-4.37285	HCLS1	9	-1.79682	0.0821145	0.54875	Unchange
ATP6V0D1	0.234463	19.0215	1.77087	0.0866188	0.557056	-4.34049	ATP6V0D1	5	1.79658	0.0821535	0.54875	Unchange
STX8	0.677699	14.2541	1.9272	0.0704686	0.545881	-3.98635	STX8	1	1.84008	0.0823066	0.54875	Unchange
RAB8A	0.246948	19.354	1.77048	0.0866837	0.557056	-4.34105	RAB8A	5	1.79544	0.0823388	0.54875	Unchange
HNRNPR	-0.333171	20.2565	-1.75502	0.0893397	0.557056	-4.36359	HNRNPR	7	-1.7952	0.0823773	0.54875	Unchange
ASAP1	0.353223	18.3704	1.75623	0.0891295	0.557056	-4.36183	ASAP1	7	1.79397	0.082577	0.54875	Unchange
BPI	1.26484	17.0699	1.79036	0.0853369	0.556734	-4.27809	BPI	1	1.80417	0.0828026	0.54875	Unchange
PDE3A	0.478785	17.2802	1.78862	0.0836545	0.554076	-4.31442	PDE3A	3	1.792	0.0828988	0.54875	Unchange
EIF6	-0.684506	17.4238	-1.78757	0.0841677	0.555099	-4.317	EIF6	2	-1.79391	0.0829133	0.54875	Unchange
ADO	-0.445844	15.3702	-2.20381	0.0489839	0.520135	-3.71245	ADO	2	-1.8904	0.0830916	0.54875	Unchange
LAP3	-0.276256	20.3522	-1.71702	0.0961573	0.561701	-4.41829	LAP3	15	-1.78793	0.0835667	0.54875	Unchange
PSAP	0.247231	21.9718	1.72239	0.0951687	0.559458	-4.41062	PSAP	8	1.78695	0.0837283	0.54875	Unchange
ACADVL	0.222749	20.5966	1.68907	0.101448	0.567039	-4.45792	ACADVL	15	1.78626	0.0838419	0.54875	Unchange
PCCB	0.365111	15.8116	1.81304	0.0800575	0.550537	-4.27937	PCCB	2	1.78726	0.0840032	0.54875	Unchange
POLR1C	-0.67468	14.1573	-1.83288	0.0801624	0.550537	-4.13239	POLR1C	1	-1.80589	0.0840418	0.54875	Unchange
CNST	0.532055	18.4795	1.75822	0.0887839	0.557056	-4.35893	CNST	7	1.78489	0.0840685	0.54875	Unchange
DLG1	0.299201	15.5672	1.80462	0.0810579	0.550537	-4.29075	DLG1	3	1.78457	0.0841224	0.54875	Unchange
NCF1B	-0.663314	17.249	-1.77353	0.0861681	0.556734	-4.33659	NCF1B	3	-1.78407	0.084205	0.54875	Unchange
ACOX1	0.367484	17.8456	1.75427	0.0894697	0.557056	-4.36467	ACOX1	6	1.78402	0.0842126	0.54875	Unchange
VAMP5	-0.462189	15.2104	-1.79876	0.0827037	0.554071	-4.2779	VAMP5	2	-1.78708	0.0843823	0.548917	Unchange
PLEK	0.345006	22.2087	1.76035	0.0884169	0.557056	-4.35584	PLEK	5	1.7818	0.0845806	0.549149	Unchange
ADK	-0.488936	16.5486	-1.76772	0.087154	0.557056	-4.34509	ADK	4	-1.78105	0.0847061	0.549149	Unchange
LY75	-0.495265	15.645	-1.76658	0.0873477	0.557056	-4.34675	LY75	4	-1.78003	0.0848758	0.549315	Unchange
ADAM9	0.388867	15.3445	1.78214	0.0847267	0.556734	-4.32396	ADAM9	3	1.77813	0.0851942	0.549769	Unchange
MTMR14	0.256858	15.6368	1.85354	0.073873	0.547867	-4.21866	MTMR14	2	1.77984	0.0852345	0.549769	Unchange
CRYL1	0.488823	18.5944	1.77851	0.0860374	0.556734	-4.29123	CRYL1	3	1.78039	0.085493	0.550506	Unchange
RAN	-0.233009	20.5815	-1.71396	0.0967246	0.561701	-4.42265	RAN	7	-1.77458	0.0857895	0.550669	Unchange
NQO2	1.145	14.6493	1.83355	0.086153	0.556734	-4.11187	NQO2	1	1.83012	0.0859251	0.550669	Unchange
EML4	-0.176543	18.5113	-1.64373	0.110545	0.5725	-4.52107	EML4	12	-1.77362	0.0859518	0.550669	Unchange
LIMA1	0.584335	17.7676	1.7523	0.0898126	0.557056	-4.36753	LIMA1	5	1.77143	0.0863205	0.552104	Unchange
DPM1	0.349978	17.1944	1.76105	0.088295	0.557056	-4.35481	DPM1	4	1.76991	0.0865785	0.552369	Unchange
RPLP2	-0.676137	18.7115	-1.76556	0.0882306	0.557056	-4.35022	RPLP2	2	-1.77198	0.0869061	0.552369	Unchange
ECM1	1.16221	17.6021	1.74962	0.0902827	0.557056	-4.37142	ECM1	4	1.76672	0.0871205	0.552369	Unchange
NFATC2	0.664154	15.0718	1.84797	0.0791762	0.550537	-4.08038	NFATC2	1	1.79464	0.087121	0.552369	Unchange
UBE2Z	-0.267094	16.2683	-1.76334	0.0879026	0.557056	-4.35148	UBE2Z	4	-1.76566	0.0873027	0.552369	Unchange
SEH1L	-0.417032	15.5346	-1.80566	0.0838672	0.554076	-4.28072	SEH1L	2	-1.78243	0.0873366	0.552369	Unchange
VPS37B	0.444371	15.6699	1.78444	0.0850503	0.556734	-4.27009	VPS37B	2	1.76723	0.0877137	0.552369	Unchange
PPP2CB	-0.259388	18.5127	-1.8871	0.0687371	0.543622	-4.16615	PPP2CB	1	-1.76313	0.0877354	0.552369	Unchange
DCXR	-0.295681	17.7285	-1.72768	0.0942014	0.559458	-4.40304	DCXR	6	-1.76285	0.0877832	0.552369	Unchange
GABPA	1.1471	14.8954	2.18709	0.0630183	0.525411	-3.90471	GABPA	1	1.94393	0.0878111	0.552369	Unchange
PSMB9	-0.28836	18.9044	-1.75672	0.0890433	0.557056	-4.36111	PSMB9	4	-1.76134	0.0880431	0.552916	Unchange
CNN2	0.468265	20.7992	1.73202	0.0934147	0.559458	-4.3968	CNN2	7	1.76047	0.088192	0.55294	Unchange
RABGGTA	0.249922	17.267	1.69672	0.0999766	0.565447	-4.44713	RABGGTA	8	1.7579	0.0886363	0.553913	Unchange
RAP1GAP2	0.306025	18.4085	1.71531	0.0964745	0.561701	-4.42073	RAP1GAP2	7	1.75752	0.0887025	0.553913	Unchange
TAF15	-0.398096	18.8852	-1.7595	0.0885621	0.557056	-4.35707	TAF15	3	-1.75705	0.088783	0.553913	Unchange
PTPN23	0.18824	17.2266	1.72602	0.0945039	0.559458	-4.40542	PTPN23	5	1.75461	0.0892067	0.554045	Unchange
MACF1	0.273049	19.9377	1.70297	0.0987878	0.561701	-4.43828	MACF1	53	1.75452	0.0892235	0.554045	Unchange
CSRP1	0.265954	21.1683	1.69523	0.100262	0.565622	-4.44923	CSRP1	8	1.751	0.0898377	0.554045	Unchange
DNAJA2	0.236054	17.9096	1.75197	0.0898705	0.557056	-4.36801	DNAJA2	4	1.75022	0.0899742	0.554045	Unchange
EWSR1	-0.769275	17.2509	-1.7509	0.0920464	0.557839	-4.33395	EWSR1	2	-1.75954	0.0902503	0.554045	Unchange
RPA2	-0.321694	17.624	-1.72708	0.0943113	0.559458	-4.4039	RPA2	5	-1.74849	0.0902766	0.554045	Unchange
GAR1	-0.540605	16.0401	-1.7575	0.0900123	0.557056	-4.32229	GAR1	2	-1.75366	0.0904311	0.554045	Unchange
CLCN7	-0.875806	16.5414	-2.65092	0.0313872	0.499844	-3.60955	CLCN7	1	-1.92461	0.0904701	0.554045	Unchange
FHOD1	0.372132	20.8838	1.701	0.0991605	0.562499	-4.44107	FHOD1	18	1.74709	0.0905238	0.554045	Unchange
ADD3	0.257017	18.5875	1.69395	0.100507	0.565927	-4.45104	ADD3	7	1.74521	0.0908544	0.554045	Unchange
TES	-0.387189	19.1017	-1.71248	0.0970015	0.561701	-4.42477	TES	7	-1.74521	0.090855	0.554045	Unchange
EIF3G	-0.346619	17.1293	-1.75319	0.0896586	0.557056	-4.36625	EIF3G	3	-1.74457	0.0909691	0.554045	Unchange
NUBP2	-1.16195	14.2813	-2.42839	0.0488973	0.520135	-3.80419	NUBP2	1	-1.95815	0.0910676	0.554045	Unchange
KHDRBS1	-0.44507	17.3609	-1.7411	0.0917883	0.557839	-4.38374	KHDRBS1	3	-1.743	0.0912461	0.554045	Unchange
SLC2A3	0.375691	21.629	1.71319	0.0968685	0.561701	-4.42375	SLC2A3	6	1.74123	0.0915608	0.554045	Unchange
EXOC7	0.225783	16.9712	1.695	0.100304	0.565622	-4.44955	EXOC7	6	1.74093	0.0916134	0.554045	Unchange
RPS3A	-0.412903	19.5713	-1.71332	0.0968446	0.561701	-4.42357	RPS3A	6	-1.73954	0.0918612	0.554045	Unchange
TOM1L1	0.52961	14.9333	1.76214	0.0911194	0.557529	-4.32091	TOM1L1	2	1.75566	0.0919033	0.554045	Unchange
REXO2	-0.372863	14.8815	-1.78933	0.0855052	0.556734	-4.25372	REXO2	2	-1.74939	0.0920208	0.554045	Unchange
MMP9	1.65937	18.2018	1.72829	0.0952019	0.559458	-4.40482	MMP9	1	1.74454	0.0920336	0.554045	Unchange
EIF3B	-0.146833	19.5473	-1.56988	0.126802	0.598363	-4.62091	EIF3B	13	-1.73824	0.0920936	0.554045	Unchange
FPR1	0.895308	14.0331	1.85757	0.0871798	0.557056	-4.10021	FPR1	1	1.81639	0.0924313	0.554045	Unchange
FECH	-0.421461	15.9103	-1.7557	0.0899308	0.557056	-4.34007	FECH	2	-1.73997	0.0924685	0.554045	Unchange
HSDL1	0.320934	17.0369	1.71442	0.0966404	0.561701	-4.422	HSDL1	5	1.73564	0.0925601	0.554045	Unchange
ERLIN2	0.291594	18.2474	1.71182	0.0971241	0.561701	-4.4257	ERLIN2	5	1.73377	0.0928962	0.554045	Unchange
TCOF1	-0.572143	18.1575	-1.70712	0.0980049	0.561701	-4.43239	TCOF1	8	-1.73286	0.0930589	0.554045	Unchange
HCFC1	-0.396712	18.1271	-1.69311	0.100668	0.565996	-4.45222	HCFC1	11	-1.73218	0.0931815	0.554045	Unchange
OARD1	-0.447478	15.1641	-2.17281	0.0517361	0.520135	-3.76066	OARD1	2	-1.82323	0.0932621	0.554045	Unchange
TCEA1	-0.534985	16.5291	-1.74517	0.0914102	0.557529	-4.35415	TCEA1	1	-1.73073	0.0937759	0.554045	Unchange
FHL2	0.542402	16.6363	1.71486	0.0965588	0.561701	-4.42138	FHL2	4	1.72888	0.0937798	0.554045	Unchange
SLC9A9	0.258626	17.9841	1.72546	0.0946075	0.559458	-4.40623	SLC9A9	4	1.7274	0.094048	0.554045	Unchange
TGM2	-1.32644	14.5703	-1.88682	0.0942482	0.559458	-4.10063	TGM2	1	-1.87102	0.0941448	0.554045	Unchange
NDUFB10	-0.362799	16.8542	-1.76054	0.0890928	0.557056	-4.31689	NDUFB10	2	-1.72997	0.0942665	0.554045	Unchange
ACAP1	-0.420185	16.3114	-1.74441	0.0919119	0.557839	-4.36202	ACAP1	2	-1.7297	0.0943162	0.554045	Unchange
MADD	0.363508	16.8514	1.70542	0.0983246	0.561701	-4.4348	MADD	5	1.72569	0.0943592	0.554045	Unchange
GRIPAP1	0.189432	18.0796	1.63718	0.111914	0.573966	-4.53008	GRIPAP1	8	1.72413	0.0946452	0.554045	Unchange
MARVELD1	0.362627	15.9126	1.75409	0.090211	0.557056	-4.34818	MARVELD1	2	1.72759	0.0946985	0.554045	Unchange
SYTL4	0.489163	20.2692	1.69065	0.101142	0.56616	-4.45569	SYTL4	15	1.7237	0.0947233	0.554045	Unchange
ZC3H11A	1.87588	13.8537	1.83831	0.0978546	0.561701	-4.13994	ZC3H11A	1	1.84516	0.0947948	0.554045	Unchange
LUC7L2	-0.453732	18.4127	-1.71054	0.0973621	0.561701	-4.42752	LUC7L2	4	-1.72304	0.0948434	0.554045	Unchange
ACADSB	0.25882	18.502	1.69905	0.0995318	0.563767	-4.44383	ACADSB	5	1.72193	0.0950472	0.554045	Unchange
NXF1	0.581324	15.0612	1.78348	0.0894131	0.557056	-4.22697	NXF1	1	1.74782	0.0951026	0.554045	Unchange
CISD1	-0.437479	14.147	-2.16008	0.0529084	0.520135	-3.76198	CISD1	1	-1.8108	0.0952628	0.554045	Unchange
GALNT1	0.218959	17.3385	1.72442	0.0947972	0.559458	-4.40772	GALNT1	4	1.72029	0.0953491	0.554045	Unchange
PSMD4	-0.315118	17.1301	-1.75618	0.0894809	0.557056	-4.36283	PSMD4	2	-1.72042	0.0956573	0.554045	Unchange
SNRNP200	-0.436206	18.6883	-1.68425	0.102384	0.567844	-4.4647	SNRNP200	10	-1.71818	0.0957377	0.554045	Unchange
ATG5	0.585486	15.4466	2.11198	0.0575679	0.521731	-3.88823	ATG5	2	1.8077	0.0957674	0.554045	Unchange
RPS15A	-0.464011	17.0173	-1.73325	0.0943044	0.559458	-4.35646	RPS15A	2	-1.72213	0.0960762	0.554045	Unchange
UROD	0.426825	17.9148	1.70435	0.0985269	0.561701	-4.43632	UROD	4	1.71619	0.0961054	0.554045	Unchange
SND1	0.134929	20.8028	1.52066	0.138687	0.613311	-4.68533	SND1	18	1.71522	0.096286	0.554045	Unchange
ALDH1A1	-0.411341	16.8533	-1.70252	0.0988724	0.561701	-4.43891	ALDH1A1	4	-1.71394	0.0965239	0.554045	Unchange
EXOC2	0.196095	17.0444	1.64248	0.110805	0.5725	-4.52279	EXOC2	7	1.71341	0.0966226	0.554045	Unchange
PPAT	-0.302391	15.4667	-1.79074	0.0857643	0.556734	-4.27903	PPAT	2	-1.7263	0.0966337	0.554045	Unchange
MOB2	0.26559	16.2989	1.74204	0.0919647	0.557839	-4.38325	MOB2	3	1.71503	0.0966527	0.554045	Unchange
MON2	0.284569	16.3464	1.70435	0.098526	0.561701	-4.43632	MON2	4	1.70926	0.0973977	0.557477	Unchange
DEK	-0.496704	17.0606	-1.7107	0.0976787	0.561701	-4.40295	DEK	2	-1.7062	0.0983043	0.560649	Unchange
SF3B1	-0.471122	18.8188	-1.6723	0.104737	0.567844	-4.48144	SF3B1	11	-1.70419	0.0983507	0.560649	Unchange
SWAP70	-0.458913	16.3655	-1.69139	0.101	0.56616	-4.45465	SWAP70	4	-1.70397	0.098393	0.560649	Unchange
GP9	0.331645	22.2879	1.6725	0.104697	0.567844	-4.48116	GP9	6	1.70218	0.0987311	0.561333	Unchange
SYNCRIP	-0.186036	19.1445	-1.64552	0.110174	0.5725	-4.51861	SYNCRIP	6	-1.70125	0.0989073	0.561333	Unchange
FER	0.36424	14.8386	1.80757	0.0825443	0.554071	-4.19355	FER	1	1.71118	0.0989548	0.561333	Unchange
PIK3C3	-0.238235	15.4297	-1.73566	0.0927606	0.558615	-4.39158	PIK3C3	3	-1.70012	0.0991221	0.561446	Unchange
ANXA5	-0.225477	21.0745	-1.62739	0.113986	0.580829	-4.54349	ANXA5	9	-1.69793	0.0995396	0.562429	Unchange
AGL	0.246494	17.8229	1.62943	0.113552	0.579464	-4.54071	AGL	11	1.69766	0.0995906	0.562429	Unchange
RASGRP2	0.28249	20.6735	1.64435	0.110416	0.5725	-4.52022	RASGRP2	9	1.696	0.0999079	0.563386	Unchange
LMNB2	-0.479107	20.21	-1.66093	0.107018	0.567844	-4.49729	LMNB2	15	-1.69349	0.100389	0.565262	Unchange
LPP	0.822081	17.6706	1.67827	0.103556	0.567844	-4.47309	LPP	3	1.69124	0.100823	0.566192	Unchange
RCSD1	-0.540043	17.5289	-1.67725	0.103756	0.567844	-4.47451	RCSD1	4	-1.69109	0.100851	0.566192	Unchange
ALYREF	-0.518235	17.8144	-1.68302	0.102625	0.567844	-4.46643	ALYREF	3	-1.6896	0.101139	0.566255	Unchange
GMIP	-0.235883	16.7061	-1.66582	0.10603	0.567844	-4.49047	GMIP	5	-1.68911	0.101233	0.566255	Unchange
CDKN2AIP	-0.541331	17.6048	-1.67488	0.104224	0.567844	-4.47783	CDKN2AIP	4	-1.68873	0.101308	0.566255	Unchange
CHD4	-0.463281	17.2515	-1.67519	0.104163	0.567844	-4.47739	CHD4	4	-1.68783	0.101482	0.566396	Unchange
SCAMP3	0.314609	16.8704	1.72607	0.0948406	0.559458	-4.38129	SCAMP3	2	1.68811	0.101761	0.567122	Unchange
MOSPD2	0.710325	14.3875	1.92336	0.0759857	0.549406	-4.02731	MOSPD2	1	1.74901	0.102169	0.567229	Unchange
CEP131	1.00972	13.4821	1.90708	0.0913106	0.557529	-4.07888	CEP131	1	1.81844	0.102357	0.567229	Unchange
GHDC	0.377917	16.1954	1.68461	0.102314	0.567844	-4.4642	GHDC	3	1.68193	0.102631	0.567229	Unchange
THRAP3	-0.451867	18.636	-1.65247	0.10874	0.57096	-4.509	THRAP3	8	-1.68145	0.102725	0.567229	Unchange
CHERP	-0.422618	16.3567	-1.67937	0.10334	0.567844	-4.47155	CHERP	3	-1.68072	0.102868	0.567229	Unchange
PDLIM5	0.463282	19.9138	1.64797	0.109666	0.5725	-4.51522	PDLIM5	12	1.68006	0.102998	0.567229	Unchange
INPP5D	-0.239935	18.4627	-1.61343	0.116994	0.586048	-4.5625	INPP5D	10	-1.67991	0.103027	0.567229	Unchange
HNRNPH1	-0.384482	19.5179	-1.6692	0.105354	0.567844	-4.48576	HNRNPH1	4	-1.67981	0.103046	0.567229	Unchange
FUBP1	-0.378368	19.6457	-1.64089	0.111136	0.5725	-4.52498	FUBP1	10	-1.67828	0.103347	0.567229	Unchange
DDX42	-0.529578	15.1275	-1.67095	0.105005	0.567844	-4.48332	DDX42	3	-1.67807	0.103388	0.567229	Unchange
ITPR2	0.245793	19.4415	1.60483	0.11888	0.58673	-4.57414	ITPR2	18	1.67793	0.103417	0.567229	Unchange
ABLIM3	0.684589	16.1571	1.66549	0.106097	0.567844	-4.49093	ABLIM3	3	1.67661	0.103676	0.567836	Unchange
STXBP3	-0.243272	17.8672	-1.67493	0.104215	0.567844	-4.47776	STXBP3	4	-1.67584	0.103828	0.567852	Unchange
PDS5A	-0.518844	16.9568	-1.66672	0.10585	0.567844	-4.48922	PDS5A	3	-1.67347	0.104298	0.569604	Unchange
DDX58	-0.56398	17.6359	-1.66535	0.106474	0.567844	-4.49176	DDX58	3	-1.67391	0.104546	0.57014	Unchange
RUFY1	0.209327	19.2753	1.58344	0.12368	0.597746	-4.60287	RUFY1	13	1.67127	0.104735	0.570355	Unchange
G3BP2	-0.29451	15.9682	-1.68156	0.10291	0.567844	-4.46848	G3BP2	3	-1.66649	0.105689	0.573909	Unchange
RCN2	0.267538	14.886	1.68728	0.101794	0.567844	-4.46043	RCN2	3	1.66528	0.105933	0.573909	Unchange
ALDOA	0.233684	23.4376	1.5901	0.122167	0.594006	-4.59395	ALDOA	14	1.66515	0.105959	0.573909	Unchange
FAM162A	0.461491	17.9668	1.66087	0.107028	0.567844	-4.49736	FAM162A	3	1.665	0.105989	0.573909	Unchange
KDM2A	0.939602	13.6843	2.03276	0.0749508	0.548664	-4.00206	KDM2A	1	1.79248	0.106652	0.576156	Unchange
COL6A3	0.764455	15.4872	1.85045	0.0903775	0.557056	-4.10461	COL6A3	1	1.74362	0.106762	0.576156	Unchange
TMEM263	0.735915	15.0057	1.67664	0.106394	0.567844	-4.37062	TMEM263	1	1.67181	0.107034	0.576156	Unchange
TCERG1	-0.436776	18.8545	-1.63528	0.112314	0.573966	-4.53269	TCERG1	6	-1.65876	0.10725	0.576156	Unchange
SARS1	-0.287189	18.7622	-1.61843	0.115908	0.585364	-4.5557	SARS1	7	-1.65851	0.1073	0.576156	Unchange
ACTR1A	0.260251	19.5353	1.6823	0.102765	0.567844	-4.46743	ACTR1A	3	1.65846	0.107311	0.576156	Unchange
PCSK6	0.460258	17.6	1.6387	0.111594	0.573966	-4.52799	PCSK6	5	1.65704	0.107599	0.576333	Unchange
WDR7	0.303435	14.2345	1.78535	0.0890997	0.557056	-4.23294	WDR7	2	1.68046	0.107685	0.576333	Unchange
RPSA	-0.295158	19.7674	-1.63556	0.112255	0.573966	-4.53231	RPSA	5	-1.65607	0.107798	0.576333	Unchange
ARFGEF2	0.260765	18.7343	1.60998	0.117748	0.58673	-4.56717	ARFGEF2	7	1.65465	0.108086	0.576873	Unchange
HSD17B12	0.605304	18.7252	1.64455	0.110374	0.5725	-4.51994	HSD17B12	3	1.65409	0.108202	0.576873	Unchange
BPTF	-0.656649	13.9133	-1.94314	0.082597	0.554071	-4.03348	BPTF	1	-1.76151	0.108637	0.577677	Unchange
VPS16	0.172671	17.2456	1.6656	0.106075	0.567844	-4.49078	VPS16	4	1.65138	0.108757	0.577677	Unchange
GP1BA	0.296386	23.1617	1.60141	0.119637	0.586828	-4.57875	GP1BA	11	1.65114	0.108807	0.577677	Unchange
UQCRB	0.279544	17.3094	1.69336	0.100968	0.56616	-4.45259	UQCRB	2	1.64987	0.109402	0.58003	Unchange
RHOG	-0.192325	18.9856	-1.65511	0.1082	0.569693	-4.50535	RHOG	4	-1.64718	0.109622	0.580386	Unchange
USO1	0.162157	19.8102	1.53189	0.135901	0.61141	-4.6708	USO1	10	1.64564	0.109941	0.581268	Unchange
SMARCA2	-0.453885	15.8792	-1.66744	0.106055	0.567844	-4.46312	SMARCA2	1	-1.6455	0.110306	0.581999	Unchange
VPS37A	0.255743	15.5448	1.66784	0.105625	0.567844	-4.48766	VPS37A	3	1.6435	0.110384	0.581999	Unchange
CASP4	0.31607	16.0186	1.67287	0.104972	0.567844	-4.4813	CASP4	2	1.64368	0.110684	0.582772	Unchange
MCU	0.263776	19.1356	1.60614	0.11859	0.58673	-4.57236	MCU	6	1.64025	0.111062	0.583336	Unchange
APOC3	2.14459	18.395	1.67585	0.116976	0.586048	-4.26043	APOC3	2	1.70069	0.111097	0.583336	Unchange
RNF213	-0.250101	20.0029	-1.58112	0.124209	0.598363	-4.60597	RNF213	42	-1.63851	0.111427	0.584262	Unchange
FSTL1	0.840901	20.9153	1.62838	0.114124	0.580829	-4.52264	FSTL1	2	1.63887	0.111687	0.584823	Unchange
ISOC1	-0.328814	17.7137	-1.64373	0.110545	0.5725	-4.52107	ISOC1	3	-1.63621	0.111909	0.585181	Unchange
GNG11	0.259533	17.435	1.68969	0.102047	0.567844	-4.4585	GNG11	2	1.63535	0.112786	0.588033	Unchange
ALOX12	0.268996	21.3843	1.57321	0.12603	0.598363	-4.61649	ALOX12	13	1.63073	0.113067	0.588033	Unchange
TRAF3IP3	-0.476837	17.3229	-1.62492	0.114513	0.582029	-4.54686	TRAF3IP3	3	-1.63025	0.11317	0.588033	Unchange
F10	-0.488486	19.9667	-1.64692	0.110607	0.5725	-4.51787	F10	1	-1.63331	0.113215	0.588033	Unchange
PGAM5	0.436869	17.944	1.61799	0.116003	0.585364	-4.5563	PGAM5	4	1.62998	0.113226	0.588033	Unchange
NUDC	-0.221913	18.357	-1.56864	0.127093	0.598363	-4.62257	NUDC	8	-1.62875	0.113488	0.588491	Unchange
SLIRP	-0.330075	15.0119	-1.67054	0.107104	0.567844	-4.46806	SLIRP	2	-1.63727	0.113623	0.588491	Unchange
BTK	0.262666	20.1988	1.56825	0.127183	0.598363	-4.62308	BTK	12	1.62612	0.11405	0.589875	Unchange
RAB30	0.297558	16.3607	1.63793	0.111757	0.573966	-4.52906	RAB30	3	1.62541	0.114199	0.589875	Unchange
RAB3GAP1	0.264675	17.059	1.59048	0.122083	0.594006	-4.59345	RAB3GAP1	6	1.62379	0.114547	0.590872	Unchange
B4GALT1	0.697116	14.2496	1.98751	0.0768391	0.549406	-3.99402	B4GALT1	1	1.72567	0.115115	0.592592	Unchange
HNRNPLL	-0.403652	14.1882	-1.68856	0.104602	0.567844	-4.39452	HNRNPLL	1	-1.63456	0.115192	0.592592	Unchange
CD101	0.510677	14.574	1.72823	0.103972	0.567844	-4.31088	CD101	1	1.6626	0.115855	0.593196	Unchange
NGLY1	-0.798687	14.2085	-1.81748	0.0934242	0.559458	-4.13757	NGLY1	1	-1.6847	0.115887	0.593196	Unchange
GMDS	-0.26778	15.7645	-1.66393	0.10676	0.567844	-4.49373	GMDS	2	-1.61823	0.116081	0.593196	Unchange
SFN	-1.02237	18.6671	-1.60258	0.119377	0.586828	-4.57717	SFN	3	-1.61662	0.116093	0.593196	Unchange
NFU1	0.359708	16.0352	1.61887	0.115813	0.585364	-4.5551	NFU1	3	1.61594	0.116241	0.593196	Unchange
DDX1	-0.178357	18.8086	-1.51509	0.140088	0.614421	-4.69252	DDX1	12	-1.61586	0.116258	0.593196	Unchange
ABHD11	0.376153	17.3868	1.60439	0.118978	0.58673	-4.57473	ABHD11	4	1.6148	0.116488	0.593196	Unchange
CD55	0.241816	17.5691	1.64143	0.111023	0.5725	-4.52423	CD55	3	1.61422	0.116615	0.593196	Unchange
ANXA2	-0.367939	21.9043	-1.5764	0.125292	0.598363	-4.61225	ANXA2	12	-1.61378	0.11671	0.593196	Unchange
RANGAP1	-0.327309	18.4554	-1.58445	0.123449	0.597746	-4.60152	RANGAP1	6	-1.61163	0.117179	0.59479	Unchange
IRAK4	0.324495	16.455	1.61755	0.1161	0.585364	-4.5569	IRAK4	3	1.61028	0.117473	0.594978	Unchange
SF3B2	-0.41444	18.6052	-1.57488	0.125643	0.598363	-4.61427	SF3B2	10	-1.60612	0.118388	0.594978	Unchange
EIF2S2	-0.149702	17.5866	-1.57603	0.125379	0.598363	-4.61275	EIF2S2	5	-1.60534	0.11856	0.594978	Unchange
PEAR1	0.260211	17.6993	1.55801	0.129591	0.604842	-4.63661	PEAR1	8	1.60499	0.118638	0.594978	Unchange
STAT4	-1.00129	13.6754	-2.04499	0.073519	0.546305	-4.06635	STAT4	1	-1.72474	0.118659	0.594978	Unchange
RAB1A	0.364685	19.5682	1.60694	0.118415	0.58673	-4.57128	RAB1A	3	1.60481	0.118676	0.594978	Unchange
MAP1B	1.19162	16.0902	1.87041	0.107742	0.568067	-4.14586	MAP1B	1	1.77755	0.11872	0.594978	Unchange
RAB22A	-0.544669	15.626	-1.79444	0.0937961	0.559458	-4.15216	RAB22A	1	-1.65224	0.119258	0.594978	Unchange
PNMA1	0.644559	14.025	1.75274	0.106525	0.567844	-4.2515	PNMA1	1	1.67731	0.119316	0.594978	Unchange
MRVI1	0.443497	18.9272	1.57364	0.125931	0.598363	-4.61593	MRVI1	9	1.60189	0.119321	0.594978	Unchange
RECQL	-0.361308	18.4847	-1.57215	0.126276	0.598363	-4.6179	RECQL	7	-1.60175	0.119354	0.594978	Unchange
TXNRD2	-0.249509	16.874	-1.59875	0.120229	0.586828	-4.58234	TXNRD2	4	-1.60167	0.119372	0.594978	Unchange
PGM1	0.378392	20.2171	1.56487	0.127973	0.600781	-4.62755	PGM1	14	1.60154	0.119399	0.594978	Unchange
TOP2B	-0.506118	17.9292	-1.57775	0.124982	0.598363	-4.61045	TOP2B	7	-1.60082	0.119559	0.594978	Unchange
SLC25A15	0.456028	17.1591	1.61381	0.118039	0.58673	-4.50508	SLC25A15	2	1.60507	0.119699	0.594978	Unchange
CYB5B	-0.219216	18.7734	-1.63523	0.112324	0.573966	-4.53276	CYB5B	3	-1.59943	0.119868	0.594978	Unchange
XRN1	-0.245731	14.5466	-1.68358	0.103635	0.567844	-4.4117	XRN1	2	-1.60354	0.120037	0.594978	Unchange
PBXIP1	0.351639	17.8846	1.68342	0.107555	0.568067	-4.35735	PBXIP1	2	1.62022	0.120106	0.594978	Unchange
MAPK1	0.174399	19.7712	1.51641	0.139755	0.613765	-4.69082	MAPK1	8	1.59779	0.120235	0.594978	Unchange
PPP1R3E	-0.518664	15.9593	-1.61722	0.118701	0.58673	-4.44695	PPP1R3E	2	-1.60825	0.120338	0.594978	Unchange
RNASET2	-0.35546	17.0955	-1.59878	0.12022	0.586828	-4.58229	RNASET2	3	-1.59591	0.120655	0.595759	Unchange
U2SURP	-0.458996	15.9538	-1.60149	0.11997	0.586828	-4.55245	U2SURP	2	-1.59673	0.120808	0.595759	Unchange
MTOR	0.196184	16.4572	1.56911	0.126982	0.598363	-4.62194	MTOR	5	1.59271	0.121371	0.597761	Unchange
LRRK2	0.44261	14.3374	1.70716	0.106681	0.567844	-4.34807	LRRK2	1	1.62832	0.121846	0.599327	Unchange
NBAS	0.207547	16.5699	1.53434	0.135297	0.61141	-4.6676	NBAS	7	1.58901	0.122207	0.600192	Unchange
PRPF6	-0.514946	16.7926	-1.57534	0.125537	0.598363	-4.61366	PRPF6	4	-1.58843	0.122337	0.600192	Unchange
ARL1	-0.474225	16.599	-1.70811	0.107722	0.568067	-4.25602	ARL1	2	-1.62851	0.122945	0.6024	Unchange
STAT2	-0.538362	16.4723	-1.58645	0.12372	0.597746	-4.57926	STAT2	2	-1.58811	0.123105	0.60241	Unchange
FTO	-0.498923	14.6063	-1.61652	0.119401	0.586828	-4.51847	FTO	1	-1.59713	0.123321	0.602692	Unchange
CASS4	0.419474	19.5981	1.5512	0.131211	0.607748	-4.64556	CASS4	13	1.58304	0.123562	0.603097	Unchange
TWF1	-0.509015	15.224	-1.59529	0.123028	0.596669	-4.49671	TWF1	2	-1.58896	0.124156	0.605222	Unchange
OTUB1	-0.219038	18.8573	-1.52871	0.136685	0.61141	-4.67492	OTUB1	7	-1.57881	0.12453	0.606268	Unchange
SERBP1	-0.277802	19.24	-1.53266	0.135711	0.61141	-4.66979	SERBP1	9	-1.57741	0.124854	0.606683	Unchange
TMED3	0.291724	16.3252	1.6205	0.116589	0.585659	-4.53442	TMED3	2	1.58167	0.124955	0.606683	Unchange
JAK2	0.425391	14.3235	1.6155	0.11857	0.58673	-4.51832	JAK2	1	1.58464	0.125138	0.606683	Unchange
CDK5RAP3	0.22407	17.2171	1.52718	0.137063	0.61141	-4.6769	CDK5RAP3	7	1.57559	0.125272	0.606683	Unchange
DCTN3	0.290373	17.1784	1.75882	0.0943925	0.559458	-4.30624	DCTN3	1	1.59907	0.125485	0.606683	Unchange
LCP1	-0.368888	23.2711	-1.53712	0.134617	0.61141	-4.66399	LCP1	18	-1.5743	0.12557	0.606683	Unchange
MOB3C	0.413655	16.653	1.57042	0.126677	0.598363	-4.6202	MOB3C	3	1.57296	0.125879	0.606834	Unchange
SART1	-0.443869	15.772	-1.56846	0.127134	0.598363	-4.6228	SART1	3	-1.57279	0.12592	0.606834	Unchange
ERH	-0.390703	19.5528	-1.57078	0.126593	0.598363	-4.61972	ERH	3	-1.57171	0.126171	0.607278	Unchange
SNCA	0.505707	20.0073	1.55361	0.130637	0.606563	-4.6424	SNCA	5	1.57062	0.126424	0.607692	Unchange
SRRT	-0.476807	17.6378	-1.54678	0.132273	0.610173	-4.65137	SRRT	7	-1.56996	0.126576	0.607692	Unchange
SDF2L1	0.464528	17.2395	1.563	0.128412	0.6021	-4.63002	SDF2L1	3	1.5684	0.126941	0.608406	Unchange
SRRM2	-0.426098	17.1336	-1.54557	0.132565	0.610173	-4.65295	SRRM2	6	-1.56737	0.12718	0.608406	Unchange
HNRNPK	-0.348276	20.8676	-1.52955	0.136478	0.61141	-4.67383	HNRNPK	12	-1.56688	0.127295	0.608406	Unchange
GRAP2	0.282848	19.6729	1.52625	0.137295	0.61141	-4.67811	GRAP2	8	1.56643	0.127401	0.608406	Unchange
COASY	0.20498	15.3431	1.60951	0.118202	0.58673	-4.56829	COASY	3	1.56735	0.127523	0.608406	Unchange
SNAPIN	-0.364863	15.7354	-1.57259	0.127301	0.598363	-4.5733	SNAPIN	3	-1.56778	0.128166	0.61003	Unchange
PAFAH1B3	-0.195588	16.3555	-1.60818	0.118143	0.58673	-4.56961	PAFAH1B3	3	-1.5625	0.128324	0.61003	Unchange
TBC1D10B	0.214508	16.8687	1.53971	0.133985	0.61141	-4.66061	TBC1D10B	5	1.56143	0.128575	0.61003	Unchange
VAC14	0.219358	16.2778	1.56105	0.128871	0.603508	-4.63259	VAC14	4	1.56088	0.128703	0.61003	Unchange
MYO1C	0.380189	15.8822	1.60682	0.120002	0.586828	-4.52911	MYO1C	1	1.56652	0.128873	0.61003	Unchange
RP2	0.204767	17.8503	1.53757	0.134507	0.61141	-4.6634	RP2	5	1.55982	0.128954	0.61003	Unchange
PRKAB2	0.514059	14.0576	1.63059	0.117627	0.58673	-4.35367	PRKAB2	1	1.57467	0.129604	0.61003	Unchange
CCDC47	0.281923	17.1933	1.53774	0.134464	0.61141	-4.66317	CCDC47	5	1.55692	0.129642	0.61003	Unchange
C9orf78	0.616689	13.7466	1.916	0.0808297	0.550537	-4.05584	C9orf78	1	1.62585	0.129937	0.61003	Unchange
PGD	0.179729	21.1838	1.46486	0.153235	0.627077	-4.75628	PGD	12	1.55523	0.130043	0.61003	Unchange
SUN2	-0.421574	18.8279	-1.53042	0.136263	0.61141	-4.67271	SUN2	7	-1.5552	0.130049	0.61003	Unchange
ATP6V1A	0.292058	20.5042	1.5096	0.141479	0.617067	-4.69957	ATP6V1A	12	1.55493	0.130115	0.61003	Unchange
PNPT1	-0.259034	16.7922	-1.53414	0.135346	0.61141	-4.66786	PNPT1	5	-1.55388	0.130364	0.61003	Unchange
RALGAPB	-0.726493	14.4236	-1.74714	0.110099	0.5725	-4.21665	RALGAPB	1	-1.63446	0.130428	0.61003	Unchange
MTM1	0.263525	17.1258	1.53346	0.135515	0.61141	-4.66876	MTM1	5	1.55305	0.130563	0.61003	Unchange
DOCK2	-0.407093	19.0794	-1.52299	0.138106	0.612154	-4.68233	DOCK2	10	-1.55274	0.130637	0.61003	Unchange
KTN1	0.141285	18.9321	1.4143	0.167443	0.6415	-4.81859	KTN1	15	1.55193	0.130829	0.61003	Unchange
LIPA	0.273507	16.9441	1.63061	0.114859	0.583014	-4.43285	LIPA	2	1.55771	0.130947	0.61003	Unchange
RAB1B	0.201214	22.4629	1.59194	0.121754	0.593513	-4.59149	RAB1B	3	1.55103	0.131044	0.61003	Unchange
OSBP	0.15615	17.6918	1.47322	0.150981	0.627077	-4.74579	OSBP	7	1.55071	0.131122	0.61003	Unchange
GSTP1	0.234573	21.5264	1.52918	0.136567	0.61141	-4.6743	GSTP1	5	1.54971	0.13136	0.61003	Unchange
HSPA1B	-0.254552	21.1077	-1.51807	0.139338	0.613765	-4.68868	HSPA1B	6	-1.54962	0.131384	0.61003	Unchange
RAE1	-0.383177	17.5551	-1.56141	0.129137	0.604014	-4.60528	RAE1	2	-1.54927	0.131803	0.610179	Unchange
ARHGAP18	0.341109	20.3568	1.50871	0.141705	0.617347	-4.70071	ARHGAP18	17	1.54782	0.131816	0.610179	Unchange
FAM174A	-1.0513	13.6961	-1.72854	0.116609	0.585659	-4.23622	FAM174A	1	-1.64069	0.131896	0.610179	Unchange
NDUFB7	0.23776	16.3146	1.60226	0.119799	0.586828	-4.57807	NDUFB7	2	1.5482	0.13206	0.610198	Unchange
EPB41L3	-0.474008	15.9334	-1.53973	0.13398	0.61141	-4.66058	EPB41L3	3	-1.54575	0.132313	0.610628	Unchange
TPST2	0.298339	16.9982	1.55407	0.130527	0.606563	-4.6418	TPST2	3	1.54503	0.132487	0.610689	Unchange
ITPR1	0.246574	19.2968	1.48386	0.148151	0.626804	-4.73238	ITPR1	21	1.54329	0.132909	0.610755	Unchange
GPX4	-0.185887	18.2193	-1.49814	0.144419	0.620962	-4.71424	GPX4	6	-1.5427	0.133052	0.610755	Unchange
ENDOD1	0.27815	20.3227	1.4998	0.143989	0.620209	-4.71211	ENDOD1	9	1.54228	0.133152	0.610755	Unchange
SIN3A	-0.557088	16.0623	-1.52748	0.136989	0.61141	-4.67651	SIN3A	4	-1.54075	0.133524	0.610755	Unchange
TAPT1	0.288912	16.9049	1.62761	0.115964	0.585364	-4.52621	TAPT1	1	1.54855	0.133577	0.610755	Unchange
ACO1	0.283737	17.287	1.53402	0.135377	0.61141	-4.66803	ACO1	4	1.54051	0.133584	0.610755	Unchange
CIAPIN1	-0.301636	16.9044	-1.57014	0.127094	0.598363	-4.60033	CIAPIN1	2	-1.5414	0.133704	0.610755	Unchange
HNRNPUL2	-0.454227	19.2495	-1.51358	0.140468	0.614771	-4.69446	HNRNPUL2	9	-1.53937	0.13386	0.610755	Unchange
CNOT2	-1.07944	14.1508	-1.72686	0.125657	0.598363	-4.26058	CNOT2	1	-1.66695	0.134083	0.610755	Unchange
OGFRL1	0.361843	13.6494	1.7925	0.0927486	0.558615	-4.1446	OGFRL1	2	1.57812	0.134103	0.610755	Unchange
NSUN2	-0.444518	17.2132	-1.54263	0.133626	0.61141	-4.62965	NSUN2	2	-1.53827	0.134465	0.611673	Unchange
CNOT8	0.986947	14.2672	1.81229	0.105843	0.567844	-4.18681	CNOT8	1	1.64166	0.135077	0.613076	Unchange
ATG3	-0.467876	16.3977	-1.54083	0.134438	0.61141	-4.61379	ATG3	2	-1.53716	0.135095	0.613076	Unchange
DDI2	-0.323291	15.6167	-1.55513	0.131001	0.607512	-4.62036	DDI2	2	-1.53206	0.136344	0.617269	Unchange
REEP5	0.176932	18.6969	1.64389	0.110862	0.5725	-4.52143	REEP5	2	1.53038	0.136401	0.617269	Unchange
PBDC1	0.242938	16.776	1.5496	0.131595	0.608788	-4.64767	PBDC1	3	1.5286	0.136505	0.617269	Unchange
TUBB6	0.511408	18.217	1.51767	0.139438	0.613765	-4.68919	TUBB6	3	1.52518	0.137352	0.620364	Unchange
COQ8A	-0.543026	14.6145	-1.54563	0.13508	0.61141	-4.57885	COQ8A	1	-1.53327	0.137769	0.620924	Unchange
LRRFIP1	-0.270482	19.4718	-1.47813	0.149668	0.627077	-4.7396	LRRFIP1	10	-1.52303	0.137887	0.620924	Unchange
PDE12	0.312511	16.8707	1.51454	0.140227	0.614421	-4.69323	PDE12	4	1.52272	0.137965	0.620924	Unchange
SDCBP	0.836221	15.3115	1.85908	0.0984159	0.561701	-4.14092	SDCBP	1	1.62678	0.138227	0.621369	Unchange
TTC38	0.2715	16.1629	1.55659	0.130277	0.606368	-4.63883	TTC38	2	1.52222	0.138426	0.621458	Unchange
FEN1	-0.417034	16.8447	-1.52827	0.137144	0.61141	-4.64813	FEN1	2	-1.52163	0.138573	0.621458	Unchange
NIPSNAP1	-0.381964	16.4483	-1.53102	0.136465	0.61141	-4.64461	NIPSNAP1	2	-1.52	0.138982	0.622559	Unchange
PCNA	-0.401247	16.9634	-1.50045	0.143822	0.620209	-4.71129	PCNA	5	-1.51739	0.139301	0.622814	Unchange
LGALS9	-0.577826	17.1488	-1.51306	0.140951	0.616176	-4.69539	LGALS9	2	-1.51836	0.139392	0.622814	Unchange
ACIN1	-0.440651	18.3895	-1.48968	0.14662	0.624433	-4.725	ACIN1	9	-1.51536	0.139813	0.622814	Unchange
KHSRP	-0.416264	19.5693	-1.4882	0.147008	0.624433	-4.72687	KHSRP	9	-1.5151	0.139878	0.622814	Unchange
PTPN11	0.255201	18.5321	1.46941	0.152005	0.627077	-4.75058	PTPN11	9	1.51487	0.139936	0.622814	Unchange
PLXNA4	0.339842	16.539	1.517	0.139605	0.613765	-4.69005	PLXNA4	3	1.51454	0.140019	0.622814	Unchange
CSTA	1.21438	15.1095	1.60083	0.139397	0.613765	-4.34446	CSTA	1	1.58891	0.140388	0.62373	Unchange
IKZF1	-0.435039	17.1842	-1.49784	0.144495	0.620962	-4.71461	IKZF1	4	-1.50952	0.141293	0.627016	Unchange
NUMA1	-0.432521	19.7976	-1.47932	0.149353	0.627077	-4.73811	NUMA1	20	-1.50832	0.141599	0.627057	Unchange
USP47	0.2827	18.4272	1.46329	0.15366	0.627077	-4.75823	USP47	13	1.50819	0.141631	0.627057	Unchange
H2AW	-0.815956	22.9112	-1.4999	0.143963	0.620209	-4.71199	H2AW	1	-1.50715	0.141895	0.6275	Unchange
FMNL1	-0.385033	18.5866	-1.48837	0.146962	0.624433	-4.72666	FMNL1	5	-1.50528	0.142374	0.628731	Unchange
GCLM	0.259117	17.9542	1.51944	0.138995	0.613765	-4.68692	GCLM	3	1.50427	0.142632	0.628731	Unchange
DYNC1LI2	0.370482	16.0041	1.50322	0.143109	0.61953	-4.70775	DYNC1LI2	3	1.50384	0.142744	0.628731	Unchange
ATP1A1	0.126502	20.4035	1.35683	0.184835	0.647753	-4.88713	ATP1A1	13	1.5033	0.142881	0.628731	Unchange
MAPRE2	0.51924	18.8927	1.48523	0.147789	0.626666	-4.73064	MAPRE2	5	1.50135	0.143383	0.628731	Unchange
GP6	0.390993	18.5753	1.48929	0.146721	0.624433	-4.72549	GP6	4	1.50009	0.143709	0.628731	Unchange
PPP1CC	0.211472	17.0622	1.5734	0.126337	0.598363	-4.59604	PPP1CC	2	1.5011	0.143782	0.628731	Unchange
PLXNB3	-0.303414	17.8237	-1.51359	0.141189	0.616511	-4.64834	PLXNB3	3	-1.50235	0.14382	0.628731	Unchange
GP1BB	0.322641	22.5281	1.48136	0.148812	0.627077	-4.73554	GP1BB	5	1.49886	0.144024	0.628731	Unchange
WASH3P	-0.362768	16.1433	-1.52235	0.138265	0.612154	-4.68315	WASH3P	1	-1.49642	0.144658	0.628731	Unchange
ELOB	0.16025	18.6268	1.50785	0.141925	0.617595	-4.70182	ELOB	4	1.49631	0.144685	0.628731	Unchange
MNDA	-0.294292	19.9905	-1.45913	0.154795	0.627077	-4.76343	MNDA	9	-1.49629	0.144691	0.628731	Unchange
POLR2I	0.738217	14.2704	2.44723	0.0476235	0.520135	-3.73893	POLR2I	1	1.64027	0.144955	0.628731	Unchange
DPP7	-0.540157	18.5289	-1.4768	0.150024	0.627077	-4.74129	DPP7	6	-1.49516	0.144985	0.628731	Unchange
DAG1	0.380659	15.5309	1.55679	0.132411	0.610173	-4.52238	DAG1	1	1.50202	0.145619	0.628731	Unchange
PRAF2	0.191296	17.1559	1.69556	0.10449	0.567844	-4.3877	PRAF2	2	1.50862	0.145623	0.628731	Unchange
EMC1	0.287932	17.0619	1.50075	0.143746	0.620209	-4.71091	EMC1	3	1.49199	0.145809	0.628731	Unchange
CCDC22	-0.172295	16.3271	-1.46799	0.152387	0.627077	-4.75235	CCDC22	5	-1.49103	0.14606	0.628731	Unchange
PYGL	0.214852	20.401	1.42606	0.164048	0.639883	-4.80426	PYGL	14	1.49067	0.146153	0.628731	Unchange
FAM136A	0.290376	17.0039	1.47197	0.151314	0.627077	-4.74735	FAM136A	5	1.48988	0.146361	0.628731	Unchange
NUDT16L1	-0.350365	14.0029	-1.5373	0.137646	0.612154	-4.54675	NUDT16L1	2	-1.50087	0.146432	0.628731	Unchange
STAT5A	0.258932	15.3307	1.53208	0.136204	0.61141	-4.64325	STAT5A	2	1.49069	0.146483	0.628731	Unchange
DFFA	-0.375338	14.7025	-1.5402	0.135424	0.61141	-4.55924	DFFA	1	-1.494	0.146771	0.628731	Unchange
ANAPC4	0.299741	15.6181	1.62866	0.116244	0.585364	-4.39217	ANAPC4	1	1.49702	0.146909	0.628731	Unchange
CTCF	-0.398826	18.8887	-1.46975	0.151912	0.627077	-4.75014	CTCF	5	-1.4863	0.147301	0.628731	Unchange
SOD2	0.288835	20.6436	1.45958	0.154672	0.627077	-4.76287	SOD2	6	1.48553	0.147504	0.628731	Unchange
MARCKSL1	-0.615641	14.7845	-1.52353	0.144652	0.620962	-4.45346	MARCKSL1	2	-1.50859	0.147852	0.628731	Unchange
CALCOCO1	0.290906	17.7722	1.45259	0.156589	0.630215	-4.77156	CALCOCO1	7	1.48396	0.147917	0.628731	Unchange
API5	-0.466295	17.8318	-1.46708	0.152632	0.627077	-4.75349	API5	5	-1.4832	0.148118	0.628731	Unchange
TRIP10	0.282448	17.3502	1.47514	0.150465	0.627077	-4.74337	TRIP10	4	1.48197	0.148442	0.628731	Unchange
RPL28	-0.49556	17.2657	-1.47466	0.150595	0.627077	-4.74398	RPL28	3	-1.48191	0.148458	0.628731	Unchange
APPL2	0.341879	18.9292	1.46462	0.1533	0.627077	-4.75658	APPL2	5	1.48163	0.148534	0.628731	Unchange
ASMTL	0.280858	16.0387	1.49007	0.146517	0.624433	-4.7245	ASMTL	3	1.48054	0.148823	0.628731	Unchange
KBTBD11	0.385208	14.4658	1.53911	0.1378	0.612154	-4.58806	KBTBD11	1	1.49347	0.148908	0.628731	Unchange
GOLGA4	0.431655	14.0183	1.57758	0.132695	0.610173	-4.47384	GOLGA4	1	1.50708	0.149141	0.628731	Unchange
CDC42	0.222634	21.6663	1.47742	0.149857	0.627077	-4.7405	CDC42	4	1.47923	0.14917	0.628731	Unchange
IGKV4-1	0.562236	14.8582	1.64197	0.125751	0.598363	-4.33115	IGKV4-1	1	1.53289	0.149273	0.628731	Unchange
PRDX5	-0.250183	20.5481	-1.47418	0.150724	0.627077	-4.74459	PRDX5	4	-1.47877	0.149293	0.628731	Unchange
RAB37	0.189882	19.4066	1.42565	0.164167	0.639883	-4.80477	RAB37	7	1.47762	0.149598	0.628731	Unchange
CFL1	-0.307556	23.7898	-1.44122	0.159753	0.632939	-4.78564	CFL1	10	-1.47715	0.149723	0.628731	Unchange
UBA6	-0.153669	18.7365	-1.37047	0.180585	0.646983	-4.87108	UBA6	15	-1.4767	0.149843	0.628731	Unchange
PDHX	0.927187	14.5541	1.86025	0.109306	0.5725	-4.18053	PDHX	2	1.61638	0.150045	0.628731	Unchange
RPS6	-0.524909	18.6015	-1.47714	0.150653	0.627077	-4.67844	RPS6	2	-1.47815	0.150148	0.628731	Unchange
ASAP2	0.542178	17.9373	1.45978	0.154617	0.627077	-4.76262	ASAP2	5	1.47553	0.150157	0.628731	Unchange
ERLEC1	0.344438	14.9819	1.48918	0.147099	0.624433	-4.72584	ERLEC1	2	1.4767	0.150177	0.628731	Unchange
RPS20	-0.408838	16.8026	-1.48237	0.148892	0.627077	-4.70621	RPS20	2	-1.47639	0.15026	0.628731	Unchange
SEC31A	0.174662	18.5095	1.39463	0.173245	0.644301	-4.84233	SEC31A	11	1.47472	0.150373	0.628731	Unchange
TAGLN2	0.304592	23.4096	1.43631	0.161134	0.632939	-4.79169	TAGLN2	12	1.47456	0.150416	0.628731	Unchange
SLFN14	-0.394963	17.4148	-1.47171	0.151386	0.627077	-4.74769	SLFN14	3	-1.47455	0.150418	0.628731	Unchange
FCN1	-0.65007	18.226	-1.4611	0.154257	0.627077	-4.76097	FCN1	4	-1.47454	0.15042	0.628731	Unchange
CMPK2	-0.875498	15.9392	-1.46436	0.154487	0.627077	-4.75743	CMPK2	2	-1.47638	0.151	0.628769	Unchange
RSU1	0.331118	23.1009	1.43966	0.160191	0.632939	-4.78757	RSU1	9	1.47117	0.151323	0.628769	Unchange
TRIM28	-0.369258	18.9161	-1.44408	0.158953	0.632939	-4.78211	TRIM28	8	-1.47094	0.151387	0.628769	Unchange
RPS19	-0.308709	17.9381	-1.46193	0.15403	0.627077	-4.75994	RPS19	4	-1.47015	0.151599	0.628769	Unchange
SIRT2	0.94565	15.781	1.52168	0.149781	0.627077	-4.39093	SIRT2	2	1.51035	0.151731	0.628769	Unchange
RAB3GAP2	0.190847	17.6792	1.41045	0.168567	0.643865	-4.82326	RAB3GAP2	8	1.46836	0.152082	0.628769	Unchange
EXOC8	0.196129	16.673	1.47014	0.151808	0.627077	-4.74966	EXOC8	4	1.46834	0.152087	0.628769	Unchange
MYO1G	-0.361102	19.2694	-1.43599	0.161224	0.632939	-4.79208	MYO1G	12	-1.46732	0.152362	0.628769	Unchange
BAG6	0.170538	17.7691	1.40783	0.169334	0.644213	-4.82643	BAG6	7	1.46724	0.152385	0.628769	Unchange
MTA2	-0.40014	17.7919	-1.4545	0.156064	0.629174	-4.76919	MTA2	4	-1.46543	0.152873	0.628769	Unchange
AHCYL2	0.220935	18.8048	1.48941	0.14669	0.624433	-4.72534	AHCYL2	3	1.46524	0.152926	0.628769	Unchange
SRP14	-0.516864	16.6895	-1.47907	0.151431	0.627077	-4.57944	SRP14	2	-1.47221	0.152965	0.628769	Unchange
LMNB1	-0.415218	21.7172	-1.4366	0.161052	0.632939	-4.79133	LMNB1	20	-1.46508	0.152968	0.628769	Unchange
UBLCP1	-0.452383	15.9958	-1.46986	0.152603	0.627077	-4.70276	UBLCP1	2	-1.46687	0.153174	0.628769	Unchange
RMDN3	0.500699	16.196	1.47468	0.153641	0.627077	-4.56363	RMDN3	3	1.47477	0.153274	0.628769	Unchange
TMEM40	0.306819	18.3808	1.44575	0.158488	0.632939	-4.78005	TMEM40	5	1.46295	0.153546	0.628769	Unchange
TAOK3	0.192033	18.8934	1.40542	0.170044	0.644301	-4.82935	TAOK3	8	1.46224	0.15374	0.628769	Unchange
APIP	-0.439134	15.2677	-1.46531	0.15346	0.627077	-4.73422	APIP	2	-1.46298	0.153871	0.628769	Unchange
CRYZ	-0.25168	18.2777	-1.41801	0.166367	0.640598	-4.81408	CRYZ	9	-1.4606	0.154188	0.628769	Unchange
ATP2B1	0.581663	13.6241	1.61212	0.130274	0.606368	-4.33916	ATP2B1	1	1.50633	0.15421	0.628769	Unchange
PGM2	-0.184438	20.0773	-1.38273	0.176829	0.645311	-4.85654	PGM2	14	-1.45967	0.154442	0.628769	Unchange
TBCD	0.273226	15.9826	1.46966	0.151936	0.627077	-4.75025	TBCD	3	1.45959	0.154462	0.628769	Unchange
TBL1XR1	-0.216239	17.1658	-1.45773	0.155177	0.627957	-4.76517	TBL1XR1	4	-1.4591	0.154597	0.628769	Unchange
PDIA4	0.186156	21.2301	1.38103	0.177348	0.645311	-4.85857	PDIA4	22	1.45904	0.154614	0.628769	Unchange
CD48	-0.436388	16.5556	-1.45549	0.156138	0.629174	-4.73953	CD48	3	-1.45991	0.154708	0.628769	Unchange
CLTA	0.186372	20.1165	1.43674	0.161013	0.632939	-4.79116	CLTA	5	1.45786	0.154937	0.628769	Unchange
RCHY1	0.388654	15.5343	1.46454	0.153667	0.627077	-4.75684	RCHY1	2	1.4588	0.155011	0.628769	Unchange
CTSS	-0.444523	18.8818	-1.43828	0.160581	0.632939	-4.78927	CTSS	6	-1.45742	0.155056	0.628769	Unchange
TNPO3	0.136349	17.1111	1.39733	0.172439	0.644301	-4.83908	TNPO3	6	1.4565	0.155309	0.628769	Unchange
HERC4	0.278745	16.1919	1.44833	0.157769	0.632376	-4.77685	HERC4	4	1.45512	0.155689	0.628769	Unchange
ORMDL1	0.302339	14.2804	1.57815	0.132563	0.610173	-4.47316	ORMDL1	2	1.48135	0.155808	0.628769	Unchange
SQOR	-0.253996	19.6051	-1.41534	0.167141	0.640989	-4.81733	SQOR	8	-1.45415	0.155956	0.628769	Unchange
ITGAL	-0.433714	18.1614	-1.43743	0.160818	0.632939	-4.79031	ITGAL	5	-1.45334	0.156179	0.628769	Unchange
VNN1	0.516268	15.9712	1.46095	0.155841	0.629174	-4.64188	VNN1	2	1.45831	0.156291	0.628769	Unchange
PEX19	0.465496	13.1784	1.6401	0.126142	0.598363	-4.35989	PEX19	1	1.5041	0.156458	0.628769	Unchange
GLUL	0.469779	14.2322	1.52118	0.145237	0.622071	-4.53893	GLUL	1	1.47533	0.156504	0.628769	Unchange
UBE2I	-0.263408	18.1622	-1.48725	0.147977	0.626766	-4.72851	UBE2I	2	-1.45455	0.156532	0.628769	Unchange
VPS53	-0.385887	15.0924	-1.48512	0.152822	0.627077	-4.53832	VPS53	3	-1.46606	0.157448	0.630804	Unchange
CELF1	-0.276842	14.9388	-1.47696	0.150327	0.627077	-4.71972	CELF1	2	-1.44787	0.158023	0.630804	Unchange
ALDH7A1	-0.431386	13.7445	-1.53657	0.14241	0.617595	-4.52195	ALDH7A1	1	-1.4723	0.15821	0.630804	Unchange
NDUFA11	-0.321247	15.401	-1.5307	0.138216	0.612154	-4.54299	NDUFA11	1	-1.4527	0.158271	0.630804	Unchange
KPNB1	-0.139689	20.3928	-1.33231	0.192668	0.649124	-4.91561	KPNB1	13	-1.44578	0.158273	0.630804	Unchange
RRAGA	-0.326699	15.8201	-1.4535	0.157058	0.630215	-4.72277	RRAGA	3	-1.44805	0.15833	0.630804	Unchange
CORO7	-0.206721	18.7565	-1.3912	0.174273	0.645311	-4.84644	CORO7	9	-1.44523	0.158428	0.630804	Unchange
SSU72	-0.429329	14.4303	-1.56616	0.135343	0.61141	-4.43208	SSU72	1	-1.47085	0.158598	0.630804	Unchange
RGCC	0.546629	17.2751	1.44144	0.160038	0.632939	-4.76362	RGCC	2	1.44567	0.158638	0.630804	Unchange
PUDP	0.507714	14.2203	1.64759	0.11849	0.58673	-4.27783	PUDP	1	1.47421	0.158702	0.630804	Unchange
SERPINB8	-0.566113	17.7693	-1.42792	0.163518	0.638658	-4.80199	SERPINB8	5	-1.44322	0.158987	0.630804	Unchange
CSNK2A2	0.277173	16.7564	1.45178	0.156813	0.630215	-4.77257	CSNK2A2	3	1.44309	0.159025	0.630804	Unchange
TM9SF3	0.267816	17.9589	1.43478	0.161568	0.633638	-4.79358	TM9SF3	4	1.441	0.15961	0.632465	Unchange
TBL2	0.194807	16.6043	1.44126	0.159742	0.632939	-4.78559	TBL2	4	1.43992	0.159914	0.633015	Unchange
FCGR2C	0.265075	16.4565	1.45845	0.156094	0.629174	-4.73624	FCGR2C	3	1.44309	0.160092	0.633059	Unchange
CCAR2	-0.422123	18.11	-1.41859	0.166199	0.640598	-4.81338	CCAR2	6	-1.43782	0.160505	0.634035	Unchange
TRAPPC8	0.187677	15.9741	1.43917	0.160328	0.632939	-4.78817	TRAPPC8	4	1.43666	0.160832	0.63467	Unchange
RBM14	-0.32654	18.4833	-1.40499	0.17017	0.644301	-4.82986	RBM14	9	-1.4354	0.161186	0.635411	Unchange
BCAP31	0.15932	21.5678	1.35175	0.186436	0.647753	-4.89306	BCAP31	10	1.43412	0.16155	0.63586	Unchange
FNBP1	-0.336058	17.3025	-1.41646	0.166816	0.640598	-4.81597	FNBP1	5	-1.43285	0.161909	0.63586	Unchange
PIK3CG	0.450495	16.7949	1.4172	0.1666	0.640598	-4.81506	PIK3CG	5	1.43277	0.161932	0.63586	Unchange
IL17RA	0.302628	14.715	1.4369	0.160968	0.632939	-4.79096	IL17RA	3	1.43237	0.162044	0.63586	Unchange
SNRPF	1.27382	15.7186	1.4789	0.166321	0.640598	-4.43637	SNRPF	2	1.48961	0.162134	0.63586	Unchange
CDC16	0.206028	15.0827	1.50939	0.142256	0.617595	-4.65363	CDC16	2	1.43339	0.162442	0.636411	Unchange
DOK3	0.426746	18.1299	1.41766	0.166466	0.640598	-4.8145	DOK3	4	1.42895	0.163018	0.636609	Unchange
PSMA1	-0.27066	18.7563	-1.40307	0.170736	0.644301	-4.83217	PSMA1	6	-1.42857	0.163126	0.636609	Unchange
TPP2	0.20311	20.7002	1.36396	0.182603	0.647154	-4.87876	TPP2	25	1.42816	0.163243	0.636609	Unchange
ALDH16A1	-0.167367	18.6552	-1.36986	0.180773	0.647049	-4.8718	ALDH16A1	7	-1.42688	0.163609	0.636609	Unchange
EIF3F	0.176922	18.4033	1.37385	0.179542	0.645672	-4.86708	EIF3F	7	1.42656	0.163702	0.636609	Unchange
REPS2	0.404158	15.309	1.44608	0.159111	0.632939	-4.75808	REPS2	1	1.42873	0.163766	0.636609	Unchange
PHF1	-0.315823	14.7263	-1.45178	0.157928	0.632376	-4.72504	PHF1	2	-1.42972	0.163862	0.636609	Unchange
PPP2R1A	0.143088	20.4377	1.33551	0.191632	0.647967	-4.91192	PPP2R1A	9	1.42568	0.163952	0.636609	Unchange
CYTH1	1.17465	14.1112	1.58346	0.146431	0.624433	-4.35824	CYTH1	1	1.50201	0.163995	0.636609	Unchange
CAND1	-0.124074	20.0722	-1.285	0.208506	0.661217	-4.96928	CAND1	19	-1.42273	0.164799	0.637232	Unchange
TBCE	0.225493	15.437	1.44202	0.159528	0.632939	-4.78465	TBCE	3	1.42231	0.164921	0.637232	Unchange
CRIP1	-0.598355	16.9127	-1.43363	0.165504	0.640598	-4.63689	CRIP1	2	-1.43412	0.164996	0.637232	Unchange
BRCC3	-0.145464	16.5028	-1.39797	0.172248	0.644301	-4.83831	BRCC3	5	-1.42201	0.165009	0.637232	Unchange
ERBIN	0.189336	17.6819	1.40134	0.171246	0.644301	-4.83425	ERBIN	5	1.42145	0.165168	0.637232	Unchange
CSTF2	0.53447	15.8039	1.45695	0.162966	0.637156	-4.59823	CSTF2	2	1.4467	0.165172	0.637232	Unchange
MAP2K2	0.163795	16.7496	1.4732	0.150986	0.627077	-4.74582	MAP2K2	3	1.4209	0.165326	0.637232	Unchange
MICU2	0.446401	15.9353	1.44347	0.162157	0.635295	-4.62553	MICU2	2	1.42933	0.165797	0.637259	Unchange
SEC24C	0.190885	17.2751	1.42046	0.165658	0.640598	-4.8111	SEC24C	4	1.41895	0.165889	0.637259	Unchange
EIF4EBP2	-0.489654	13.7093	-1.59716	0.135438	0.61141	-4.38499	EIF4EBP2	1	-1.46773	0.165952	0.637259	Unchange
ARHGEF12	0.33814	16.2495	1.40918	0.168937	0.644213	-4.82479	ARHGEF12	4	1.41857	0.166001	0.637259	Unchange
AKT1	0.199102	17.8005	1.41733	0.166563	0.640598	-4.81491	AKT1	4	1.41717	0.166407	0.637433	Unchange
VAMP3	0.222722	18.2624	1.43696	0.160951	0.632939	-4.79089	VAMP3	3	1.41672	0.166535	0.637433	Unchange
RNF11	0.602417	15.3236	1.47937	0.159239	0.632939	-4.46633	RNF11	2	1.44938	0.166549	0.637433	Unchange
CORO1C	0.365751	22.0745	1.38668	0.175633	0.645311	-4.85183	CORO1C	12	1.41545	0.166906	0.63791	Unchange
GARS1	0.212232	19.2952	1.36554	0.18211	0.647154	-4.87689	GARS1	9	1.4151	0.167008	0.63791	Unchange
TOP1	-0.462544	17.3768	-1.39636	0.172729	0.644301	-4.84025	TOP1	5	-1.41161	0.168023	0.641146	Unchange
LRRC59	0.41003	19.1475	1.40596	0.169885	0.644301	-4.82869	LRRC59	3	1.41045	0.168364	0.641805	Unchange
NUDT16	0.382884	14.6289	1.59588	0.129632	0.604842	-4.37805	NUDT16	1	1.4374	0.168755	0.642652	Unchange
MMGT1	0.454723	13.4667	1.80412	0.0977349	0.561701	-4.14954	MMGT1	1	1.46186	0.169467	0.64362	Unchange
RETN	0.993775	16.3905	1.40226	0.172955	0.644301	-4.7845	RETN	1	1.41312	0.169482	0.64362	Unchange
UBE4A	-0.321868	15.4207	-1.42513	0.165026	0.640598	-4.75701	UBE4A	2	-1.40691	0.17008	0.64362	Unchange
PTPN18	0.490472	17.0863	1.42156	0.166871	0.640598	-4.70822	PTPN18	1	1.40841	0.170422	0.64362	Unchange
PLOD1	0.408657	14.9477	1.41415	0.169015	0.644213	-4.77035	PLOD1	2	1.40825	0.17047	0.64362	Unchange
HADHA	-0.190004	20.982	-1.33466	0.191908	0.647967	-4.91291	HADHA	17	-1.40304	0.170541	0.64362	Unchange
C4BPA	-0.734563	15.889	-1.3987	0.172739	0.644301	-4.77245	C4BPA	1	-1.40345	0.171102	0.64362	Unchange
RANBP2	-0.484185	17.4393	-1.38156	0.177185	0.645311	-4.85793	RANBP2	7	-1.40078	0.171211	0.64362	Unchange
IGHM	-0.579009	19.1147	-1.38203	0.177041	0.645311	-4.85737	IGHM	8	-1.40046	0.171306	0.64362	Unchange
PITPNM2	0.311206	15.1756	1.41969	0.166591	0.640598	-4.79014	PITPNM2	2	1.4022	0.17147	0.64362	Unchange
NT5C	-0.269724	16.3026	-1.40801	0.16928	0.644213	-4.82621	NT5C	3	-1.39973	0.171522	0.64362	Unchange
HMGB2	-0.28698	20.9552	-1.37616	0.178835	0.645311	-4.86435	HMGB2	6	-1.39958	0.171566	0.64362	Unchange
ERP29	0.139371	19.9742	1.37494	0.179209	0.645311	-4.8658	ERP29	5	1.3991	0.171711	0.64362	Unchange
PTK2B	-0.17837	17.4026	-1.34227	0.189455	0.647967	-4.90409	PTK2B	8	-1.39897	0.171747	0.64362	Unchange
CAPRIN1	-0.28622	16.6281	-1.40466	0.170268	0.644301	-4.83026	CAPRIN1	3	-1.39897	0.171748	0.64362	Unchange
SART3	-0.362227	16.9049	-1.39691	0.172563	0.644301	-4.83959	SART3	3	-1.39879	0.1718	0.64362	Unchange
LEMD3	0.849794	13.9905	1.97721	0.0925783	0.558615	-4.10104	LEMD3	1	1.52176	0.17188	0.64362	Unchange
H1-5	-0.726939	20.4986	-1.37953	0.177805	0.645311	-4.86035	H1-5	6	-1.39511	0.172897	0.646796	Unchange
SP100	-0.449433	19.655	-1.39992	0.171667	0.644301	-4.83596	SP100	1	-1.39284	0.173578	0.647402	Unchange
NUP93	-0.320449	19.9472	-1.36207	0.183193	0.647154	-4.88098	NUP93	9	-1.39117	0.174079	0.647402	Unchange
UBR4	0.165691	21.6552	1.30979	0.200087	0.65426	-4.94137	UBR4	27	1.39042	0.174304	0.647402	Unchange
POLR2A	-0.464631	16.6545	-1.38254	0.176887	0.645311	-4.85677	POLR2A	3	-1.38934	0.174628	0.647402	Unchange
H2BC21	-1.41717	18.1098	-1.39304	0.180234	0.646335	-4.65475	H2BC21	1	-1.40941	0.174873	0.647402	Unchange
C4B	0.671477	16.681	1.37481	0.179249	0.645311	-4.86595	C4B	4	1.3877	0.175123	0.647402	Unchange
MYL6	0.194144	23.8205	1.36848	0.1812	0.647154	-4.87343	MYL6	5	1.38759	0.175156	0.647402	Unchange
BID	0.234268	17.5276	1.38319	0.176691	0.645311	-4.856	BID	4	1.38745	0.175198	0.647402	Unchange
BASP1	-0.453495	17.8236	-1.37592	0.178908	0.645311	-4.86463	BASP1	4	-1.38739	0.175216	0.647402	Unchange
CD14	-0.544263	18.3311	-1.37473	0.179272	0.645311	-4.86604	CD14	4	-1.387	0.175334	0.647402	Unchange
STT3B	0.229973	18.6612	1.40219	0.170997	0.644301	-4.83324	STT3B	3	1.38597	0.175646	0.647402	Unchange
SSRP1	-0.378979	16.6181	-1.37509	0.179163	0.645311	-4.86562	SSRP1	4	-1.38543	0.175809	0.647402	Unchange
COPE	0.419063	17.533	1.38616	0.175791	0.645311	-4.85246	COPE	2	1.38536	0.175831	0.647402	Unchange
PPIL1	-0.195421	16.6667	-1.41329	0.167738	0.641984	-4.81982	PPIL1	3	-1.38496	0.175952	0.647402	Unchange
ABCD3	0.363203	15.9288	1.40517	0.172095	0.644301	-4.75705	ABCD3	2	1.39111	0.175984	0.647402	Unchange
MYL12A	0.291033	22.5215	1.38879	0.174997	0.645311	-4.84932	MYL12A	3	1.38423	0.176173	0.647402	Unchange
DDX5	-0.336582	18.0978	-1.35941	0.184024	0.647154	-4.8841	DDX5	7	-1.38337	0.176433	0.647402	Unchange
THOC1	-0.458111	14.6617	-1.38696	0.177064	0.645311	-4.80232	THOC1	2	-1.38627	0.177006	0.647402	Unchange
ARHGEF7	-0.237417	17.5759	-1.37674	0.178656	0.645311	-4.86366	ARHGEF7	4	-1.38133	0.177053	0.647402	Unchange
TRAPPC10	-0.251978	15.0149	-1.39182	0.174087	0.645311	-4.8457	TRAPPC10	3	-1.38102	0.177149	0.647402	Unchange
PSMA2	-0.292806	16.7107	-1.37241	0.179985	0.646049	-4.86879	PSMA2	4	-1.38026	0.177381	0.647402	Unchange
APMAP	0.240132	20.6825	1.347	0.187944	0.647967	-4.8986	APMAP	7	1.38017	0.177406	0.647402	Unchange
NMI	-0.2361	17.9891	-1.34572	0.188353	0.647967	-4.90009	NMI	7	-1.3795	0.17761	0.647402	Unchange
OAS2	-0.536242	17.8377	-1.36666	0.181765	0.647154	-4.87558	OAS2	4	-1.37882	0.177819	0.647402	Unchange
MPDU1	0.240866	17.6805	1.41944	0.166665	0.640598	-4.78351	MPDU1	2	1.38001	0.17813	0.647402	Unchange
TK2	0.513407	15.185	1.69676	0.122626	0.59548	-4.27242	TK2	1	1.44801	0.17823	0.647402	Unchange
CRK	0.397786	15.6836	1.40948	0.172442	0.644301	-4.66382	CRK	2	1.38825	0.178362	0.647402	Unchange
HSD17B10	-0.164193	19.1636	-1.3153	0.198252	0.653946	-4.9351	HSD17B10	8	-1.37678	0.178443	0.647402	Unchange
NUCB1	0.204833	17.8186	1.33591	0.191503	0.647967	-4.91146	NUCB1	7	1.37577	0.178753	0.647402	Unchange
RPL17	-0.557732	17.8295	-1.37626	0.179897	0.646049	-4.75319	RPL17	2	-1.3788	0.178873	0.647402	Unchange
NLRX1	0.276277	18.187	1.35846	0.184322	0.647154	-4.88522	NLRX1	5	1.37483	0.179041	0.647402	Unchange
MBP	0.438663	16.1269	1.38352	0.178104	0.645311	-4.77303	MBP	2	1.37947	0.179069	0.647402	Unchange
AGPAT1	0.247873	17.2828	1.38552	0.175983	0.645311	-4.85321	AGPAT1	3	1.37419	0.179238	0.647402	Unchange
MTMR12	0.30294	17.6572	1.34501	0.188579	0.647967	-4.90091	MTMR12	8	1.37332	0.179505	0.647402	Unchange
ANXA11	-0.157139	20.0079	-1.2971	0.204363	0.65908	-4.95572	ANXA11	10	-1.37236	0.179799	0.647402	Unchange
TDRD7	-0.282496	14.834	-1.42719	0.167971	0.642233	-4.73199	TDRD7	2	-1.38382	0.180295	0.647402	Unchange
RAB3D	-0.415426	15.8849	-1.36442	0.182461	0.647154	-4.87822	RAB3D	3	-1.36956	0.180665	0.647402	Unchange
PPM1B	0.199469	16.0622	1.43255	0.162545	0.63616	-4.76756	PPM1B	2	1.37037	0.18074	0.647402	Unchange
KAT2A	0.406901	18.8991	1.43396	0.17161	0.644301	-4.63924	KAT2A	2	1.39882	0.180954	0.647402	Unchange
ARHGAP45	0.171403	20.4863	1.29351	0.205586	0.659407	-4.95975	ARHGAP45	17	1.36855	0.180975	0.647402	Unchange
HSPE1	-0.365738	20.8966	-1.35831	0.184368	0.647154	-4.88538	HSPE1	4	-1.36836	0.181036	0.647402	Unchange
EFTUD2	-0.324027	18.3978	-1.34341	0.18909	0.647967	-4.90277	EFTUD2	7	-1.36763	0.181262	0.647402	Unchange
GLUD1	-0.181729	20.3462	-1.29991	0.20341	0.657118	-4.95255	GLUD1	15	-1.36752	0.181297	0.647402	Unchange
SEMA4D	0.392419	15.6471	1.36341	0.182774	0.647154	-4.8794	SEMA4D	3	1.36751	0.1813	0.647402	Unchange
COPB2	0.103088	20.1188	1.20221	0.238569	0.669316	-5.05904	COPB2	17	1.36713	0.181416	0.647402	Unchange
MACROH2A1	-0.313588	19.3783	-1.34218	0.189483	0.647967	-4.90419	MACROH2A1	7	-1.36708	0.181434	0.647402	Unchange
YKT6	0.30511	15.8799	1.38028	0.177574	0.645311	-4.85945	YKT6	2	1.36686	0.1815	0.647402	Unchange
ARHGEF18	-0.335723	15.1422	-1.36626	0.181886	0.647154	-4.87604	ARHGEF18	3	-1.36674	0.181536	0.647402	Unchange
WAPL	0.577072	13.7361	1.46752	0.165354	0.640598	-4.50775	WAPL	1	1.4058	0.181587	0.647402	Unchange
MCM2	-0.620978	17.5349	-1.35351	0.185881	0.647753	-4.89101	MCM2	4	-1.36604	0.181755	0.647402	Unchange
SRA1	-0.271227	15.3387	-1.40973	0.17076	0.644301	-4.75174	SRA1	2	-1.3718	0.181847	0.647402	Unchange
SYMPK	-0.43387	14.7216	-1.36977	0.18189	0.647154	-4.84236	SYMPK	2	-1.36881	0.181942	0.647402	Unchange
SETD3	-0.446998	16.0947	-1.5082	0.150555	0.627077	-4.39962	SETD3	2	-1.39135	0.182061	0.647402	Unchange
ATP5PO	-0.221436	19.3048	-1.35974	0.183922	0.647154	-4.88372	ATP5PO	4	-1.36314	0.182656	0.648155	Unchange
NDUFS3	-0.276021	18.016	-1.35377	0.185797	0.647753	-4.8907	NDUFS3	4	-1.36093	0.183348	0.648155	Unchange
ANP32E	-0.490073	17.3601	-1.36882	0.182183	0.647154	-4.85055	ANP32E	1	-1.36419	0.183373	0.648155	Unchange
ATP6AP1	0.335731	16.106	1.40435	0.17784	0.645311	-4.67073	ATP6AP1	3	1.38132	0.184089	0.648155	Unchange
TRAF6	-0.321802	15.7645	-1.38062	0.178564	0.645311	-4.78533	TRAF6	2	-1.36183	0.184109	0.648155	Unchange
DOK2	0.299628	18.8568	1.34187	0.189584	0.647967	-4.90456	DOK2	5	1.35763	0.184384	0.648155	Unchange
TBK1	0.112085	17.4145	1.2504	0.220701	0.669316	-5.00744	TBK1	8	1.35655	0.184723	0.648155	Unchange
MSRB3	0.362785	15.0997	1.36697	0.182755	0.647154	-4.85271	MSRB3	2	1.35965	0.18479	0.648155	Unchange
CSK	-0.15698	19.9707	-1.2799	0.21027	0.661763	-4.97496	CSK	11	-1.35617	0.184842	0.648155	Unchange
NAPRT	-0.33288	17.7302	-1.34505	0.188567	0.647967	-4.90087	NAPRT	4	-1.35429	0.185433	0.648155	Unchange
GPI	0.172965	20.7569	1.28654	0.207975	0.661217	-4.96756	GPI	12	1.35414	0.185481	0.648155	Unchange
USP48	0.444634	14.0799	1.3911	0.178508	0.645311	-4.72308	USP48	1	1.3657	0.185836	0.648155	Unchange
PSMA4	-0.311311	19.3888	-1.34426	0.18882	0.647967	-4.90179	PSMA4	4	-1.35286	0.185887	0.648155	Unchange
ILF3	-0.306372	20.0195	-1.3207	0.196466	0.652375	-4.92894	ILF3	13	-1.35278	0.18591	0.648155	Unchange
SNRPD2	-0.496961	18.1301	-1.35014	0.188444	0.647967	-4.81096	SNRPD2	3	-1.35699	0.186022	0.648155	Unchange
ATP6V1F	0.327511	15.6555	1.46244	0.160514	0.632939	-4.62655	ATP6V1F	1	1.37199	0.18605	0.648155	Unchange
B3GAT3	0.404673	16.0925	1.36106	0.185948	0.647753	-4.88223	B3GAT3	2	1.35889	0.186316	0.648155	Unchange
TMF1	0.687191	13.1386	1.81663	0.109962	0.5725	-4.18679	TMF1	1	1.4438	0.186788	0.648155	Unchange
COX17	-0.207448	15.8695	-1.40588	0.170617	0.644301	-4.80673	COX17	2	-1.3519	0.186859	0.648155	Unchange
ARFGEF1	0.094139	18.3858	1.19881	0.239872	0.669316	-5.06262	ARFGEF1	9	1.34932	0.187008	0.648155	Unchange
PIP4P2	0.239804	18.0758	1.36118	0.183471	0.647154	-4.88202	PIP4P2	3	1.34928	0.187019	0.648155	Unchange
PSMD1	-0.168025	18.2928	-1.28758	0.207617	0.661183	-4.9664	PSMD1	9	-1.34912	0.187071	0.648155	Unchange
HIBADH	-0.304035	17.4829	-1.35077	0.186747	0.647753	-4.89421	HIBADH	3	-1.34873	0.187196	0.648155	Unchange
SPAST	0.287558	14.176	1.41769	0.171396	0.644301	-4.68813	SPAST	2	1.36321	0.187254	0.648155	Unchange
ELF1	-0.584473	14.0084	-1.38076	0.183919	0.647154	-4.68062	ELF1	1	-1.36637	0.187778	0.648155	Unchange
UFD1	-0.36005	17.0947	-1.35414	0.186019	0.647753	-4.8676	UFD1	2	-1.34763	0.187867	0.648155	Unchange
PAPSS1	-0.239824	16.5901	-1.38187	0.177432	0.645311	-4.82812	PAPSS1	2	-1.34708	0.188041	0.648155	Unchange
PRPF38A	-0.708172	14.1347	-1.36034	0.188584	0.647967	-4.71765	PRPF38A	1	-1.36015	0.188204	0.648155	Unchange
PPP1R9B	0.260287	19.3909	1.31651	0.197849	0.653946	-4.93372	PPP1R9B	7	1.34534	0.188276	0.648155	Unchange
RNPS1	-0.791858	16.1564	-1.3361	0.191777	0.647967	-4.8812	RNPS1	2	-1.34594	0.188404	0.648155	Unchange
FLNA	0.198344	26.9834	1.33621	0.191407	0.647967	-4.91111	FLNA	96	1.34397	0.188713	0.648155	Unchange
RNF40	-0.539948	14.7014	-1.34909	0.190232	0.647967	-4.81219	RNF40	2	-1.35259	0.188794	0.648155	Unchange
ABR	-0.381778	14.5604	-1.55306	0.142143	0.617595	-4.41941	ABR	1	-1.37643	0.188888	0.648155	Unchange
UQCR10	-0.479527	15.6783	-1.34235	0.190124	0.647967	-4.8812	UQCR10	2	-1.34504	0.189037	0.648155	Unchange
TRIP12	-0.53994	15.1321	-1.33918	0.191143	0.647967	-4.90764	TRIP12	2	-1.345	0.189051	0.648155	Unchange
NUP214	-0.494541	17.3142	-1.33499	0.1918	0.647967	-4.91252	NUP214	3	-1.34281	0.189084	0.648155	Unchange
MCM3	-0.401347	16.2838	-1.32804	0.194059	0.649477	-4.92053	MCM3	5	-1.34273	0.18911	0.648155	Unchange
HSPA5	0.148195	22.7789	1.25324	0.21968	0.669316	-5.00435	HSPA5	17	1.34267	0.189127	0.648155	Unchange
GOT1	0.235175	18.1451	1.31064	0.199804	0.65426	-4.94041	GOT1	7	1.34267	0.18913	0.648155	Unchange
RPS11	0.402407	15.8958	1.36102	0.185959	0.647753	-4.75624	RPS11	2	1.34972	0.189203	0.648155	Unchange
SF3A1	-0.345075	18.2148	-1.32265	0.195824	0.652246	-4.92671	SF3A1	6	-1.34191	0.189373	0.648155	Unchange
ARAF	0.180216	16.76	1.46103	0.154277	0.627077	-4.76106	ARAF	1	1.34178	0.189413	0.648155	Unchange
BNIP1	0.206387	16.0907	1.36181	0.183272	0.647154	-4.88128	BNIP1	3	1.34117	0.18961	0.648245	Unchange
HOOK3	0.162816	20.907	1.2823	0.209437	0.661217	-4.97229	HOOK3	8	1.34059	0.189796	0.648298	Unchange
USP7	-0.17481	18.3917	-1.27807	0.210906	0.662111	-4.977	USP7	10	-1.33834	0.19052	0.65019	Unchange
DDOST	0.188001	20.1266	1.29503	0.205067	0.659407	-4.95804	DDOST	7	1.3367	0.19105	0.651415	Unchange
LAMA4	0.430543	15.4836	1.32996	0.193432	0.649176	-4.91831	LAMA4	3	1.33596	0.191288	0.651575	Unchange
CUL2	0.15777	17.3891	1.29547	0.204917	0.659407	-4.95755	CUL2	6	1.33499	0.191601	0.651575	Unchange
NNT	0.132904	21.5881	1.2304	0.227993	0.669316	-5.02909	NNT	24	1.33428	0.191832	0.651575	Unchange
SNRNP40	-0.308144	16.4398	-1.34935	0.187533	0.647967	-4.86598	SNRNP40	2	-1.33514	0.191874	0.651575	Unchange
DLAT	-0.223182	17.1235	-1.32988	0.193459	0.649176	-4.91841	DLAT	4	-1.33381	0.191984	0.651575	Unchange
COMMD6	0.51871	14.0916	1.49918	0.157056	0.630215	-4.40396	COMMD6	2	1.37045	0.192122	0.651575	Unchange
F5	0.30785	22.5643	1.30093	0.203065	0.656559	-4.9514	F5	30	1.33183	0.192625	0.651823	Unchange
ALDH18A1	0.208098	17.8112	1.29049	0.206617	0.659652	-4.96314	ALDH18A1	8	1.33133	0.192788	0.651823	Unchange
RAB44	0.495498	14.8626	1.37177	0.186655	0.647753	-4.72757	RAB44	1	1.35028	0.192794	0.651823	Unchange
CS	0.159443	20.5797	1.272	0.213026	0.663683	-4.98373	CS	8	1.33105	0.19288	0.651823	Unchange
FUS	-0.508943	17.255	-1.32643	0.194917	0.650272	-4.8922	FUS	2	-1.33035	0.193427	0.65217	Unchange
BLOC1S1	-0.200199	15.532	-1.3785	0.178459	0.645311	-4.86161	BLOC1S1	2	-1.32948	0.193711	0.65217	Unchange
CD40	0.245582	17.4333	1.31224	0.199271	0.65426	-4.93859	CD40	5	1.32848	0.193717	0.65217	Unchange
SAE1	-0.29534	17.1407	-1.32877	0.193821	0.649477	-4.91969	SAE1	3	-1.32637	0.194408	0.65217	Unchange
ANPEP	-0.673512	17.6202	-1.31512	0.198311	0.653946	-4.93531	ANPEP	3	-1.32557	0.194669	0.65217	Unchange
DHX29	0.235381	15.8681	1.31886	0.197072	0.652684	-4.93104	DHX29	4	1.32386	0.195229	0.65217	Unchange
PABPN1	-0.408208	16.9701	-1.32642	0.194921	0.650272	-4.89221	PABPN1	2	-1.32482	0.195233	0.65217	Unchange
NUCB2	0.186374	17.6941	1.2817	0.209647	0.661217	-4.97297	NUCB2	7	1.32284	0.195566	0.65217	Unchange
HLA-DRB1	-0.480274	17.3003	-1.32624	0.194979	0.650272	-4.92256	HLA-DRB1	1	-1.32367	0.195613	0.65217	Unchange
RHOF	0.18217	17.2268	1.35112	0.186637	0.647753	-4.8938	RHOF	3	1.32201	0.195836	0.65217	Unchange
VIL1	-0.482836	16.8432	-1.31046	0.199862	0.65426	-4.94061	VIL1	4	-1.32189	0.195877	0.65217	Unchange
SRPK2	0.264987	15.4282	1.35329	0.186647	0.647753	-4.82487	SRPK2	2	1.32385	0.195895	0.65217	Unchange
TBCB	0.212987	18.2934	1.30479	0.201762	0.654806	-4.94703	TBCB	5	1.32182	0.195899	0.65217	Unchange
TUT7	0.228154	15.0672	1.35825	0.185088	0.647753	-4.88548	TUT7	2	1.32365	0.19596	0.65217	Unchange
FTH1	0.271359	16.9702	1.30541	0.201556	0.654806	-4.94634	FTH1	5	1.32104	0.196157	0.65217	Unchange
GNAI3	-0.429929	17.0462	-1.32448	0.195913	0.652246	-4.85736	GNAI3	2	-1.32273	0.196261	0.65217	Unchange
CDC73	-0.509364	13.9395	-1.34888	0.192932	0.649124	-4.79113	CDC73	1	-1.3369	0.196264	0.65217	Unchange
MAT2A	-0.179806	16.9832	-1.32154	0.19619	0.652375	-4.92798	MAT2A	4	-1.3205	0.196336	0.65217	Unchange
RNF20	0.853155	14.3609	1.37053	0.190201	0.647967	-4.5255	RNF20	1	1.34803	0.196427	0.65217	Unchange
SMC3	-0.288301	18.8204	-1.29182	0.206164	0.659407	-4.96165	SMC3	8	-1.31927	0.19674	0.65217	Unchange
SCRN2	-0.522252	14.0909	-1.4023	0.178441	0.645311	-4.53824	SCRN2	1	-1.33966	0.197025	0.65217	Unchange
DCPS	-0.579145	15.3968	-1.32333	0.196673	0.652496	-4.81199	DCPS	1	-1.32118	0.197138	0.65217	Unchange
FLI1	-0.349193	14.7342	-1.34387	0.191891	0.647967	-4.79654	FLI1	2	-1.32611	0.197288	0.65217	Unchange
CCN2	0.468455	17.2444	1.30592	0.201384	0.654806	-4.94576	CCN2	4	1.3172	0.197426	0.65217	Unchange
FCGR3A	0.475157	16.1647	1.3454	0.191403	0.647967	-4.73339	FCGR3A	1	1.32567	0.197431	0.65217	Unchange
PLCB2	0.213586	17.4326	1.28167	0.209655	0.661217	-4.97299	PLCB2	7	1.31597	0.197834	0.65217	Unchange
DDX46	-0.345151	16.6321	-1.30512	0.201653	0.654806	-4.94666	DDX46	4	-1.31463	0.198276	0.65217	Unchange
HPX	-0.59272	16.3955	-1.31209	0.200796	0.65426	-4.88766	HPX	2	-1.31887	0.198291	0.65217	Unchange
SMU1	-0.444522	16.4892	-1.31596	0.1991	0.65426	-4.91121	SMU1	2	-1.31721	0.198448	0.65217	Unchange
PDLIM1	0.332669	23.1275	1.28635	0.208041	0.661217	-4.96778	PDLIM1	13	1.314	0.198486	0.65217	Unchange
ARFGAP1	-0.432649	15.2779	-1.35203	0.192776	0.649124	-4.69784	ARFGAP1	2	-1.33203	0.198609	0.65217	Unchange
LBP	1.61277	14.7291	1.34953	0.208854	0.661217	-4.62369	LBP	1	1.37672	0.198639	0.65217	Unchange
GPAA1	0.394132	19.3264	1.35384	0.193137	0.649176	-4.75915	GPAA1	2	1.33361	0.198965	0.65217	Unchange
AIP	-0.217084	17.7966	-1.27895	0.2106	0.661835	-4.97602	AIP	7	-1.31239	0.199023	0.65217	Unchange
ERC1	-0.21295	17.2565	-1.33343	0.192639	0.649124	-4.88424	ERC1	3	-1.31301	0.199134	0.65217	Unchange
IQGAP1	-0.277589	21.1165	-1.2777	0.211035	0.662111	-4.97741	IQGAP1	28	-1.31175	0.199235	0.65217	Unchange
JCHAIN	-0.469869	15.3264	-1.35396	0.191333	0.647967	-4.72456	JCHAIN	1	-1.32746	0.199312	0.65217	Unchange
SLC25A6	-0.530853	17.5213	-1.31099	0.200753	0.65426	-4.93985	SLC25A6	1	-1.31163	0.200297	0.653822	Unchange
TST	0.197882	19.3458	1.27952	0.210403	0.661763	-4.97539	TST	6	1.30852	0.200317	0.653822	Unchange
SF3B5	-0.311007	17.1944	-1.30868	0.200459	0.65426	-4.94263	SF3B5	3	-1.30826	0.200403	0.653822	Unchange
YTHDF1	-0.771445	14.0747	-1.8731	0.107331	0.568067	-4.17177	YTHDF1	1	-1.41296	0.200553	0.653822	Unchange
HNRNPD	-0.330409	19.1403	-1.29196	0.206115	0.659407	-4.96149	HNRNPD	5	-1.30667	0.200936	0.653822	Unchange
VTA1	0.298474	17.412	1.30763	0.200809	0.65426	-4.94382	VTA1	3	1.30607	0.201137	0.653822	Unchange
SCYL1	-0.217604	15.3819	-1.32081	0.196429	0.652375	-4.92881	SCYL1	3	-1.30579	0.201233	0.653822	Unchange
SNRPN	-0.327679	16.4356	-1.30458	0.201835	0.654806	-4.94728	SNRPN	3	-1.30558	0.201301	0.653822	Unchange
NHLRC2	0.321474	18.4545	1.28116	0.209832	0.661217	-4.97356	NHLRC2	8	1.30541	0.201361	0.653822	Unchange
APOO	-0.262545	15.0903	-1.40959	0.174511	0.645311	-4.77676	APOO	1	-1.32037	0.201624	0.654118	Unchange
ZC3HAV1L	0.334165	15.8598	1.30233	0.202593	0.656145	-4.94982	ZC3HAV1L	3	1.30384	0.201887	0.654415	Unchange
ADA	-0.492165	14.8751	-1.32542	0.199703	0.65426	-4.708	ADA	2	-1.31592	0.202386	0.655339	Unchange
NCF2	-0.424451	17.6838	-1.29122	0.206367	0.659407	-4.96232	NCF2	4	-1.30198	0.202516	0.655339	Unchange
SELENOT	0.259558	15.9167	1.36389	0.184131	0.647154	-4.82905	SELENOT	1	1.30446	0.203088	0.656634	Unchange
HMOX2	-0.290431	16.8808	-1.30125	0.202957	0.656559	-4.95104	HMOX2	3	-1.29903	0.203514	0.657048	Unchange
DMTN	0.543728	20.1414	1.28102	0.209882	0.661217	-4.97372	DMTN	9	1.29847	0.203703	0.657048	Unchange
DBR1	-0.678853	14.1616	-1.37229	0.194337	0.649837	-4.58743	DBR1	1	-1.33779	0.203898	0.657048	Unchange
RPL18A	-0.237827	18.1965	-1.30782	0.200748	0.65426	-4.94361	RPL18A	3	-1.29787	0.203905	0.657048	Unchange
ABCF1	-0.138637	17.594	-1.2526	0.21991	0.669316	-5.00504	ABCF1	6	-1.29636	0.20442	0.658151	Unchange
PCCA	0.216649	17.3248	1.26907	0.214053	0.665556	-4.98696	PCCA	6	1.29497	0.204892	0.659061	Unchange
EPS15L1	0.163829	19.4408	1.22563	0.229755	0.669316	-5.03419	EPS15L1	15	1.29451	0.205049	0.659061	Unchange
RABL3	0.325018	15.8877	1.38989	0.185712	0.647753	-4.58295	RABL3	3	1.32406	0.205305	0.659328	Unchange
PEX11B	0.168889	17.9181	1.24831	0.221455	0.669316	-5.00972	PEX11B	7	1.29277	0.205643	0.659857	Unchange
UBTF	-0.434477	15.9448	-1.30004	0.203696	0.657484	-4.92191	UBTF	1	-1.29308	0.205852	0.659973	Unchange
COG4	0.127421	17.0851	1.36337	0.182788	0.647154	-4.87945	COG4	3	1.29146	0.206092	0.660188	Unchange
CLIC3	-0.699208	14.614	-1.38038	0.191896	0.647967	-4.53396	CLIC3	1	-1.32857	0.20684	0.661459	Unchange
FASN	0.228853	20.4335	1.24697	0.221938	0.669316	-5.01117	FASN	26	1.28921	0.206863	0.661459	Unchange
SLC25A3	0.219188	20.689	1.26298	0.216208	0.66634	-4.99368	SLC25A3	6	1.28833	0.207166	0.661459	Unchange
UBAC2	0.979351	14.5387	1.36947	0.197284	0.652819	-4.50297	UBAC2	1	1.33327	0.207202	0.661459	Unchange
G6PD	0.194754	21.0508	1.23713	0.225519	0.669316	-5.02184	G6PD	12	1.28733	0.207509	0.661459	Unchange
EXOSC7	0.785675	13.9359	1.4109	0.187552	0.647967	-4.48715	EXOSC7	1	1.33917	0.20753	0.661459	Unchange
SMAD2	0.269493	16.2401	1.33061	0.193912	0.649477	-4.88743	SMAD2	1	1.28763	0.208056	0.66258	Unchange
UNC93B1	-0.406409	14.7198	-1.44953	0.174195	0.645311	-4.58371	UNC93B1	1	-1.32557	0.209665	0.663356	Unchange
HNRNPL	-0.3045	19.6962	-1.25431	0.219296	0.669316	-5.00318	HNRNPL	9	-1.28025	0.209955	0.663356	Unchange
CBX3	-0.479242	15.8419	-1.296	0.207115	0.660135	-4.84865	CBX3	1	-1.28653	0.210044	0.663356	Unchange
OSGEP	-0.181538	16.3325	-1.34142	0.190064	0.647967	-4.88228	OSGEP	2	-1.28074	0.2101	0.663356	Unchange
RPL36AL	-0.431266	16.7138	-1.3035	0.206941	0.660134	-4.77748	RPL36AL	2	-1.29239	0.210263	0.663356	Unchange
TPR	-0.339689	19.0665	-1.25295	0.219786	0.669316	-5.00467	TPR	16	-1.27924	0.210306	0.663356	Unchange
TRNT1	-0.333745	15.4582	-1.27666	0.211396	0.662699	-4.97856	TRNT1	3	-1.27856	0.21054	0.663356	Unchange
PAIP1	0.244597	16.9447	1.25583	0.218753	0.669316	-5.00152	PAIP1	6	1.27846	0.210575	0.663356	Unchange
RAP1GDS1	0.17129	18.9445	1.22291	0.230767	0.669316	-5.0371	RAP1GDS1	10	1.27837	0.210606	0.663356	Unchange
GRK5	-0.472589	14.461	-1.55556	0.145008	0.62179	-4.36634	GRK5	1	-1.31686	0.210627	0.663356	Unchange
TBC1D23	0.222652	15.8202	1.32261	0.19691	0.652684	-4.87595	TBC1D23	2	1.28047	0.210887	0.663356	Unchange
CALR	0.144406	22.5961	1.2023	0.238537	0.669316	-5.05895	CALR	11	1.27668	0.211197	0.663356	Unchange
SEC24A	0.279943	13.6435	1.53342	0.143181	0.61953	-4.44393	SEC24A	1	1.29617	0.211289	0.663356	Unchange
KCTD12	-0.423385	19.129	-1.25986	0.217314	0.668605	-4.9971	KCTD12	6	-1.27604	0.211421	0.663356	Unchange
ARL3	0.352905	15.8825	1.27289	0.212715	0.663683	-4.98274	ARL3	3	1.27601	0.211431	0.663356	Unchange
TBC1D13	0.363121	16.344	1.27204	0.213012	0.663683	-4.98368	TBC1D13	3	1.27571	0.211534	0.663356	Unchange
SLC16A7	0.730062	15.3424	1.28508	0.215632	0.666007	-4.79615	SLC16A7	2	1.29513	0.211642	0.663356	Unchange
MFN2	0.269821	18.5775	1.24687	0.221974	0.669316	-5.01128	MFN2	8	1.27426	0.212043	0.663356	Unchange
HNRNPA0	-0.347471	17.6682	-1.27128	0.213277	0.663683	-4.98452	HNRNPA0	3	-1.27411	0.212092	0.663356	Unchange
MPI	-0.23422	16.0829	-1.30476	0.202103	0.655116	-4.91663	MPI	2	-1.27482	0.212159	0.663356	Unchange
IRS2	0.511924	15.2667	1.36016	0.198044	0.653946	-4.67409	IRS2	1	1.31175	0.212298	0.663356	Unchange
ACTN4	0.123134	24.3336	1.16877	0.25159	0.674467	-5.09379	ACTN4	22	1.27335	0.21236	0.663356	Unchange
MYO9B	0.163363	17.6814	1.21761	0.232749	0.669316	-5.04276	MYO9B	9	1.2732	0.212411	0.663356	Unchange
ZNF512	-0.4828	15.1726	-1.4578	0.171946	0.644301	-4.49176	ZNF512	1	-1.31687	0.212476	0.663356	Unchange
AIMP1	-0.277233	15.9346	-1.276	0.211953	0.662994	-4.97921	AIMP1	3	-1.27279	0.212867	0.663401	Unchange
SEPTIN5	0.222516	19.0393	1.24728	0.221827	0.669316	-5.01084	SEPTIN5	6	1.27165	0.212956	0.663401	Unchange
DCTD	0.304697	17.007	1.27168	0.213137	0.663683	-4.98408	DCTD	3	1.27149	0.213012	0.663401	Unchange
RPL13A	-0.656422	16.5449	-1.28467	0.215771	0.666007	-4.74867	RPL13A	2	-1.28886	0.213767	0.665208	Unchange
GANAB	0.103107	21.5984	1.13029	0.2672	0.685442	-5.13265	GANAB	19	1.26688	0.214635	0.666715	Unchange
GUK1	1.16346	17.3625	1.33983	0.215519	0.666007	-4.52722	GUK1	2	1.33462	0.214778	0.666715	Unchange
ZC3H7A	0.241125	13.763	1.40126	0.175491	0.645311	-4.7064	ZC3H7A	1	1.27737	0.214787	0.666715	Unchange
SMCHD1	-0.345028	17.168	-1.25193	0.220152	0.669316	-5.00578	SMCHD1	5	-1.26598	0.214951	0.666715	Unchange
MGMT	-0.298099	15.3049	-1.26834	0.214986	0.666007	-4.95681	MGMT	3	-1.26611	0.21555	0.668029	Unchange
STXBP5	0.265434	17.9546	1.24893	0.221231	0.669316	-5.00905	STXBP5	5	1.26379	0.215727	0.668036	Unchange
ARIH1	-0.247947	15.3906	-1.26811	0.214392	0.666007	-4.98802	ARIH1	3	-1.26146	0.216555	0.668582	Unchange
FNBP1L	0.285228	16.1689	1.26654	0.21562	0.666007	-4.96615	FNBP1L	3	1.26326	0.216559	0.668582	Unchange
CDC42SE1	0.318788	14.0033	1.36091	0.190001	0.647967	-4.71727	CDC42SE1	1	1.27796	0.216656	0.668582	Unchange
DNTTIP2	0.626712	14.368	1.3774	0.191003	0.647967	-4.51005	DNTTIP2	1	1.29312	0.216902	0.668582	Unchange
SHMT1	0.42521	16.6874	1.24937	0.221073	0.669316	-5.00857	SHMT1	4	1.25993	0.217096	0.668582	Unchange
GZMA	-0.589561	17.7447	-1.25387	0.219776	0.669316	-4.97261	GZMA	2	-1.26075	0.217115	0.668582	Unchange
HAGH	0.180687	17.5519	1.23025	0.228046	0.669316	-5.02924	HAGH	6	1.25983	0.217131	0.668582	Unchange
ANXA1	-0.382532	21.1137	-1.23621	0.225856	0.669316	-5.02283	ANXA1	11	-1.2579	0.217822	0.670049	Unchange
OXCT1	-0.14324	19.2711	-1.21763	0.232739	0.669316	-5.04273	OXCT1	6	-1.2566	0.218284	0.670049	Unchange
TPT1	0.355625	18.4489	1.25298	0.219773	0.669316	-5.00463	TPT1	3	1.25649	0.218324	0.670049	Unchange
RBBP4	-0.280341	19.1344	-1.25864	0.21775	0.668769	-4.99844	RBBP4	3	-1.25642	0.218348	0.670049	Unchange
MYL9	0.49499	20.2205	1.25157	0.220601	0.669316	-5.00606	MYL9	2	1.25656	0.218611	0.670049	Unchange
MYO1F	-0.252946	18.4434	-1.24902	0.221197	0.669316	-5.00894	MYO1F	4	-1.25555	0.218662	0.670049	Unchange
RARRES2	0.67244	16.4978	1.24605	0.222273	0.669316	-5.01218	RARRES2	2	1.25453	0.219025	0.670131	Unchange
DAZAP1	-0.270788	17.5044	-1.25774	0.218069	0.668769	-4.99942	DAZAP1	3	-1.25449	0.219041	0.670131	Unchange
SMC2	-0.37389	14.2198	-1.30124	0.209259	0.661217	-4.87383	SMC2	1	-1.27032	0.219307	0.670157	Unchange
PSMD12	0.1331	18.3348	1.18693	0.244455	0.672653	-5.07503	PSMD12	8	1.25349	0.219401	0.670157	Unchange
L3HYPDH	-0.549367	13.9509	-1.35232	0.200471	0.65426	-4.60583	L3HYPDH	1	-1.28897	0.219872	0.670816	Unchange
SP110	-0.566254	14.4423	-1.25201	0.221985	0.669316	-4.88786	SP110	2	-1.25689	0.219969	0.670816	Unchange
HPSE	0.361702	20.4918	1.22858	0.228664	0.669316	-5.03104	HPSE	10	1.25055	0.220456	0.671437	Unchange
DIPK2A	0.238916	15.283	1.49728	0.152266	0.627077	-4.54156	DIPK2A	1	1.26923	0.220524	0.671437	Unchange
NAT10	-0.377842	15.9244	-1.24488	0.222696	0.669316	-5.01345	NAT10	3	-1.24952	0.220827	0.671823	Unchange
HDAC6	0.184246	16.6122	1.24552	0.222464	0.669316	-5.01275	HDAC6	4	1.24662	0.221873	0.674465	Unchange
CDK11A	-0.29521	15.8398	-1.23706	0.225543	0.669316	-5.02191	CDK11A	4	-1.24525	0.222371	0.675288	Unchange
NDUFA5	-0.180648	17.8764	-1.24423	0.22293	0.669316	-5.01415	NDUFA5	4	-1.2449	0.222498	0.675288	Unchange
SVEP1	-0.692135	14.1964	-1.48097	0.175229	0.645311	-4.43409	SVEP1	1	-1.30986	0.222688	0.675326	Unchange
LONP1	-0.200031	18.0189	-1.20692	0.236778	0.669316	-5.05408	LONP1	8	-1.2437	0.222934	0.675535	Unchange
TARS3	0.286652	14.5718	1.25586	0.219064	0.669316	-4.97787	TARS3	2	1.24313	0.223446	0.676496	Unchange
MTX1	0.242224	15.9077	1.26582	0.215524	0.666007	-4.96702	MTX1	2	1.24238	0.223721	0.676496	Unchange
DCTN4	0.408772	16.1572	1.24161	0.224545	0.669316	-4.98568	DCTN4	2	1.24189	0.224227	0.676496	Unchange
PRPF4	-0.396011	15.3147	-1.24443	0.223891	0.669316	-4.96137	PRPF4	2	-1.2428	0.22425	0.676496	Unchange
UBA7	0.271988	19.902	1.21146	0.235061	0.669316	-5.04929	UBA7	10	1.23991	0.224313	0.676496	Unchange
TOM1L2	0.269994	17.2157	1.23447	0.227153	0.669316	-4.97205	TOM1L2	4	1.24123	0.224468	0.676496	Unchange
CTNND1	0.412457	15.2473	1.27984	0.215715	0.666007	-4.83757	CTNND1	1	1.25346	0.224493	0.676496	Unchange
EXOC4	0.189781	16.424	1.25798	0.217984	0.668769	-4.99916	EXOC4	3	1.23863	0.224781	0.676697	Unchange
VPS11	0.119087	17.69	1.15326	0.257799	0.679373	-5.10959	VPS11	9	1.23666	0.225501	0.676697	Unchange
SUCLA2	0.221126	18.0349	1.23057	0.227927	0.669316	-5.02889	SUCLA2	4	1.23534	0.225983	0.676697	Unchange
G3BP1	-0.226311	17.0673	-1.23017	0.228075	0.669316	-5.02932	G3BP1	4	-1.2353	0.226	0.676697	Unchange
CD38	-0.232868	16.4009	-1.24351	0.223193	0.669316	-5.01494	CD38	3	-1.23529	0.226004	0.676697	Unchange
VCP	0.149612	22.182	1.16333	0.253755	0.675971	-5.09935	VCP	20	1.235	0.226109	0.676697	Unchange
PDGFB	0.444066	16.7678	1.22911	0.229126	0.669316	-4.97771	PDGFB	3	1.23549	0.226563	0.676697	Unchange
FRYL	0.206733	16.0569	1.2177	0.232713	0.669316	-5.04266	FRYL	5	1.23334	0.226721	0.676697	Unchange
SH3GL1	0.618497	16.4277	1.2251	0.230612	0.669316	-4.98193	SH3GL1	3	1.23489	0.226782	0.676697	Unchange
FIP1L1	-0.395429	16.3745	-1.23037	0.229028	0.669316	-4.99753	FIP1L1	3	-1.23554	0.226897	0.676697	Unchange
NUP205	-0.369997	17.1096	-1.22212	0.231061	0.669316	-5.03794	NUP205	4	-1.23188	0.227255	0.676697	Unchange
NUP210	-0.29417	18.8398	-1.20478	0.23759	0.669316	-5.05634	NUP210	11	-1.23134	0.227455	0.676697	Unchange
IGHD	-0.619365	15.0864	-1.25844	0.227007	0.669316	-4.82256	IGHD	1	-1.25377	0.227935	0.676697	Unchange
CHMP4B	-0.470326	16.295	-1.21859	0.232382	0.669316	-5.04172	CHMP4B	4	-1.22938	0.228181	0.676697	Unchange
ARL6IP5	0.198096	19.7669	1.24518	0.222587	0.669316	-5.01312	ARL6IP5	3	1.22913	0.228272	0.676697	Unchange
BRD2	0.508991	14.1312	1.27734	0.220435	0.669316	-4.77339	BRD2	1	1.25264	0.228337	0.676697	Unchange
CNPY2	0.149306	18.3175	1.23302	0.227027	0.669316	-5.02627	CNPY2	4	1.22855	0.228487	0.676697	Unchange
RPL10	-0.781206	14.7808	-1.25845	0.228284	0.669316	-4.71674	RPL10	1	-1.25513	0.228635	0.676697	Unchange
APEX1	-0.351278	19.4037	-1.21456	0.23389	0.669316	-5.04599	APEX1	5	-1.22809	0.228656	0.676697	Unchange
TRIM22	-0.391338	15.5504	-1.23287	0.228106	0.669316	-4.95646	TRIM22	2	-1.23041	0.228782	0.676697	Unchange
CCAR1	-0.342033	16.2417	-1.22371	0.230469	0.669316	-5.03625	CCAR1	3	-1.22686	0.229111	0.676697	Unchange
HNRNPH2	0.856957	15.5856	1.26137	0.232432	0.669316	-4.66544	HNRNPH2	2	1.26691	0.229224	0.676697	Unchange
INF2	0.232863	20.0309	1.19047	0.243081	0.671954	-5.07134	INF2	13	1.22639	0.229286	0.676697	Unchange
ARPC5	-0.143625	20.4946	-1.20745	0.236579	0.669316	-5.05353	ARPC5	5	-1.22622	0.229349	0.676697	Unchange
CORO1A	0.139543	23.0789	1.15319	0.257827	0.679373	-5.10966	CORO1A	12	1.22613	0.229381	0.676697	Unchange
PGM2L1	-0.305436	15.5302	-1.22493	0.230017	0.669316	-5.03495	PGM2L1	3	-1.2257	0.22954	0.676697	Unchange
IDH1	0.149757	20.2492	1.16459	0.253249	0.675292	-5.09806	IDH1	10	1.22552	0.22961	0.676697	Unchange
TRIM4	0.225769	14.3486	1.43322	0.173187	0.644301	-4.61366	TRIM4	2	1.25141	0.22995	0.676697	Unchange
RPL9	-0.22404	16.557	-1.26587	0.216228	0.66634	-4.91281	RPL9	2	-1.22685	0.230094	0.676697	Unchange
ITPKB	0.273102	15.3512	1.25548	0.219201	0.669316	-4.97828	ITPKB	1	1.22387	0.230527	0.676697	Unchange
DNAJC8	-0.232509	17.2511	-1.21695	0.232993	0.669316	-5.04345	DNAJC8	4	-1.22256	0.23071	0.676697	Unchange
TNFAIP8	-0.326725	16.5343	-1.23939	0.226542	0.669316	-4.93094	TNFAIP8	2	-1.22728	0.230714	0.676697	Unchange
PPT1	0.375353	16.4653	1.2242	0.230605	0.669316	-5.00433	PPT1	2	1.22262	0.230992	0.676697	Unchange
CCNDBP1	0.493689	13.3849	1.32124	0.208581	0.661217	-4.63385	CCNDBP1	1	1.25135	0.231314	0.676697	Unchange
PFKM	-0.36521	16.622	-1.21783	0.232982	0.669316	-5.01857	PFKM	3	-1.22171	0.231329	0.676697	Unchange
CYB5R1	0.227045	18.7501	1.19871	0.239908	0.669316	-5.06272	CYB5R1	6	1.22086	0.231343	0.676697	Unchange
ABCD2	0.31735	20.8152	1.23083	0.228493	0.669316	-4.9759	ABCD2	2	1.22171	0.231655	0.676697	Unchange
TUBG1	0.27138	16.19	1.22226	0.231011	0.669316	-5.0378	TUBG1	3	1.22002	0.231659	0.676697	Unchange
PFAS	0.11198	17.5668	1.14845	0.259746	0.679373	-5.11446	PFAS	7	1.21837	0.232274	0.676697	Unchange
ATL3	0.152692	19.4383	1.16737	0.252144	0.674467	-5.09522	ATL3	8	1.21795	0.232434	0.676697	Unchange
STAT5B	0.11683	19.7888	1.19616	0.240887	0.670264	-5.06539	STAT5B	5	1.21786	0.232465	0.676697	Unchange
TMPO	-0.282652	19.4614	-1.22775	0.228971	0.669316	-5.03193	TMPO	2	-1.21767	0.232536	0.676697	Unchange
GMPS	-0.163239	17.5697	-1.20028	0.23931	0.669316	-5.06108	GMPS	5	-1.21743	0.232625	0.676697	Unchange
HS1BP3	-0.316709	15.7326	-1.23523	0.228061	0.669316	-4.93528	HS1BP3	2	-1.22166	0.232798	0.676697	Unchange
SAFB	-0.338535	17.9345	-1.20657	0.236911	0.669316	-5.05445	SAFB	4	-1.21576	0.233252	0.676697	Unchange
GMPPB	0.200205	17.4053	1.2119	0.234894	0.669316	-5.04882	GMPPB	4	1.2152	0.233465	0.676697	Unchange
TPMT	0.297481	16.0284	1.21445	0.233934	0.669316	-5.04611	TPMT	3	1.2148	0.233615	0.676697	Unchange
HK3	-0.441449	17.7074	-1.20092	0.239066	0.669316	-5.06041	HK3	5	-1.21388	0.23396	0.676697	Unchange
IFT27	-0.280927	14.5489	-1.32918	0.199229	0.65426	-4.73474	IFT27	1	-1.22725	0.233981	0.676697	Unchange
PSME1	-0.155871	21.4914	-1.151	0.258714	0.679373	-5.11188	PSME1	13	-1.21223	0.234581	0.676697	Unchange
TERF2IP	-0.390168	15.2946	-1.21686	0.234046	0.669316	-4.97315	TERF2IP	2	-1.21474	0.23461	0.676697	Unchange
PARP14	-0.402012	17.5685	-1.21099	0.235554	0.669316	-5.04965	PARP14	2	-1.2125	0.234784	0.676697	Unchange
CARD19	0.208	15.7065	1.22764	0.22933	0.669316	-5.00069	CARD19	3	1.21227	0.234871	0.676697	Unchange
STON2	0.446369	17.3908	1.20409	0.237853	0.669316	-5.05706	STON2	3	1.21115	0.234989	0.676697	Unchange
CLDN5	0.347227	18.5144	1.20633	0.237002	0.669316	-5.0547	CLDN5	3	1.20996	0.235441	0.676697	Unchange
NCKIPSD	0.214781	18.1197	1.17798	0.247953	0.672653	-5.08431	NCKIPSD	8	1.20963	0.235566	0.676697	Unchange
MYO18A	0.12769	19.4428	1.12293	0.270267	0.687025	-5.13996	MYO18A	18	1.20961	0.235573	0.676697	Unchange
DKC1	-0.284656	16.3884	-1.22232	0.231305	0.669316	-5.00632	DKC1	2	-1.21041	0.235573	0.676697	Unchange
QKI	-0.289713	15.203	-1.22253	0.231564	0.669316	-5.00596	QKI	2	-1.21096	0.235686	0.676697	Unchange
UPP1	0.47448	14.3623	1.3283	0.206302	0.659407	-4.60734	UPP1	1	1.23905	0.235697	0.676697	Unchange
DNAJC10	0.224987	15.6394	1.27857	0.212186	0.662994	-4.92454	DNAJC10	1	1.21196	0.236026	0.676697	Unchange
SLC25A11	0.162567	19.6914	1.16784	0.251956	0.674467	-5.09473	SLC25A11	7	1.20774	0.236282	0.676697	Unchange
UBA5	0.171687	16.9797	1.20709	0.236715	0.669316	-5.05391	UBA5	4	1.20725	0.236466	0.676697	Unchange
PDP1	-0.264401	16.3207	-1.21117	0.235484	0.669316	-5.01805	PDP1	3	-1.20691	0.236899	0.676697	Unchange
ST13	-0.193026	19.1534	-1.20297	0.238281	0.669316	-5.05825	ST13	4	-1.20571	0.237052	0.676697	Unchange
ATP5F1B	-0.270405	22.6015	-1.17712	0.24829	0.672653	-5.08519	ATP5F1B	12	-1.20555	0.237112	0.676697	Unchange
STAG1	-0.431506	16.2127	-1.20236	0.238513	0.669316	-5.05889	STAG1	2	-1.2054	0.237169	0.676697	Unchange
HNRNPM	-0.292285	20.9116	-1.17774	0.248047	0.672653	-5.08455	HNRNPM	15	-1.20477	0.237408	0.676697	Unchange
COA6	-0.327717	15.29	-1.22069	0.233881	0.669316	-4.96871	COA6	2	-1.21047	0.23742	0.676697	Unchange
LEMD2	0.233142	15.9086	1.22325	0.232051	0.669316	-4.94783	LEMD2	3	1.20783	0.237586	0.676697	Unchange
SERPINB2	-0.481298	14.6876	-1.23272	0.23243	0.669316	-4.84886	SERPINB2	1	-1.21742	0.237614	0.676697	Unchange
HBG1	-0.957285	16.4413	-1.19953	0.242341	0.671836	-5.00762	HBG1	1	-1.21079	0.237765	0.676697	Unchange
PPP1R8	-0.559788	14.9115	-1.3625	0.208551	0.661217	-4.55288	PPP1R8	2	-1.26463	0.237769	0.676697	Unchange
PGRMC1	0.278443	18.7968	1.19561	0.241099	0.670364	-5.06597	PGRMC1	4	1.20331	0.237965	0.676697	Unchange
CNBP	-0.231207	16.9008	-1.21042	0.235454	0.669316	-5.05039	CNBP	3	-1.20319	0.238012	0.676697	Unchange
RSF1	0.897764	14.058	1.31545	0.223231	0.669316	-4.56133	RSF1	1	1.26381	0.238051	0.676697	Unchange
WASHC4	0.18006	16.2361	1.20078	0.239117	0.669316	-5.06055	WASHC4	4	1.20214	0.238411	0.677214	Unchange
RDH13	-0.371086	14.5633	-1.22783	0.231731	0.669316	-4.94263	RDH13	1	-1.2085	0.238629	0.67733	Unchange
PELO	0.167878	15.6985	1.22434	0.230237	0.669316	-5.03558	PELO	3	1.19919	0.239539	0.679025	Unchange
AZU1	0.849662	19.3229	1.18723	0.24434	0.672653	-5.07472	AZU1	4	1.19891	0.239647	0.679025	Unchange
ITCH	0.267785	15.1131	1.21731	0.233516	0.669316	-4.99008	ITCH	2	1.20024	0.239761	0.679025	Unchange
TFIP11	0.486667	13.6133	1.38273	0.198794	0.65426	-4.58028	TFIP11	1	1.24818	0.240398	0.679173	Unchange
PRPF8	-0.29844	19.4388	-1.17043	0.250928	0.674093	-5.09208	PRPF8	21	-1.19687	0.24043	0.679173	Unchange
TFCP2	-0.29399	14.5071	-1.40323	0.178168	0.645311	-4.55551	TFCP2	1	-1.21391	0.240471	0.679173	Unchange
PSMD13	0.109996	18.864	1.11734	0.27261	0.689984	-5.14547	PSMD13	8	1.19662	0.240526	0.679173	Unchange
AP3S1	0.156789	16.6907	1.19798	0.24019	0.669316	-5.06349	AP3S1	4	1.19599	0.24077	0.679232	Unchange
TMEM109	-0.224212	19.5174	-1.21986	0.232223	0.669316	-5.01643	TMEM109	2	-1.19442	0.241671	0.679232	Unchange
SKAP1	-0.403771	14.963	-1.19845	0.241401	0.670393	-4.97321	SKAP1	2	-1.19692	0.241743	0.679232	Unchange
NT5C2	0.235252	16.6689	1.18708	0.244398	0.672653	-5.07487	NT5C2	4	1.19301	0.241915	0.679232	Unchange
PCBP1	0.115429	21.1493	1.17135	0.250565	0.674093	-5.09113	PCBP1	5	1.19244	0.242138	0.679232	Unchange
HNRNPA1	-0.265201	20.2935	-1.17833	0.247813	0.672653	-5.08394	HNRNPA1	5	-1.19214	0.242252	0.679232	Unchange
PPCS	0.235979	17.4618	1.17764	0.248084	0.672653	-5.08465	PPCS	5	1.1919	0.242346	0.679232	Unchange
SRSF3	-0.401746	17.951	-1.18804	0.244667	0.672653	-5.02031	SRSF3	3	-1.19325	0.242443	0.679232	Unchange
RPL7A	-0.235795	18.48	-1.18567	0.244947	0.672653	-5.07634	RPL7A	4	-1.19164	0.242447	0.679232	Unchange
SNX4	-0.231023	15.2089	-1.30337	0.205701	0.659407	-4.81314	SNX4	1	-1.19963	0.242496	0.679232	Unchange
ACAT2	-0.168405	17.7739	-1.19104	0.242862	0.671836	-5.07075	ACAT2	4	-1.19106	0.24267	0.679232	Unchange
MEMO1	0.186299	15.9992	1.20824	0.23628	0.669316	-5.05269	MEMO1	3	1.19092	0.242723	0.679232	Unchange
PSMC6	-0.111787	18.5278	-1.20564	0.237266	0.669316	-5.05544	PSMC6	4	-1.18987	0.24313	0.679232	Unchange
SRC	0.199928	21.6907	1.15995	0.255107	0.677126	-5.1028	SRC	7	1.18971	0.243194	0.679232	Unchange
MTX2	0.222445	15.9261	1.19778	0.240266	0.669316	-5.0637	MTX2	3	1.18953	0.243262	0.679232	Unchange
MS4A1	-0.764324	15.6572	-1.18361	0.247981	0.672653	-4.99766	MS4A1	2	-1.19416	0.243624	0.679232	Unchange
SRSF5	-0.286317	14.8664	-1.20564	0.238275	0.669316	-4.98473	SRSF5	2	-1.19099	0.243655	0.679232	Unchange
IER3IP1	-1.01913	15.612	-1.31682	0.233261	0.669316	-4.59113	IER3IP1	1	-1.27273	0.243754	0.679232	Unchange
IFIT1	-0.868218	15.875	-1.2053	0.248981	0.672653	-4.85636	IFIT1	1	-1.21595	0.24411	0.679491	Unchange
KIF5B	0.11975	19.839	1.09815	0.280767	0.693423	-5.16421	KIF5B	14	1.18662	0.244391	0.679491	Unchange
FKBP1A	-0.448094	17.3731	-1.17553	0.248916	0.672653	-5.08683	FKBP1A	4	-1.1859	0.244673	0.679491	Unchange
ADGRG1	0.410654	13.5243	1.46702	0.165489	0.640598	-4.434	ADGRG1	1	1.21387	0.244878	0.679491	Unchange
TLR2	-0.41728	16.888	-1.17163	0.250456	0.674093	-5.09085	TLR2	5	-1.18432	0.245288	0.679491	Unchange
CTR9	0.561319	13.4999	1.43695	0.183256	0.647154	-4.46432	CTR9	1	1.23415	0.245363	0.679491	Unchange
ARHGEF1	-0.194288	19.0703	-1.14164	0.262522	0.680614	-5.12131	ARHGEF1	13	-1.18368	0.245538	0.679491	Unchange
ADAM17	0.345573	16.2151	1.18789	0.244725	0.672653	-5.04207	ADAM17	2	1.18465	0.245775	0.679491	Unchange
EIF4B	0.121545	17.9017	1.19296	0.242119	0.671731	-5.06874	EIF4B	4	1.18201	0.24619	0.679491	Unchange
CPT1A	0.143499	20.3013	1.11411	0.27397	0.689984	-5.14865	CPT1A	16	1.18163	0.246338	0.679491	Unchange
ST3GAL6	0.287397	16.7564	1.18059	0.246929	0.672653	-5.08161	ST3GAL6	3	1.18079	0.246668	0.679491	Unchange
SULT1A4	0.280897	17.3424	1.19196	0.242817	0.671836	-5.04561	SULT1A4	2	1.18137	0.246737	0.679491	Unchange
PPP3CB	-0.379125	16.012	-1.18213	0.24732	0.672653	-5.07951	PPP3CB	2	-1.18276	0.246849	0.679491	Unchange
NOP58	-0.337111	18.3441	-1.16696	0.252306	0.674467	-5.09564	NOP58	5	-1.17996	0.246992	0.679491	Unchange
ZMPSTE24	0.181986	17.8699	1.1772	0.24826	0.672653	-5.08511	ZMPSTE24	4	1.17916	0.247306	0.679491	Unchange
GTPBP2	0.231032	18.7345	1.1542	0.257418	0.679373	-5.10864	GTPBP2	7	1.17914	0.247315	0.679491	Unchange
CD2	0.495568	15.8961	1.24428	0.230915	0.669316	-4.61125	CD2	2	1.19703	0.247721	0.679491	Unchange
PTPN12	0.248013	19.2361	1.14873	0.259634	0.679373	-5.11417	PTPN12	11	1.17792	0.247793	0.679491	Unchange
CENPC	-0.862149	13.5177	-1.32097	0.231953	0.669316	-4.61727	CENPC	1	-1.26067	0.247821	0.679491	Unchange
BCKDK	0.31834	15.1016	1.18929	0.245338	0.672653	-5.0401	BCKDK	2	1.18212	0.247856	0.679491	Unchange
SLC9A1	0.260123	16.9028	1.17056	0.250877	0.674093	-5.09194	SLC9A1	4	1.17766	0.247893	0.679491	Unchange
LRP1	-0.515174	17.3751	-1.16494	0.25311	0.675292	-5.0977	LRP1	5	-1.17732	0.248028	0.679491	Unchange
PHF5A	-0.234563	16.1815	-1.18198	0.246384	0.672653	-5.08016	PHF5A	3	-1.1763	0.248429	0.679491	Unchange
ISY1	-0.444857	14.3074	-1.21699	0.239882	0.669316	-4.84665	ISY1	1	-1.19185	0.248797	0.679491	Unchange
OSBPL8	-0.401623	15.6239	-1.18004	0.248928	0.672653	-5.00145	OSBPL8	2	-1.17914	0.249022	0.679491	Unchange
AFTPH	0.219498	14.3578	1.20223	0.239213	0.669316	-5.0348	AFTPH	2	1.17565	0.249297	0.679491	Unchange
IQGAP2	0.160897	21.9097	1.12503	0.26939	0.68679	-5.13788	IQGAP2	40	1.17401	0.249331	0.679491	Unchange
MINDY1	0.318805	17.4481	1.17133	0.250574	0.674093	-5.09116	MINDY1	3	1.17386	0.249392	0.679491	Unchange
TP53RK	-0.351615	14.5336	-1.28428	0.218059	0.668769	-4.72552	TP53RK	1	-1.1945	0.249689	0.679491	Unchange
YIPF5	0.928922	16.3167	1.20361	0.255486	0.677126	-4.71296	YIPF5	2	1.21484	0.249859	0.679491	Unchange
LAMTOR5	-0.314105	15.8824	-1.20534	0.240131	0.669316	-5.00164	LAMTOR5	1	-1.17924	0.24986	0.679491	Unchange
RNPEP	-0.256676	18.8356	-1.14665	0.26048	0.679373	-5.11628	RNPEP	9	-1.17251	0.249926	0.679491	Unchange
CRISP3	1.23746	15.2861	1.21304	0.247763	0.672653	-4.58347	CRISP3	1	1.20416	0.249996	0.679491	Unchange
STRN	-0.136535	17.9166	-1.12475	0.269506	0.68679	-5.13816	STRN	7	-1.17205	0.250107	0.679491	Unchange
WDR12	-0.52741	14.2917	-1.22318	0.23968	0.669316	-4.74865	WDR12	1	-1.19326	0.250162	0.679491	Unchange
CA13	0.388732	16.4518	1.19642	0.245271	0.672653	-4.85243	CA13	2	1.18207	0.250392	0.679491	Unchange
CLIC4	0.224889	19.4879	1.14591	0.26078	0.679373	-5.11702	CLIC4	7	1.1712	0.250442	0.679491	Unchange
CTSB	0.284436	18.817	1.15691	0.256325	0.678078	-5.10588	CTSB	5	1.1702	0.25084	0.679955	Unchange
CCDC58	0.338001	15.7224	1.17266	0.250354	0.674093	-5.08962	CCDC58	2	1.17061	0.25097	0.679955	Unchange
GATD3A	-0.187172	18.2818	-1.18428	0.245488	0.672653	-5.07778	GATD3A	3	-1.16866	0.251448	0.68004	Unchange
CZIB	-0.331313	16.7099	-1.17329	0.250107	0.674093	-5.05719	CZIB	2	-1.16933	0.251478	0.68004	Unchange
GTF2E1	0.587285	12.9482	1.35738	0.214736	0.666007	-4.6049	GTF2E1	1	1.23595	0.251536	0.68004	Unchange
PRCP	-0.466577	16.2665	-1.1627	0.25431	0.676503	-5.07558	PRCP	2	-1.16706	0.252381	0.680988	Unchange
PRKD2	0.343484	15.0104	1.18499	0.246206	0.672653	-5.00579	PRKD2	1	1.16861	0.252416	0.680988	Unchange
MICAL1	0.188802	18.4668	1.12933	0.2676	0.685546	-5.13361	MICAL1	9	1.16618	0.252436	0.680988	Unchange
LCN2	0.964275	17.8533	1.16177	0.257054	0.679373	-4.98589	LCN2	1	1.17225	0.252601	0.680988	Unchange
KPNA4	-0.213111	14.4525	-1.21705	0.236266	0.669316	-4.98931	KPNA4	2	-1.17303	0.252788	0.681009	Unchange
PDXK	-0.268824	16.1548	-1.18103	0.247396	0.672653	-5.02745	PDXK	2	-1.16635	0.252975	0.681033	Unchange
TSTD1	-0.460207	15.1069	-1.22254	0.239913	0.669316	-4.78345	TSTD1	1	-1.18516	0.25326	0.681317	Unchange
SERPING1	0.30952	16.426	1.16752	0.252085	0.674467	-5.09507	SERPING1	2	1.16312	0.253654	0.681897	Unchange
IGHA1	-0.504236	18.6549	-1.15405	0.257478	0.679373	-5.10879	IGHA1	3	-1.16223	0.254012	0.682271	Unchange
AHSG	0.261655	16.0299	1.23923	0.230064	0.669316	-4.79297	AHSG	2	1.17409	0.254151	0.682271	Unchange
OLFML2A	0.718996	15.7553	1.1551	0.258812	0.679373	-5.10674	OLFML2A	1	1.16341	0.255228	0.684309	Unchange
MT-CO3	0.19008	18.393	1.19135	0.242743	0.671836	-5.07043	MT-CO3	2	1.15909	0.255269	0.684309	Unchange
CD9	-0.432559	18.5858	-1.15149	0.258516	0.679373	-5.11139	CD9	3	-1.15837	0.25556	0.684607	Unchange
STX11	-0.211162	19.9401	-1.13129	0.266786	0.685303	-5.13166	STX11	7	-1.15769	0.255831	0.684851	Unchange
NRBP1	0.171486	16.6224	1.19901	0.239793	0.669316	-5.06241	NRBP1	2	1.15634	0.256375	0.685312	Unchange
PPP1R12C	0.140678	16.8709	1.11208	0.274828	0.689984	-5.15064	PPP1R12C	7	1.15593	0.256542	0.685312	Unchange
EML3	0.147817	18.3037	1.1	0.279976	0.693423	-5.16242	EML3	11	1.15593	0.256543	0.685312	Unchange
FARSA	0.168901	16.7559	1.17707	0.248617	0.672653	-5.08508	FARSA	3	1.15504	0.257193	0.686217	Unchange
CD247	-0.345552	16.7374	-1.16964	0.251876	0.674467	-5.0214	CD247	1	-1.15514	0.257463	0.686217	Unchange
CYBB	-0.415294	18.8916	-1.14091	0.262822	0.680614	-5.12204	CYBB	5	-1.15324	0.257625	0.686217	Unchange
ACTB	0.172514	26.5491	1.19467	0.241461	0.670393	-5.06695	ACTB	2	1.15313	0.257671	0.686217	Unchange
SIGMAR1	0.280946	16.0982	1.166	0.253323	0.675292	-5.04264	SIGMAR1	2	1.15435	0.257781	0.686217	Unchange
RAB27A	-0.184728	17.638	-1.18772	0.244459	0.672653	-5.07405	RAB27A	2	-1.15209	0.258382	0.687335	Unchange
ACAA2	-0.222592	18.9775	-1.12519	0.26932	0.68679	-5.13771	ACAA2	7	-1.14981	0.259015	0.688328	Unchange
TKFC	-0.233009	17.5531	-1.13578	0.264931	0.682377	-5.12718	TKFC	5	-1.14943	0.259169	0.688328	Unchange
CSTF3	-0.372795	14.9632	-1.15978	0.256155	0.678078	-5.07051	CSTF3	1	-1.15142	0.259297	0.688328	Unchange
CSTF1	-0.360692	14.1255	-1.19568	0.246252	0.672653	-4.88491	CSTF1	1	-1.15944	0.259933	0.689537	Unchange
GRPEL1	-0.305132	15.8732	-1.14489	0.261197	0.679373	-5.11805	GRPEL1	3	-1.14697	0.260171	0.689688	Unchange
LACTB2	0.24693	15.3902	1.16833	0.252749	0.675178	-5.04012	LACTB2	2	1.14881	0.260356	0.689698	Unchange
MYCBP	-0.123297	16.6962	-1.15183	0.258378	0.679373	-5.11104	MYCBP	4	-1.1433	0.261666	0.692329	Unchange
RIPOR3	0.352279	15.7582	1.14501	0.261448	0.679373	-5.09337	RIPOR3	2	1.1439	0.261712	0.692329	Unchange
SNRNP70	-0.357276	17.7236	-1.12981	0.267398	0.685488	-5.13313	SNRNP70	5	-1.14223	0.262103	0.692627	Unchange
CKAP4	-0.429963	18.4269	-1.12541	0.269228	0.68679	-5.1375	CKAP4	10	-1.14203	0.262188	0.692627	Unchange
CASP1	-0.26806	18.4698	-1.11872	0.272031	0.6897	-5.14411	CASP1	8	-1.14084	0.262675	0.693434	Unchange
FGA	0.272749	24.4819	1.11368	0.27415	0.689984	-5.14906	FGA	25	1.13975	0.263121	0.694129	Unchange
EIF2S1	0.102635	19.5711	1.05344	0.300446	0.705948	-5.20672	EIF2S1	9	1.13855	0.263612	0.694279	Unchange
CCDC93	-0.138548	14.9317	-1.21763	0.233395	0.669316	-5.04246	CCDC93	2	-1.13998	0.263621	0.694279	Unchange
GALE	-0.199456	14.1276	-1.20676	0.240128	0.669316	-4.94111	GALE	2	-1.14508	0.263951	0.694279	Unchange
PRXL2B	-0.254686	17.5244	-1.13921	0.263519	0.680614	-5.12375	PRXL2B	3	-1.13731	0.264124	0.694279	Unchange
ATP11B	0.178248	16.748	1.13496	0.265269	0.682565	-5.128	ATP11B	4	1.13715	0.264189	0.694279	Unchange
GIMAP5	0.355561	14.621	1.24494	0.230678	0.669316	-4.71767	GIMAP5	1	1.15447	0.264278	0.694279	Unchange
PRDX4	0.165417	20.4355	1.11026	0.275601	0.689984	-5.15242	PRDX4	6	1.13651	0.264452	0.694279	Unchange
ERAP1	-0.278714	20.0647	-1.11283	0.27451	0.689984	-5.1499	ERAP1	10	-1.13603	0.264651	0.694306	Unchange
SMS	0.158156	17.1878	1.15934	0.255352	0.677126	-5.10342	SMS	3	1.13518	0.265001	0.694306	Unchange
GABARAPL2	0.367057	16.2028	1.14851	0.261066	0.679373	-5.05969	GABARAPL2	1	1.13827	0.265009	0.694306	Unchange
FCGR1A	-0.516223	14.9758	-1.16907	0.261396	0.679373	-4.90826	FCGR1A	1	-1.15698	0.265374	0.694314	Unchange
HDLBP	0.193342	15.9519	1.13063	0.26706	0.685442	-5.13232	HDLBP	4	1.13427	0.265377	0.694314	Unchange
QTRT1	-0.605758	14.1827	-1.20846	0.259886	0.679373	-4.74691	QTRT1	2	-1.18568	0.266107	0.694452	Unchange
PRKDC	-0.295073	20.5344	-1.10871	0.276259	0.690445	-5.15394	PRKDC	24	-1.13246	0.266125	0.694452	Unchange
RNF114	-0.318628	15.1533	-1.13903	0.26456	0.681882	-5.09123	RNF114	2	-1.13444	0.26623	0.694452	Unchange
GNAI2	-0.136339	22.2057	-1.09923	0.280303	0.693423	-5.16316	GNAI2	6	-1.13194	0.266338	0.694452	Unchange
PEBP1	-0.274018	19.7231	-1.11509	0.273557	0.689984	-5.14768	PEBP1	6	-1.13194	0.26634	0.694452	Unchange
LGALS3	-0.284646	17.7127	-1.1228	0.27032	0.687025	-5.14008	LGALS3	4	-1.13069	0.266856	0.694539	Unchange
PCBP2	0.534434	18.6538	1.12346	0.270043	0.687025	-5.13943	PCBP2	2	1.13001	0.267139	0.694539	Unchange
WDR43	-0.386616	14.1649	-1.22869	0.240371	0.669316	-4.77725	WDR43	1	-1.15572	0.26714	0.694539	Unchange
TARS1	-0.114683	19.3362	-1.05146	0.301339	0.705948	-5.20857	TARS1	11	-1.12917	0.267491	0.694539	Unchange
MORC3	-0.305407	14.3529	-1.1665	0.255177	0.677126	-4.98128	MORC3	1	-1.13458	0.267756	0.694539	Unchange
NPLOC4	0.174852	18.7681	1.10391	0.2783	0.691577	-5.15862	NPLOC4	6	1.12828	0.267857	0.694539	Unchange
COG7	0.233142	15.2824	1.13624	0.265362	0.682565	-5.07219	COG7	3	1.12872	0.268266	0.694539	Unchange
ABCE1	-0.109501	17.555	-1.06749	0.294164	0.698734	-5.19355	ABCE1	7	-1.1269	0.268431	0.694539	Unchange
HDAC3	0.418587	13.5346	1.20985	0.245858	0.672653	-4.76025	HDAC3	1	1.14852	0.268742	0.694539	Unchange
ADA2	-0.315971	17.2708	-1.12275	0.27034	0.687025	-5.14013	ADA2	3	-1.12576	0.268909	0.694539	Unchange
CD58	0.307821	16.0393	1.15167	0.262791	0.680614	-4.99485	CD58	2	1.13535	0.269023	0.694539	Unchange
DARS1	0.142604	19.8996	1.067	0.294377	0.698734	-5.194	DARS1	13	1.12508	0.26919	0.694539	Unchange
AHNAK	-0.356436	22.1574	-1.10736	0.276833	0.690633	-5.15526	AHNAK	46	-1.12498	0.269231	0.694539	Unchange
STRN4	0.195339	18.0685	1.09403	0.282541	0.693973	-5.1682	STRN4	8	1.12423	0.269546	0.694539	Unchange
DNM1L	0.228315	20.9456	1.09288	0.283037	0.694743	-5.1693	DNM1L	17	1.12422	0.269548	0.694539	Unchange
ZNF326	-0.313374	14.6002	-1.15655	0.26022	0.679373	-5.05045	ZNF326	1	-1.13197	0.269837	0.694539	Unchange
AMPD3	0.328864	14.6362	1.17688	0.252185	0.674467	-4.87098	AMPD3	1	1.1317	0.269948	0.694539	Unchange
FNTB	0.18167	14.651	1.29257	0.212179	0.662994	-4.75852	FNTB	2	1.13603	0.27007	0.694539	Unchange
DAGLB	0.22145	15.7087	1.14648	0.261174	0.679373	-5.08402	DAGLB	2	1.12432	0.270097	0.694539	Unchange
MEF2C	-0.54387	14.2932	-1.16177	0.264257	0.681562	-4.83786	MEF2C	1	-1.14437	0.270402	0.694539	Unchange
DLST	0.187905	19.5159	1.11851	0.272117	0.6897	-5.14432	DLST	4	1.12183	0.270549	0.694539	Unchange
GSAP	0.292676	15.3432	1.11993	0.271522	0.689568	-5.14292	GSAP	3	1.12159	0.27065	0.694539	Unchange
KPNA3	-0.17102	16.0578	-1.13918	0.263533	0.680614	-5.12378	KPNA3	3	-1.12138	0.270739	0.694539	Unchange
MAP1S	-0.135873	16.9346	-1.10457	0.27802	0.691577	-5.15798	MAP1S	5	-1.12136	0.270746	0.694539	Unchange
ADAMDEC1	0.413947	15.5594	1.14762	0.263809	0.680868	-4.91304	ADAMDEC1	1	1.12839	0.27131	0.695517	Unchange
ARL5A	0.143528	14.3524	1.27785	0.212034	0.662994	-4.92541	ARL5A	1	1.1214	0.271645	0.695908	Unchange
DHX38	0.440657	14.6513	1.21255	0.247944	0.672653	-4.75725	DHX38	1	1.1472	0.271975	0.696286	Unchange
MTMR9	0.397593	13.7024	1.25163	0.232155	0.669316	-4.67374	MTMR9	1	1.14232	0.272482	0.696895	Unchange
NAGLU	-0.209125	14.8455	-1.1247	0.269527	0.68679	-5.13821	NAGLU	3	-1.117	0.272579	0.696895	Unchange
PPP6R3	0.139532	17.5361	1.08536	0.286302	0.696036	-5.17654	PPP6R3	6	1.11615	0.272935	0.696946	Unchange
NDUFS7	0.199384	16.5311	1.14427	0.26175	0.679694	-5.09411	NDUFS7	2	1.11656	0.273044	0.696946	Unchange
WASHC5	-0.166708	16.9671	-1.07896	0.2891	0.697059	-5.18266	WASHC5	8	-1.11524	0.27332	0.696946	Unchange
ACSL1	0.210787	18.6258	1.08556	0.286212	0.696036	-5.17634	ACSL1	9	1.11455	0.273611	0.696946	Unchange
BAG2	0.338705	14.8698	1.12629	0.269478	0.68679	-5.10399	BAG2	1	1.11574	0.273692	0.696946	Unchange
PON2	0.374932	15.3195	1.12199	0.273259	0.689984	-5.04779	PON2	2	1.1198	0.27388	0.696946	Unchange
SERPINE2	0.3767	16.4239	1.10348	0.278487	0.691591	-5.15904	SERPINE2	4	1.11282	0.274341	0.696946	Unchange
UQCRFS1	0.14582	19.4586	1.08368	0.287035	0.696409	-5.17815	UQCRFS1	6	1.11267	0.274405	0.696946	Unchange
HTATIP2	0.394238	16.9855	1.11445	0.275141	0.689984	-5.06587	HTATIP2	2	1.11471	0.274798	0.696946	Unchange
ALG2	-0.442601	14.0694	-1.12832	0.272298	0.6897	-4.86928	ALG2	2	-1.12072	0.275062	0.696946	Unchange
YBX1	-0.193532	18.9524	-1.09666	0.281407	0.693423	-5.16565	YBX1	5	-1.11053	0.27531	0.696946	Unchange
CTPS1	0.193751	17.8757	1.09621	0.281601	0.693452	-5.16609	CTPS1	5	1.11007	0.275507	0.696946	Unchange
SMARCC1	-0.323406	14.7018	-1.16264	0.259855	0.679373	-4.95419	SMARCC1	1	-1.12275	0.275532	0.696946	Unchange
PDK1	-0.355909	16.0602	-1.11436	0.275179	0.689984	-5.09305	PDK1	2	-1.11287	0.275576	0.696946	Unchange
GAA	-0.499837	16.8826	-1.10842	0.276675	0.690633	-5.12938	GAA	1	-1.11054	0.275587	0.696946	Unchange
OPTN	0.172876	16.9378	1.09452	0.282331	0.693973	-5.16773	OPTN	5	1.10901	0.275954	0.696946	Unchange
UBE2J1	0.210037	17.3955	1.10393	0.278294	0.691577	-5.1586	UBE2J1	4	1.10896	0.275977	0.696946	Unchange
COX6B1	-0.418606	18.5487	-1.10526	0.277724	0.691577	-5.1573	COX6B1	2	-1.10892	0.275994	0.696946	Unchange
SEC24B	0.14806	15.9853	1.1101	0.275668	0.689984	-5.15258	SEC24B	4	1.10873	0.276072	0.696946	Unchange
LIMD2	-0.228356	17.1362	-1.11202	0.274855	0.689984	-5.1507	LIMD2	3	-1.10776	0.276489	0.697497	Unchange
CTBP1	-0.190767	17.7561	-1.1589	0.255527	0.677126	-5.10387	CTBP1	1	-1.10729	0.276686	0.697497	Unchange
RAB12	0.299644	14.7973	1.27452	0.224179	0.669316	-4.73463	RAB12	1	1.13154	0.27684	0.697497	Unchange
CLPTM1	0.321002	15.2826	1.22023	0.243457	0.672505	-4.72303	CLPTM1	2	1.13096	0.277074	0.697626	Unchange
LRRC57	0.228349	15.7217	1.10923	0.276038	0.690445	-5.15343	LRRC57	3	1.10505	0.27764	0.698591	Unchange
CPNE3	0.156969	19.1573	1.07062	0.292773	0.698707	-5.19058	CPNE3	7	1.10459	0.277835	0.69862	Unchange
PRPF3	-0.325154	14.6078	-1.125	0.273065	0.689984	-4.99075	PRPF3	2	-1.11206	0.278117	0.698867	Unchange
PTGES2	-0.943147	14.1063	-1.33782	0.226709	0.669316	-4.51653	PTGES2	1	-1.17518	0.278342	0.698973	Unchange
ZDHHC2	0.322898	13.8132	1.27482	0.224075	0.669316	-4.69058	ZDHHC2	1	1.1271	0.278648	0.699012	Unchange
CYP20A1	0.160364	16.8088	1.08763	0.285316	0.695856	-5.17437	CYP20A1	5	1.10251	0.278725	0.699012	Unchange
S100A9	-0.362961	22.5475	-1.08771	0.285278	0.695856	-5.17428	S100A9	6	-1.10172	0.279065	0.699407	Unchange
HTATSF1	0.458328	14.6633	1.1267	0.27363	0.689984	-4.91632	HTATSF1	1	1.112	0.279329	0.699607	Unchange
PLSCR1	-0.324233	16.0195	-1.09696	0.281279	0.693423	-5.16537	PLSCR1	3	-1.10067	0.279516	0.699615	Unchange
RBBP6	-0.68362	13.2885	-1.21067	0.259081	0.679373	-4.67126	RBBP6	1	-1.14954	0.279965	0.700281	Unchange
ARMCX3	0.185283	18.0332	1.07095	0.292627	0.698707	-5.19027	ARMCX3	7	1.0983	0.280531	0.701169	Unchange
THUMPD1	-0.397302	15.9131	-1.09814	0.281376	0.693423	-5.09101	THUMPD1	2	-1.09928	0.280688	0.701169	Unchange
ALDH9A1	-0.341645	18.7818	-1.07929	0.288955	0.697059	-5.18235	ALDH9A1	9	-1.09693	0.28112	0.701505	Unchange
MAPKAPK3	0.378971	15.1997	1.24375	0.234952	0.669316	-4.60349	MAPKAPK3	2	1.12055	0.281335	0.701505	Unchange
INPP5B	0.169259	17.9261	1.11648	0.273267	0.689984	-5.12154	INPP5B	3	1.09697	0.281383	0.701505	Unchange
SORD	-0.392652	14.788	-1.24775	0.237201	0.669316	-4.69897	SORD	1	-1.12753	0.281559	0.701505	Unchange
MBD2	-0.537571	14.0372	-1.15061	0.268674	0.68679	-4.75714	MBD2	1	-1.1165	0.281776	0.701588	Unchange
SAP18	-0.368705	16.1084	-1.0888	0.284805	0.695856	-5.17324	SAP18	3	-1.09425	0.282277	0.702255	Unchange
FKBP15	-0.137438	17.5713	-1.04855	0.302656	0.70694	-5.21128	FKBP15	8	-1.09383	0.282457	0.702255	Unchange
AP1M1	0.1274	19.2826	1.0429	0.305224	0.709396	-5.21651	AP1M1	8	1.09343	0.282631	0.702255	Unchange
STAT3	0.155378	19.2424	1.0454	0.304087	0.708571	-5.2142	STAT3	13	1.09299	0.28282	0.702255	Unchange
CDC42BPB	0.187624	18.3469	1.06065	0.297209	0.702628	-5.19998	CDC42BPB	9	1.09265	0.282965	0.702255	Unchange
CAPNS1	0.127497	20.7632	1.09721	0.281174	0.693423	-5.16513	CAPNS1	4	1.09195	0.283269	0.702424	Unchange
HARS1	-0.11426	18.5213	-1.07352	0.291493	0.697738	-5.18783	HARS1	5	-1.09164	0.283402	0.702424	Unchange
PRPF39	-0.337548	13.0433	-1.32448	0.216723	0.667326	-4.68748	PRPF39	1	-1.1327	0.283769	0.702877	Unchange
CAPG	-0.248288	19.1481	-1.07755	0.289717	0.697224	-5.184	CAPG	5	-1.09011	0.284067	0.703159	Unchange
CAMK1	0.254546	18.6166	1.07691	0.289998	0.697368	-5.18461	CAMK1	5	1.08939	0.28438	0.703476	Unchange
HEXIM1	0.51564	13.4794	1.18251	0.263394	0.680614	-4.75362	HEXIM1	1	1.12422	0.284856	0.703808	Unchange
RPS9	-0.230208	18.5889	-1.0748	0.290926	0.697491	-5.18662	RPS9	5	-1.08757	0.285171	0.703808	Unchange
APAF1	0.161388	16.8217	1.10577	0.277507	0.691577	-5.1568	APAF1	3	1.0869	0.285461	0.703808	Unchange
GSN	0.182855	23.8495	1.07291	0.291761	0.697738	-5.18841	GSN	5	1.08666	0.285563	0.703808	Unchange
SNX2	-0.101275	19.2829	-1.00916	0.32087	0.722227	-5.24722	SNX2	9	-1.08619	0.28577	0.703808	Unchange
TMEM205	-0.31158	16.6103	-1.08287	0.287388	0.696409	-5.17893	TMEM205	3	-1.08612	0.2858	0.703808	Unchange
RTRAF	-0.134566	17.8718	-1.06912	0.293437	0.698707	-5.192	RTRAF	5	-1.08514	0.286228	0.703808	Unchange
HVCN1	-0.366992	17.0701	-1.07953	0.288847	0.697059	-5.18211	HVCN1	3	-1.08498	0.286298	0.703808	Unchange
HINT1	0.438737	17.7439	1.08265	0.288407	0.697059	-5.14582	HINT1	2	1.08692	0.286341	0.703808	Unchange
ROCK2	0.168015	21.0751	1.04092	0.306127	0.709396	-5.21834	ROCK2	23	1.08433	0.28658	0.703808	Unchange
RPRD2	-0.437198	14.4147	-1.1064	0.28364	0.694881	-5.03648	RPRD2	1	-1.09752	0.286878	0.703808	Unchange
TMEM50A	0.175417	16.7344	1.09754	0.281028	0.693423	-5.1648	TMEM50A	3	1.08362	0.286889	0.703808	Unchange
VPS33B	-0.187203	19.0819	-1.09435	0.282404	0.693973	-5.16789	VPS33B	3	-1.08356	0.286914	0.703808	Unchange
TREML1	0.456774	20.3174	1.07152	0.292376	0.698707	-5.18973	TREML1	5	1.08294	0.287187	0.704024	Unchange
ZC3HC1	0.612594	14.4133	1.31418	0.228187	0.669316	-4.56329	ZC3HC1	1	1.1395	0.287463	0.704248	Unchange
SLC35D3	0.377727	14.7641	1.16317	0.262497	0.680614	-4.80116	SLC35D3	1	1.09941	0.287859	0.704763	Unchange
SEC22B	0.144276	18.7052	1.06443	0.295524	0.700583	-5.19643	SEC22B	5	1.07967	0.288617	0.705632	Unchange
IGF2	-0.599188	15.4396	-1.20327	0.25561	0.677126	-4.63202	IGF2	1	-1.11447	0.288834	0.705632	Unchange
MLST8	0.158457	14.7775	1.09705	0.281241	0.693423	-5.16528	MLST8	3	1.07772	0.289474	0.705632	Unchange
ITGAM	-0.33316	20.4088	-1.05843	0.298207	0.704011	-5.20207	ITGAM	15	-1.07757	0.289539	0.705632	Unchange
S100P	1.02491	17.1533	1.06716	0.294307	0.698734	-5.19385	S100P	3	1.0774	0.289616	0.705632	Unchange
RRP12	-0.326521	15.2689	-1.08052	0.289694	0.697224	-5.18028	RRP12	2	-1.07954	0.289898	0.705632	Unchange
PSMC5	0.115641	18.7451	1.02046	0.315572	0.718863	-5.23705	PSMC5	8	1.07664	0.289951	0.705632	Unchange
AFG3L2	0.15478	18.3617	1.03273	0.309883	0.71376	-5.22587	AFG3L2	11	1.07662	0.289956	0.705632	Unchange
PLEC	-0.17866	23.4275	-1.08779	0.285246	0.695856	-5.17421	PLEC	126	-1.07632	0.290091	0.705632	Unchange
VIM	-0.267947	24.2508	-1.05257	0.30084	0.705948	-5.20754	VIM	24	-1.07623	0.290127	0.705632	Unchange
ABCC1	0.185191	16.4894	1.08684	0.285659	0.696036	-5.17513	ABCC1	3	1.07596	0.29025	0.705632	Unchange
BROX	0.145942	16.1886	1.14697	0.261321	0.679373	-5.06142	BROX	2	1.07713	0.290614	0.706068	Unchange
CISD2	0.346437	17.5086	1.06951	0.293265	0.698707	-5.19163	CISD2	3	1.07434	0.29096	0.706105	Unchange
RABEP1	-0.128618	16.3423	-1.14724	0.260542	0.679373	-5.11551	RABEP1	2	-1.07441	0.291205	0.706105	Unchange
C11orf54	0.322155	15.0196	1.08995	0.285239	0.695856	-5.08924	C11orf54	1	1.07523	0.291449	0.706105	Unchange
GLRX	-0.184343	17.8546	-1.10263	0.279142	0.692766	-5.13498	GLRX	2	-1.0728	0.291915	0.706105	Unchange
BAP18	-0.408444	15.6967	-1.07693	0.290585	0.697368	-5.11089	BAP18	1	-1.07326	0.292006	0.706105	Unchange
ATAD3A	0.169117	18.4112	1.10515	0.277772	0.691577	-5.15741	ATAD3A	2	1.07185	0.292062	0.706105	Unchange
MRPL48	-0.467487	14.5145	-1.08075	0.293791	0.698734	-5.03015	MRPL48	2	-1.08361	0.2921	0.706105	Unchange
HSP90AB1	-0.092041	21.7595	-0.975867	0.336839	0.729738	-5.27661	HSP90AB1	11	-1.07174	0.292111	0.706105	Unchange
FUNDC2	-0.299957	16.3235	-1.09464	0.284375	0.695856	-5.11138	FUNDC2	1	-1.07538	0.292476	0.7065	Unchange
BLOC1S5	0.177804	15.0703	1.08301	0.287326	0.696409	-5.17879	BLOC1S5	3	1.07053	0.292645	0.7065	Unchange
MGAT2	0.175492	15.2169	1.08615	0.286245	0.696036	-5.15077	MGAT2	3	1.07069	0.292849	0.706545	Unchange
SNRPB2	-1.1816	15.4676	-1.15723	0.283285	0.694881	-4.61513	SNRPB2	1	-1.12509	0.293172	0.706831	Unchange
LPCAT2	0.553558	15.1322	1.08637	0.290647	0.697368	-4.8849	LPCAT2	1	1.07839	0.293694	0.706831	Unchange
STRN3	0.25756	17.5401	1.05155	0.301301	0.705948	-5.20849	STRN3	6	1.06747	0.294001	0.706831	Unchange
TP53I3	0.34417	15.1377	1.09046	0.288238	0.697059	-4.94869	TP53I3	2	1.07568	0.294273	0.706831	Unchange
ARFIP1	0.178449	15.96	1.0782	0.289431	0.697224	-5.18338	ARFIP1	3	1.06614	0.294593	0.706831	Unchange
S100A11	-0.492341	19.1553	-1.05789	0.298448	0.704011	-5.20257	S100A11	3	-1.06578	0.294755	0.706831	Unchange
NCF4	-0.315102	14.2454	-1.11102	0.280156	0.693423	-4.98924	NCF4	1	-1.07508	0.29514	0.706831	Unchange
NUP62	0.486455	14.9512	1.08963	0.288597	0.697059	-4.86446	NUP62	1	1.07324	0.295341	0.706831	Unchange
DIS3	-0.559894	15.0776	-1.06524	0.297206	0.702628	-5.10103	DIS3	1	-1.06878	0.295381	0.706831	Unchange
IGLC3	-0.49841	18.1055	-1.05639	0.29912	0.705161	-5.20397	IGLC3	3	-1.06435	0.295391	0.706831	Unchange
PABPC1	-0.149435	18.4421	-1.08633	0.285879	0.696036	-5.17561	PABPC1	3	-1.06423	0.295445	0.706831	Unchange
HADH	-0.189683	18.4768	-1.07331	0.291585	0.697738	-5.18803	HADH	3	-1.06405	0.295523	0.706831	Unchange
ATP5MD	-0.323139	18.0638	-1.1176	0.28207	0.693973	-4.92218	ATP5MD	2	-1.08388	0.295532	0.706831	Unchange
ABCC4	0.236443	18.1948	1.03819	0.307378	0.71143	-5.22086	ABCC4	13	1.06396	0.295564	0.706831	Unchange
CD27	0.345186	14.5286	1.09012	0.287262	0.696409	-4.86457	CD27	2	1.0684	0.296427	0.708452	Unchange
SMARCD2	-0.418474	14.8675	-1.05923	0.298428	0.704011	-5.14544	SMARCD2	2	-1.06243	0.296809	0.708534	Unchange
CD109	0.505615	17.2384	1.05002	0.301991	0.706339	-5.20991	CD109	5	1.06112	0.296833	0.708534	Unchange
UBE2V1	0.169784	19.9446	1.07432	0.291142	0.697569	-5.18708	UBE2V1	3	1.06015	0.297268	0.709127	Unchange
NDUFV1	-0.169226	18.0995	-1.03634	0.308225	0.712958	-5.22256	NDUFV1	6	-1.05848	0.298015	0.710193	Unchange
GNPDA2	-0.519749	14.7273	-1.09572	0.288156	0.697059	-4.8013	GNPDA2	1	-1.07153	0.298087	0.710193	Unchange
BCAT2	-0.173996	17.7838	-1.03026	0.311023	0.714392	-5.22813	BCAT2	7	-1.05736	0.298516	0.710697	Unchange
CASP3	0.270487	18.2574	1.04953	0.302214	0.706339	-5.21037	CASP3	4	1.05702	0.298672	0.710697	Unchange
CLIC1	0.173122	21.8249	1.02568	0.313143	0.716482	-5.23231	CLIC1	8	1.05617	0.299054	0.710738	Unchange
SIKE1	0.470696	15.1342	1.14333	0.276395	0.690445	-4.78627	SIKE1	1	1.08542	0.299062	0.710738	Unchange
PDS5B	-0.397591	16.3843	-1.05299	0.300932	0.705948	-5.17398	PDS5B	2	-1.05584	0.29947	0.711241	Unchange
EXOC1	0.16626	16.3453	1.04113	0.306032	0.709396	-5.21815	EXOC1	5	1.05485	0.299647	0.711241	Unchange
WBP11	-0.471789	15.6928	-1.04655	0.304459	0.708958	-5.11872	WBP11	3	-1.05395	0.300917	0.713812	Unchange
CFH	0.268159	18.0819	1.033	0.30976	0.71376	-5.22562	CFH	7	1.05051	0.301604	0.714329	Unchange
MYBBP1A	-0.489926	16.3307	-1.05783	0.301421	0.705948	-5.05841	MYBBP1A	1	-1.05642	0.301747	0.714329	Unchange
PRUNE1	0.269266	18.7859	1.03487	0.308901	0.713655	-5.22391	PRUNE1	6	1.04996	0.301855	0.714329	Unchange
HUWE1	0.103015	19.5513	0.966601	0.341377	0.729745	-5.28463	HUWE1	25	1.04989	0.301885	0.714329	Unchange
EEF2	-0.144464	21.6734	-0.998288	0.326027	0.72819	-5.25692	EEF2	23	-1.04804	0.302724	0.715511	Unchange
TLN1	0.173116	26.2134	1.03279	0.309855	0.71376	-5.22581	TLN1	81	1.04796	0.30276	0.715511	Unchange
LARS2	0.161673	14.5628	1.07081	0.294336	0.698734	-5.18923	LARS2	3	1.0502	0.303292	0.716326	Unchange
VKORC1	0.657648	16.2944	1.07495	0.301408	0.705948	-4.84184	VKORC1	1	1.06708	0.303994	0.717539	Unchange
LAT	0.231813	17.7217	1.04537	0.304098	0.708571	-5.21422	LAT	3	1.04343	0.30482	0.718631	Unchange
PXN	-0.33384	16.1064	-1.03437	0.30913	0.713752	-5.22437	PXN	4	-1.04291	0.305056	0.718631	Unchange
RAB11B	0.122758	21.6951	1.11308	0.274406	0.689984	-5.14966	RAB11B	2	1.04242	0.30528	0.718631	Unchange
ACVR1	-0.167392	15.4254	-1.0967	0.283492	0.694881	-5.10943	ACVR1	2	-1.04628	0.305442	0.718631	Unchange
GNB1	0.152681	19.732	1.06043	0.297308	0.702628	-5.20019	GNB1	3	1.04157	0.305668	0.718631	Unchange
MICALL2	0.331157	13.7554	1.09081	0.290253	0.697368	-4.98108	MICALL2	1	1.05391	0.305867	0.718631	Unchange
ACTN1	0.148137	24.5403	0.993577	0.328279	0.728208	-5.26109	ACTN1	23	1.04069	0.30607	0.718631	Unchange
ZCCHC8	-0.40675	14.3315	-1.38706	0.205901	0.659407	-4.56114	ZCCHC8	1	-1.0933	0.306089	0.718631	Unchange
TMED10	0.139893	19.3858	1.04103	0.306078	0.709396	-5.21824	TMED10	4	1.03993	0.306418	0.718631	Unchange
PSME3	0.532235	14.6389	1.06199	0.304636	0.708958	-4.97093	PSME3	1	1.05631	0.306517	0.718631	Unchange
MAPRE1	0.242107	19.3863	1.02381	0.314011	0.716482	-5.23401	MAPRE1	6	1.03968	0.30653	0.718631	Unchange
SLC44A1	0.137672	17.4864	1.03972	0.306675	0.710233	-5.21944	SLC44A1	4	1.03827	0.307174	0.719696	Unchange
PTPRA	0.241188	16.4482	1.02368	0.314072	0.716482	-5.23412	PTPRA	5	1.03554	0.308427	0.722188	Unchange
LSM2	-0.283206	16.661	-1.17721	0.261257	0.679373	-4.86733	LSM2	1	-1.0594	0.308706	0.722293	Unchange
FRMD4B	0.411842	16.8391	1.02755	0.312277	0.71543	-5.2306	FRMD4B	3	1.03422	0.309035	0.722293	Unchange
ECI2	-0.222226	15.907	-1.0471	0.303594	0.708261	-5.21242	ECI2	2	-1.03472	0.30907	0.722293	Unchange
ADSL	0.180571	17.7287	1.04352	0.304943	0.709239	-5.21594	ADSL	3	1.03369	0.309276	0.722293	Unchange
SEC11A	0.15518	18.494	1.04973	0.302124	0.706339	-5.21018	SEC11A	3	1.03251	0.309823	0.722293	Unchange
USP8	-0.387999	14.0096	-1.07311	0.297114	0.702628	-4.9156	USP8	1	-1.04332	0.309892	0.722293	Unchange
H2BC4	-0.196024	24.0794	-1.0692	0.293402	0.698707	-5.19192	H2BC4	1	-1.0322	0.309965	0.722293	Unchange
XRN2	-0.286682	16.4488	-1.02436	0.313755	0.716482	-5.2335	XRN2	4	-1.03215	0.309987	0.722293	Unchange
NADSYN1	0.166102	17.1546	1.01829	0.316583	0.718863	-5.23901	NADSYN1	5	1.03158	0.310248	0.722397	Unchange
ARHGAP1	0.125778	20.0949	0.986671	0.331599	0.729738	-5.26717	ARHGAP1	8	1.03123	0.310411	0.722397	Unchange
ZFR	-0.416955	16.9492	-1.02823	0.312841	0.716246	-5.19612	ZFR	2	-1.03229	0.31077	0.722791	Unchange
MEAK7	0.296472	14.1405	1.09876	0.286868	0.696409	-4.9403	MEAK7	1	1.04085	0.311725	0.724569	Unchange
PGP	-0.313927	15.3931	-1.05236	0.303393	0.708226	-5.08807	PGP	1	-1.03294	0.311931	0.724607	Unchange
SAR1A	0.258043	19.645	1.04202	0.305625	0.709396	-5.21733	SAR1A	1	1.02629	0.312695	0.725941	Unchange
TBX21	-0.59082	13.6821	-1.10286	0.295013	0.699806	-4.75195	TBX21	1	-1.05763	0.312897	0.725967	Unchange
PYCARD	-0.260578	18.0024	-1.01735	0.317021	0.718863	-5.23985	PYCARD	4	-1.02457	0.313494	0.726581	Unchange
RAB35	0.139003	17.648	1.00982	0.32056	0.722227	-5.24663	RAB35	5	1.02416	0.313688	0.726581	Unchange
HNRNPF	-0.276631	18.1728	-1.0163	0.317516	0.718863	-5.24081	HNRNPF	4	-1.02387	0.313819	0.726581	Unchange
MTSS1	-0.309074	17.0376	-1.0257	0.313404	0.716482	-5.20684	MTSS1	2	-1.02421	0.313924	0.726581	Unchange
HDAC2	-0.283769	15.0627	-1.0326	0.311167	0.714392	-5.14136	HDAC2	2	-1.02523	0.314353	0.726822	Unchange
CLASP2	-0.266361	13.7188	-1.08793	0.290692	0.697368	-5.00976	CLASP2	1	-1.03328	0.314448	0.726822	Unchange
CDK9	-0.275908	13.7981	-1.10411	0.284602	0.695856	-4.9356	CDK9	1	-1.0345	0.3146	0.726822	Unchange
RPL6	-0.224589	19.2456	-1.009	0.320947	0.722227	-5.24737	RPL6	5	-1.02085	0.315225	0.727824	Unchange
BZW2	-0.142516	16.6478	-1.00604	0.322343	0.724938	-5.25001	BZW2	5	-1.0201	0.315575	0.728146	Unchange
CLEC11A	0.313891	15.9219	1.03217	0.311026	0.714392	-5.16984	CLEC11A	1	1.02129	0.315861	0.728146	Unchange
AP2A2	-0.155412	17.0467	-0.995597	0.327312	0.72819	-5.25931	AP2A2	6	-1.01793	0.316589	0.728146	Unchange
YES1	0.324083	16.7106	1.02018	0.316263	0.718863	-5.1808	YES1	2	1.0189	0.316674	0.728146	Unchange
HSPA4	-0.112604	20.0109	-0.950174	0.349524	0.735311	-5.29866	HSPA4	17	-1.0177	0.316696	0.728146	Unchange
NUDT5	-0.26438	17.3024	-1.01619	0.317567	0.718863	-5.24091	NUDT5	3	-1.01762	0.316737	0.728146	Unchange
MARCHF5	0.330368	13.6601	1.16921	0.26624	0.684361	-4.79415	MARCHF5	1	1.04452	0.316829	0.728146	Unchange
TLN2	-0.593716	13.8362	-1.0427	0.314307	0.71659	-4.8995	TLN2	1	-1.03539	0.316892	0.728146	Unchange
PACS1	-0.184644	17.2635	-0.996812	0.326731	0.72819	-5.25823	PACS1	6	-1.01561	0.317678	0.729154	Unchange
C1orf198	0.461571	15.6138	1.04652	0.311497	0.714457	-4.96351	C1orf198	1	1.03135	0.317714	0.729154	Unchange
P4HA1	0.255646	14.7891	1.03273	0.312297	0.71543	-5.14982	P4HA1	2	1.0197	0.318042	0.729468	Unchange
WBP2	0.420468	18.6299	1.01018	0.320656	0.722227	-5.21275	WBP2	2	1.01432	0.318542	0.729514	Unchange
IDH3A	-0.149407	19.2046	-0.979667	0.334989	0.729738	-5.2733	IDH3A	8	-1.01323	0.318792	0.729514	Unchange
IFI44	-0.762945	16.5458	-1.01723	0.325859	0.72819	-5.17716	IFI44	1	-1.03112	0.318824	0.729514	Unchange
TXNDC17	0.227984	17.3913	1.01474	0.318247	0.719371	-5.24221	TXNDC17	3	1.01316	0.318827	0.729514	Unchange
LGALS8	0.225725	15.5272	1.0126	0.319249	0.720532	-5.24413	LGALS8	3	1.01084	0.319918	0.731372	Unchange
ROCK1	0.0902976	19.839	0.916473	0.366638	0.747393	-5.32674	ROCK1	21	1.01062	0.320023	0.731372	Unchange
MPL	-0.448143	15.107	-1.04419	0.310708	0.714392	-4.89989	MPL	1	-1.02203	0.320306	0.731579	Unchange
ITGB5	0.159964	18.532	0.995798	0.327216	0.72819	-5.25913	ITGB5	5	1.00889	0.32084	0.731736	Unchange
STK10	-0.106924	18.9421	-0.943899	0.35267	0.739888	-5.30396	STK10	11	-1.00888	0.320843	0.731736	Unchange
SSR1	0.194092	17.2066	1.0442	0.305871	0.709396	-5.09616	SSR1	2	1.01077	0.3211	0.731736	Unchange
TOR4A	0.187379	18.9833	0.98571	0.332063	0.729738	-5.26802	TOR4A	7	1.00825	0.321142	0.731736	Unchange
EMP3	0.685181	15.6045	1.05186	0.316747	0.718863	-4.73142	EMP3	2	1.03667	0.322141	0.733572	Unchange
DPP3	-0.219073	18.5479	-0.987947	0.330984	0.729738	-5.26605	DPP3	6	-1.00398	0.32316	0.735455	Unchange
NARS1	-0.210001	17.4576	-0.991623	0.329216	0.72921	-5.26282	NARS1	5	-1.00343	0.32342	0.735608	Unchange
FCER1G	-0.354527	18.4608	-0.996825	0.326725	0.72819	-5.25822	FCER1G	3	-1.00229	0.323962	0.736399	Unchange
DDX56	-0.430489	13.3084	-1.04163	0.316048	0.718863	-4.98661	DDX56	1	-1.02031	0.324892	0.736423	Unchange
COL6A1	0.623735	15.1333	0.996168	0.328221	0.728208	-5.18284	COL6A1	1	1.00214	0.325173	0.736423	Unchange
PPP1R12A	0.138412	19.646	0.952828	0.348199	0.73432	-5.29641	PPP1R12A	16	0.999712	0.32519	0.736423	Unchange
FN3K	0.32217	18.5134	0.988731	0.330606	0.729738	-5.26536	FN3K	5	0.999556	0.325264	0.736423	Unchange
UBXN7	-0.295762	14.9641	-1.12812	0.275527	0.689984	-4.77566	UBXN7	1	-1.01093	0.326222	0.736423	Unchange
LANCL2	-0.196784	15.7985	-1.01846	0.317377	0.718863	-5.2129	LANCL2	2	-0.998588	0.326546	0.736423	Unchange
NT5C3A	0.177155	17.9316	0.984162	0.332811	0.729738	-5.26937	NT5C3A	5	0.996515	0.326715	0.736423	Unchange
ATP6V1C1	0.0961487	18.0303	0.929478	0.35997	0.744928	-5.31602	ATP6V1C1	9	0.996473	0.326735	0.736423	Unchange
TMEM43	0.145261	19.729	0.96641	0.341471	0.729745	-5.28479	TMEM43	7	0.996035	0.326945	0.736423	Unchange
LTA4H	-0.175556	20.0329	-0.966236	0.341557	0.729745	-5.28494	LTA4H	10	-0.995874	0.327022	0.736423	Unchange
GBF1	-0.130872	16.6718	-0.981569	0.334066	0.729738	-5.27164	GBF1	5	-0.995762	0.327075	0.736423	Unchange
ETS1	-0.393268	13.9513	-1.12103	0.287552	0.696409	-4.80341	ETS1	1	-1.02533	0.327228	0.736423	Unchange
PIH1D1	0.425111	13.691	1.0995	0.296409	0.702245	-4.8204	PIH1D1	1	1.02493	0.327408	0.736423	Unchange
VRK1	-0.344072	15.4383	-0.998093	0.327658	0.72819	-5.1809	VRK1	2	-0.997958	0.327498	0.736423	Unchange
PAFAH1B1	-0.125031	18.9128	-0.96749	0.34094	0.729738	-5.28386	PAFAH1B1	6	-0.994751	0.327559	0.736423	Unchange
AKAP13	-0.448657	15.2946	-0.987027	0.331427	0.729738	-5.26686	AKAP13	3	-0.994256	0.327796	0.736423	Unchange
DENND4C	0.186853	16.7573	1.0152	0.318302	0.719371	-5.21629	DENND4C	2	0.994112	0.32812	0.736423	Unchange
SCYL2	0.261139	19.1436	0.982353	0.333686	0.729738	-5.27096	SCYL2	5	0.993455	0.32818	0.736423	Unchange
PSAT1	-1.07753	17.172	-1.00083	0.336079	0.729738	-4.78481	PSAT1	2	-1.01409	0.329041	0.736423	Unchange
GZMB	-0.603779	15.138	-1.32853	0.229586	0.669316	-4.53799	GZMB	1	-1.04833	0.329328	0.736423	Unchange
FAM177A1	-0.229481	16.6921	-1.0157	0.318357	0.719371	-5.21561	FAM177A1	1	-0.991767	0.329515	0.736423	Unchange
GNG10	-0.329888	15.3079	-1.00916	0.324735	0.72819	-5.01729	GNG10	2	-0.99737	0.329939	0.736423	Unchange
FN1	0.65528	21.8955	0.977547	0.336021	0.729738	-5.27515	FN1	31	0.989162	0.330242	0.736423	Unchange
LRCH1	0.212173	15.4287	1.02011	0.316298	0.718863	-5.21166	LRCH1	1	0.99011	0.33031	0.736423	Unchange
NUP160	0.301672	16.879	1.00305	0.327056	0.72819	-5.13045	NUP160	2	0.995395	0.330367	0.736423	Unchange
PITRM1	0.192277	17.9838	0.963901	0.342707	0.730241	-5.28695	PITRM1	9	0.988785	0.330424	0.736423	Unchange
XPO1	0.0859238	19.0648	0.898981	0.375735	0.754189	-5.34094	XPO1	12	0.988471	0.330575	0.736423	Unchange
NCOA5	-0.39806	14.9851	-0.992142	0.329817	0.729738	-5.18657	NCOA5	1	-0.990135	0.330588	0.736423	Unchange
SNX3	0.209979	18.6318	0.999781	0.325315	0.72819	-5.2556	SNX3	2	0.987979	0.330812	0.736423	Unchange
PCYOX1L	-0.270287	17.0594	-0.977012	0.336281	0.729738	-5.27561	PCYOX1L	5	-0.987974	0.330814	0.736423	Unchange
CAST	-0.238574	18.5328	-0.97315	0.338165	0.729738	-5.27897	CAST	6	-0.987878	0.330861	0.736423	Unchange
NDRG3	-0.139608	16.0179	-1.0342	0.309779	0.71376	-5.22409	NDRG3	2	-0.988845	0.330918	0.736423	Unchange
MEN1	-0.624549	13.6752	-1.03619	0.323663	0.727477	-4.84182	MEN1	1	-1.01701	0.330997	0.736423	Unchange
MRPS6	0.454571	14.1833	1.39075	0.204825	0.659407	-4.5027	MRPS6	1	1.03442	0.331193	0.736423	Unchange
CAP1	0.136556	23.1941	0.940002	0.354632	0.742372	-5.30724	CAP1	17	0.986549	0.331501	0.736423	Unchange
PARK7	-0.160006	20.1797	-0.965374	0.341981	0.729918	-5.28568	PARK7	6	-0.985679	0.331922	0.736423	Unchange
GMFB	-0.254844	14.7085	-1.04449	0.308495	0.713149	-5.02275	GMFB	1	-0.992691	0.332162	0.736423	Unchange
MBNL1	0.272023	17.5028	0.989307	0.330593	0.729738	-5.23917	MBNL1	2	0.985521	0.33225	0.736423	Unchange
UBE2V2	0.578299	17.2516	1.1448	0.293449	0.698707	-4.65302	UBE2V2	3	1.04127	0.332371	0.736423	Unchange
CXXC1	0.817435	13.2118	1.08701	0.311282	0.714392	-4.68858	CXXC1	1	1.03172	0.332385	0.736423	Unchange
AGPAT2	0.413383	14.5345	1.24625	0.250803	0.674093	-4.67741	AGPAT2	1	1.03163	0.332421	0.736423	Unchange
HNRNPH3	-0.199482	18.0376	-0.988184	0.330869	0.729738	-5.26585	HNRNPH3	3	-0.983923	0.332771	0.736423	Unchange
FGD4	0.257193	15.077	0.982327	0.333699	0.729738	-5.27098	FGD4	3	0.983816	0.332823	0.736423	Unchange
ARAP1	0.123132	18.7044	0.938673	0.355304	0.743163	-5.30835	ARAP1	9	0.983153	0.333143	0.736423	Unchange
OAS3	-0.329339	17.8729	-0.971798	0.338827	0.729738	-5.28014	OAS3	5	-0.982386	0.333515	0.736423	Unchange
H1-10	-0.536624	17.6071	-0.978175	0.337222	0.729738	-5.14454	H1-10	2	-0.984584	0.333903	0.736423	Unchange
PRKG1	0.273415	18.4517	0.967926	0.340726	0.729738	-5.28348	PRKG1	6	0.981401	0.333993	0.736423	Unchange
ASAH1	0.146083	18.7589	0.967785	0.340795	0.729738	-5.2836	ASAH1	5	0.980879	0.334246	0.736423	Unchange
KATNB1	0.272482	14.5562	1.007	0.324244	0.72819	-5.16302	KATNB1	1	0.985236	0.334337	0.736423	Unchange
COPS2	-0.120646	17.7588	-0.952542	0.348342	0.73432	-5.29665	COPS2	6	-0.980103	0.334623	0.736423	Unchange
AARS1	0.122126	19.4286	0.929078	0.360174	0.744928	-5.31635	AARS1	12	0.97983	0.334755	0.736423	Unchange
PLSCR3	-0.436114	13.3706	-1.15192	0.275208	0.689984	-4.67671	PLSCR3	1	-1.0087	0.334791	0.736423	Unchange
TRPC6	-0.163234	16.5773	-0.993408	0.328624	0.728323	-5.23558	TRPC6	3	-0.980051	0.334899	0.736423	Unchange
LXN	-0.253113	15.9703	-0.985331	0.332508	0.729738	-5.24264	LXN	2	-0.97954	0.335147	0.736423	Unchange
STK24	0.136222	19.9861	0.954025	0.347602	0.73432	-5.29539	STK24	6	0.977745	0.335769	0.736423	Unchange
GNG7	-0.275932	14.3689	-0.998273	0.327572	0.72819	-5.18074	GNG7	1	-0.980611	0.335822	0.736423	Unchange
GALK1	0.130291	18.007	0.952275	0.348475	0.73432	-5.29688	GALK1	6	0.977222	0.336024	0.736423	Unchange
PARD3	0.447646	15.7911	0.972062	0.339234	0.729738	-5.22268	PARD3	2	0.977016	0.336642	0.736423	Unchange
RHEB	-0.142217	17.7504	-0.993362	0.328381	0.728208	-5.26128	RHEB	3	-0.975387	0.336919	0.736423	Unchange
MAP3K5	0.183306	17.1287	0.953468	0.34788	0.73432	-5.29586	MAP3K5	7	0.974992	0.337111	0.736423	Unchange
STK38	-0.179377	16.9332	-0.970544	0.339441	0.729738	-5.28122	STK38	4	-0.974641	0.337283	0.736423	Unchange
RABL6	-0.129992	16.5494	-0.975853	0.336846	0.729738	-5.27662	RABL6	4	-0.974626	0.33729	0.736423	Unchange
FGG	0.247797	23.8627	0.953461	0.347883	0.73432	-5.29587	FGG	19	0.974558	0.337323	0.736423	Unchange
UPF1	-0.107295	19.2647	-0.913529	0.368159	0.749292	-5.32915	UPF1	12	-0.974544	0.33733	0.736423	Unchange
ANP32B	-0.257014	18.4103	-0.972536	0.338465	0.729738	-5.2795	ANP32B	3	-0.974165	0.337515	0.736423	Unchange
HECTD1	-0.463506	13.3462	-1.22421	0.254197	0.676503	-4.61773	HECTD1	1	-1.013	0.337517	0.736423	Unchange
LNPEP	0.15591	17.919	0.960875	0.344202	0.731383	-5.28954	LNPEP	5	0.973448	0.337866	0.736423	Unchange
GEMIN5	0.251399	14.0859	1.03472	0.316804	0.718863	-4.99381	GEMIN5	2	0.987789	0.337959	0.736423	Unchange
SULT1A1	0.243205	19.6707	0.972352	0.338556	0.729738	-5.27966	SULT1A1	3	0.973024	0.338073	0.736423	Unchange
GFM1	-0.247471	14.1465	-0.996938	0.327526	0.72819	-5.18243	GFM1	1	-0.974477	0.338164	0.736423	Unchange
ANKMY2	-0.338696	14.9539	-0.992557	0.335368	0.729738	-5.10544	ANKMY2	2	-0.98552	0.338188	0.736423	Unchange
METAP2	-0.277714	16.0187	-0.993464	0.330658	0.729738	-5.20287	METAP2	1	-0.976294	0.338657	0.736423	Unchange
TMSB4X	-0.284276	23.0895	-0.968235	0.340574	0.729738	-5.28322	TMSB4X	3	-0.971415	0.33886	0.736423	Unchange
GYG1	0.224332	18.421	0.960098	0.344587	0.731383	-5.29021	GYG1	5	0.971248	0.338943	0.736423	Unchange
TIMM10B	-0.518927	14.4952	-1.18313	0.269255	0.68679	-4.63005	TIMM10B	1	-1.00906	0.339303	0.736423	Unchange
RNASE3	0.750849	16.7402	0.966904	0.344406	0.731383	-5.19652	RNASE3	1	0.976199	0.339579	0.736423	Unchange
BANK1	0.22384	16.5977	0.97089	0.339271	0.729738	-5.28092	BANK1	3	0.969948	0.33958	0.736423	Unchange
SMC6	-0.363163	13.8252	-1.09425	0.301164	0.705948	-4.8915	SMC6	1	-1.00271	0.339646	0.736423	Unchange
SUCLG2	-0.164822	18.5437	-0.945226	0.352002	0.738899	-5.30284	SUCLG2	7	-0.969134	0.339979	0.736423	Unchange
TESC	0.243061	16.7785	0.974398	0.337556	0.729738	-5.27789	TESC	2	0.969005	0.340043	0.736423	Unchange
SMPD4	0.409878	13.4006	1.0194	0.327532	0.72819	-4.98334	SMPD4	1	0.990169	0.340164	0.736423	Unchange
NELFB	0.281476	15.5279	1.00845	0.32567	0.72819	-5.10011	NELFB	1	0.977022	0.340229	0.736423	Unchange
PSTPIP1	-0.206122	16.1558	-0.970792	0.33932	0.729738	-5.28101	PSTPIP1	3	-0.967937	0.340567	0.736423	Unchange
PKHD1L1	-0.227922	18.9894	-0.945222	0.352004	0.738899	-5.30284	PKHD1L1	15	-0.967646	0.34071	0.736423	Unchange
DNAJC9	-0.216379	16.2611	-0.968723	0.340334	0.729738	-5.2828	DNAJC9	3	-0.967085	0.340986	0.736423	Unchange
LIMD1	0.225286	16.1358	0.976837	0.336627	0.729738	-5.25	LIMD1	2	0.96734	0.341108	0.736423	Unchange
GSPT1	0.228646	19.0187	0.949484	0.349869	0.735631	-5.29924	GSPT1	7	0.966624	0.341213	0.736423	Unchange
PGRMC2	0.139506	17.6859	0.965927	0.341709	0.729745	-5.28521	PGRMC2	4	0.966347	0.341349	0.736423	Unchange
BAD	0.203094	14.6148	1.01989	0.318682	0.719678	-5.00919	BAD	2	0.971421	0.341445	0.736423	Unchange
SDF2	0.269613	15.5889	0.975517	0.338887	0.729738	-5.21864	SDF2	2	0.969378	0.341642	0.736423	Unchange
SRRM1	-0.391316	15.8435	-0.974915	0.33918	0.729738	-5.12352	SRRM1	1	-0.969204	0.341727	0.736423	Unchange
PLRG1	-0.25806	15.5578	-0.982646	0.336774	0.729738	-5.19282	PLRG1	2	-0.971737	0.341745	0.736423	Unchange
FUBP3	-0.183007	16.5929	-0.969497	0.339954	0.729738	-5.28213	FUBP3	3	-0.963339	0.342832	0.737925	Unchange
MYDGF	0.156162	17.0152	0.995131	0.3278	0.72819	-5.23407	MYDGF	2	0.963469	0.343015	0.737925	Unchange
PTBP3	-0.196224	16.3049	-0.980958	0.334904	0.729738	-5.23813	PTBP3	2	-0.963923	0.343054	0.737925	Unchange
ISG20	-0.292746	15.9943	-0.965191	0.342604	0.730241	-5.25166	ISG20	2	-0.963594	0.343217	0.737925	Unchange
ATF7IP	0.42282	15.913	1.40919	0.205647	0.659407	-4.49265	ATF7IP	2	1.01546	0.343694	0.738535	Unchange
VCL	0.177542	25.3243	0.935188	0.357067	0.74351	-5.31126	VCL	47	0.959956	0.344505	0.739128	Unchange
RFC3	-0.364163	14.5231	-0.964305	0.343652	0.731383	-5.2519	RFC3	1	-0.962059	0.344557	0.739128	Unchange
OXA1L	0.187756	15.0311	0.993142	0.331261	0.729738	-5.2028	OXA1L	2	0.963839	0.345152	0.739128	Unchange
NME2	0.175413	20.3686	0.996469	0.326895	0.72819	-5.25853	NME2	1	0.958465	0.345245	0.739128	Unchange
VAPA	0.127082	20.1804	0.926002	0.361745	0.744928	-5.3189	VAPA	7	0.958299	0.345327	0.739128	Unchange
JPT1	0.428206	15.7059	1.02752	0.32553	0.72819	-4.8952	JPT1	1	0.981874	0.345544	0.739128	Unchange
ALOX5	-0.307981	17.2682	-0.95386	0.347939	0.73432	-5.26148	ALOX5	3	-0.95774	0.345849	0.739128	Unchange
MRPS36	-0.244558	14.9396	-1.02017	0.31961	0.720918	-5.02435	MRPS36	1	-0.963865	0.346082	0.739128	Unchange
PHKA2	0.110889	16.4412	0.961058	0.344112	0.731383	-5.28939	PHKA2	4	0.956253	0.346343	0.739128	Unchange
SAV1	0.257602	15.1565	1.0336	0.314054	0.716482	-4.94834	SAV1	1	0.96438	0.346372	0.739128	Unchange
PAWR	0.598549	14.6867	0.988878	0.337111	0.729738	-4.78589	PAWR	1	0.968474	0.346385	0.739128	Unchange
ASL	-0.0980727	17.8075	-0.964788	0.34227	0.730125	-5.28618	ASL	4	-0.955845	0.346546	0.739128	Unchange
ADCY6	0.196492	17.1889	0.950582	0.34932	0.735288	-5.29831	ADCY6	4	0.955735	0.3466	0.739128	Unchange
SUPT6H	-0.265007	15.2474	-0.969672	0.340404	0.729738	-5.24784	SUPT6H	1	-0.956584	0.346684	0.739128	Unchange
RAC1	0.233342	19.4371	0.954576	0.347328	0.73432	-5.29492	RAC1	3	0.954814	0.347059	0.739376	Unchange
HGS	0.125943	18.1453	0.917319	0.366202	0.747063	-5.32605	HGS	8	0.954133	0.347398	0.739376	Unchange
ODR4	0.222253	13.3339	1.14918	0.272209	0.6897	-4.89273	ODR4	1	0.974853	0.347425	0.739376	Unchange
RPN2	0.119917	19.7562	0.91824	0.365727	0.747063	-5.32529	RPN2	7	0.952723	0.348101	0.739376	Unchange
TSPAN14	-0.255547	17.0824	-0.957933	0.345915	0.733794	-5.25805	TSPAN14	2	-0.953127	0.348143	0.739376	Unchange
COMMD9	-0.141482	15.201	-1.0026	0.324834	0.72819	-5.19608	COMMD9	2	-0.95392	0.348287	0.739376	Unchange
AP2B1	0.103884	18.6019	0.920965	0.364326	0.746099	-5.32305	AP2B1	6	0.95226	0.348331	0.739376	Unchange
GNL1	-0.190275	15.246	-0.972646	0.339246	0.729738	-5.24504	GNL1	2	-0.953789	0.348353	0.739376	Unchange
LTB4R	0.365386	14.6856	0.968982	0.344496	0.731383	-5.14998	LTB4R	1	0.959782	0.348625	0.739544	Unchange
SCLY	0.190786	13.8486	1.16125	0.263252	0.680614	-4.86435	SCLY	1	0.962322	0.350207	0.742194	Unchange
PNP	-0.183425	20.5791	-0.924375	0.362577	0.745522	-5.32024	PNP	9	-0.948394	0.350264	0.742194	Unchange
PDCD10	0.11414	18.5285	0.976639	0.336462	0.729738	-5.27594	PDCD10	3	0.945956	0.351487	0.743654	Unchange
SNAP29	0.145787	17.8091	0.933401	0.357974	0.744462	-5.31276	SNAP29	5	0.945825	0.351552	0.743654	Unchange
KIAA0513	0.258056	17.5372	0.935152	0.357086	0.74351	-5.3113	KIAA0513	5	0.945649	0.351641	0.743654	Unchange
TPM1	0.273936	19.9944	0.935071	0.357127	0.74351	-5.31136	TPM1	5	0.945464	0.351733	0.743654	Unchange
ERGIC3	0.180626	14.9375	0.977193	0.338479	0.729738	-5.21688	ERGIC3	2	0.948057	0.35255	0.744967	Unchange
BLMH	0.170613	18.7192	0.919218	0.365224	0.746745	-5.32449	BLMH	8	0.94337	0.352786	0.745054	Unchange
PARP10	-0.257712	14.3114	-0.982947	0.337163	0.729738	-5.12196	PARP10	1	-0.948617	0.353605	0.746369	Unchange
NOLC1	-0.462853	16.207	-1.01063	0.335184	0.729738	-4.88788	NOLC1	1	-0.967501	0.354084	0.746967	Unchange
BAX	0.112995	18.2019	0.943402	0.352919	0.740005	-5.30438	BAX	4	0.939699	0.354637	0.74754	Unchange
CDS2	0.140995	17.9026	0.938221	0.355532	0.743163	-5.30873	CDS2	4	0.939323	0.354827	0.74754	Unchange
TIMM9	-0.154886	17.0885	-0.936525	0.35639	0.74351	-5.31015	TIMM9	4	-0.93909	0.354944	0.74754	Unchange
DUSP22	0.175041	15.2744	0.979117	0.335518	0.729738	-5.24803	DUSP22	1	0.938907	0.355277	0.747754	Unchange
EIF4E	-0.173536	17.7437	-0.934113	0.357612	0.744115	-5.31216	EIF4E	4	-0.938114	0.355438	0.747754	Unchange
ANK1	0.352488	18.8568	0.923353	0.363101	0.74587	-5.32109	ANK1	15	0.93772	0.355637	0.747761	Unchange
ANP32A	-0.247006	19.2136	-0.923253	0.363152	0.74587	-5.32117	ANP32A	6	-0.936498	0.356256	0.748274	Unchange
UFL1	0.115911	17.916	0.896766	0.376897	0.754189	-5.34272	UFL1	8	0.936368	0.356321	0.748274	Unchange
DHRS7	0.302662	16.7674	0.940965	0.355596	0.743163	-5.21936	DHRS7	2	0.938806	0.356471	0.748274	Unchange
ITGB1	0.113904	21.771	0.881295	0.385079	0.759383	-5.35504	ITGB1	18	0.934973	0.357029	0.748641	Unchange
TRAP1	0.257229	17.3064	0.932454	0.358455	0.744928	-5.31354	TRAP1	3	0.934665	0.357185	0.748641	Unchange
SYPL1	0.685744	15.8828	1.04924	0.332211	0.729738	-4.78424	SYPL1	1	0.984957	0.357458	0.748641	Unchange
ATP5PB	-0.10709	20.4204	-0.894663	0.378002	0.755089	-5.34441	ATP5PB	7	-0.933138	0.35796	0.748641	Unchange
S100A12	0.53968	18.9901	0.929932	0.361911	0.744928	-5.19159	S100A12	2	0.937193	0.357995	0.748641	Unchange
APOL2	-0.30335	15.0003	-0.954202	0.350649	0.736866	-5.17127	APOL2	1	-0.938465	0.358195	0.748641	Unchange
NUP88	-0.265848	14.9834	-0.936797	0.356769	0.74351	-5.2755	NUP88	2	-0.933599	0.358219	0.748641	Unchange
BORCS6	-0.232898	14.4249	-0.945818	0.353162	0.740106	-5.22508	BORCS6	2	-0.934838	0.358473	0.748641	Unchange
LRRC8D	0.20246	16.4808	0.926445	0.361518	0.744928	-5.31853	LRRC8D	4	0.931935	0.358572	0.748641	Unchange
TM6SF1	0.191068	15.9277	0.978902	0.337245	0.729738	-5.21575	TM6SF1	1	0.935244	0.358609	0.748641	Unchange
SYK	0.114233	19.6026	0.887493	0.381788	0.756431	-5.35013	SYK	9	0.930895	0.359101	0.748965	Unchange
GUSB	-0.251866	16.8149	-0.928466	0.360486	0.744928	-5.31686	GUSB	3	-0.930422	0.359342	0.748965	Unchange
VTN	-0.359422	17.3043	-0.922208	0.363688	0.746099	-5.32203	VTN	4	-0.930399	0.359354	0.748965	Unchange
ALG11	0.143952	15.1688	0.97321	0.338673	0.729738	-5.20298	ALG11	2	0.930012	0.360042	0.749621	Unchange
NOC4L	-0.700325	13.2724	-1.10187	0.310376	0.714392	-4.67872	NOC4L	1	-0.979226	0.360091	0.749621	Unchange
H1-4	-0.355767	21.9827	-0.928942	0.360243	0.744928	-5.31646	H1-4	1	-0.9284	0.360373	0.749621	Unchange
SLC3A2	-0.237475	16.7706	-0.927559	0.361196	0.744928	-5.31739	SLC3A2	3	-0.928582	0.360517	0.749621	Unchange
TRAFD1	0.244956	16.268	0.926276	0.361605	0.744928	-5.31867	TRAFD1	3	0.927838	0.36066	0.749621	Unchange
LAMTOR3	-0.156136	16.8027	-0.950593	0.349314	0.735288	-5.2983	LAMTOR3	2	-0.926753	0.361214	0.749621	Unchange
NSUN5	-0.318971	14.239	-1.0117	0.331053	0.729738	-4.96158	NSUN5	1	-0.945869	0.361466	0.749621	Unchange
RDX	0.162764	17.6023	0.90404	0.373089	0.753656	-5.33686	RDX	7	0.926045	0.361576	0.749621	Unchange
CMC1	0.393801	15.8848	0.9314	0.361167	0.744928	-5.22651	CMC1	1	0.930049	0.361607	0.749621	Unchange
C2CD2L	0.330972	17.1566	0.920748	0.364438	0.746099	-5.32323	C2CD2L	3	0.925891	0.361655	0.749621	Unchange
HCCS	0.306068	14.7568	0.943789	0.355824	0.743234	-5.20496	HCCS	1	0.931072	0.361922	0.749621	Unchange
PLS3	-0.228476	18.0757	-0.911524	0.369197	0.74936	-5.33079	PLS3	6	-0.925124	0.362047	0.749621	Unchange
BUD31	0.382217	15.1778	0.951921	0.354193	0.741859	-4.90619	BUD31	2	0.934877	0.362225	0.749621	Unchange
PANK4	0.127526	15.9916	0.924347	0.362591	0.745522	-5.32027	PANK4	4	0.923894	0.362677	0.749915	Unchange
CLPTM1L	0.141714	15.21	0.958082	0.346114	0.733808	-5.29148	CLPTM1L	2	0.924251	0.362983	0.749915	Unchange
IST1	0.113253	18.9823	0.888434	0.381289	0.755837	-5.34938	IST1	7	0.923051	0.36311	0.749915	Unchange
LRRC25	0.305998	14.4797	0.964182	0.348184	0.73432	-5.0683	LRRC25	1	0.933027	0.363154	0.749915	Unchange
APEH	0.149567	18.5286	0.901353	0.374492	0.754189	-5.33903	APEH	6	0.920289	0.364528	0.751955	Unchange
EIF3L	0.0876237	19.0292	0.857096	0.398104	0.764821	-5.3739	EIF3L	9	0.920258	0.364544	0.751955	Unchange
GAS7	0.365831	13.9759	1.39438	0.209868	0.661217	-4.55708	GAS7	1	0.969198	0.364734	0.751955	Unchange
TOMM70	0.119058	18.238	0.88704	0.382027	0.756513	-5.35049	TOMM70	7	0.919011	0.365186	0.752026	Unchange
COG1	0.257831	18.5339	1.01654	0.32741	0.72819	-4.88623	COG1	2	0.935836	0.365221	0.752026	Unchange
SARS2	-0.184902	16.0089	-0.907505	0.371284	0.752037	-5.33406	SARS2	5	-0.918435	0.365482	0.752026	Unchange
CNOT3	0.23912	14.3473	1.02835	0.317133	0.718863	-4.8989	CNOT3	1	0.926992	0.365557	0.752026	Unchange
DERL1	-0.338037	16.7688	-0.942355	0.356541	0.74351	-5.0489	DERL1	1	-0.922864	0.366089	0.752311	Unchange
DNASE2	0.201085	15.9555	0.919086	0.365292	0.746745	-5.3246	DNASE2	3	0.917076	0.366183	0.752311	Unchange
GZMK	0.631885	16.6859	0.914113	0.369263	0.74936	-5.15747	GZMK	1	0.919498	0.366288	0.752311	Unchange
PPA2	-0.119634	19.009	-0.892343	0.379225	0.755278	-5.34627	PPA2	6	-0.916325	0.36657	0.752318	Unchange
SFPQ	-0.238474	20.3123	-0.897351	0.37659	0.754189	-5.34225	SFPQ	13	-0.9161	0.366686	0.752318	Unchange
SMARCC2	-0.275848	17.6481	-0.912014	0.368944	0.74936	-5.33039	SMARCC2	3	-0.915373	0.367062	0.752419	Unchange
BIN2	0.187043	20.8982	0.894404	0.378139	0.755089	-5.34462	BIN2	8	0.914804	0.367356	0.752419	Unchange
MOB1A	0.157708	18.9281	0.911634	0.36914	0.74936	-5.3307	MOB1A	4	0.914714	0.367402	0.752419	Unchange
GCSAML	0.760848	14.7854	1.0471	0.333124	0.729738	-4.71072	GCSAML	1	0.962852	0.367696	0.752419	Unchange
CALD1	0.196725	21.6844	0.889857	0.380537	0.755278	-5.34825	CALD1	22	0.913634	0.367961	0.752419	Unchange
NIBAN1	-0.111042	18.2002	-0.870391	0.390914	0.75982	-5.3636	NIBAN1	9	-0.913595	0.367981	0.752419	Unchange
UQCRH	-0.182407	17.4579	-0.917494	0.366112	0.747063	-5.32591	UQCRH	3	-0.913134	0.36822	0.752419	Unchange
HBA1	-0.501765	23.0415	-0.905917	0.37211	0.752511	-5.33534	HBA1	2	-0.912245	0.36868	0.752419	Unchange
SH3GLB1	-0.219581	16.8545	-0.911995	0.368953	0.74936	-5.3304	SH3GLB1	3	-0.911947	0.368834	0.752419	Unchange
EFNB1	-0.313525	16.3256	-0.907092	0.371499	0.752073	-5.33439	EFNB1	3	-0.911817	0.368902	0.752419	Unchange
PRKAA1	0.141803	17.206	0.899878	0.375265	0.754189	-5.34022	PRKAA1	5	0.911808	0.368906	0.752419	Unchange
GRK6	-0.147148	15.6597	-0.96853	0.340687	0.729738	-5.25714	GRK6	1	-0.911458	0.369321	0.752861	Unchange
SRP72	-0.166529	16.7827	-0.906002	0.372066	0.752511	-5.33528	SRP72	4	-0.909767	0.369965	0.753699	Unchange
KPNA6	-0.162185	17.4007	-0.929174	0.360125	0.744928	-5.31627	KPNA6	2	-0.909455	0.370127	0.753699	Unchange
ITGA2B	-0.125437	25.0355	-0.865452	0.393575	0.761227	-5.36744	ITGA2B	22	-0.908612	0.370565	0.753931	Unchange
PPP1R2	0.127162	16.8131	0.927399	0.36103	0.744928	-5.31774	PPP1R2	3	0.908354	0.370699	0.753931	Unchange
HDGF	-0.280487	17.8438	-0.895639	0.377489	0.754978	-5.34363	HDGF	6	-0.907491	0.371148	0.753931	Unchange
RPL19	-0.326594	17.3137	-0.916447	0.370153	0.750146	-5.17548	RPL19	2	-0.913882	0.371153	0.753931	Unchange
ATG16L1	0.158806	13.9456	1.07503	0.300077	0.705948	-4.95918	ATG16L1	2	0.921785	0.37123	0.753931	Unchange
FAHD1	0.336606	18.3768	0.915316	0.369373	0.74936	-5.20317	FAHD1	1	0.908052	0.372879	0.756877	Unchange
GZMH	0.50162	18.1436	0.899881	0.375502	0.754189	-5.30574	GZMH	1	0.904177	0.373106	0.756884	Unchange
TJP2	0.238145	19.4859	0.88514	0.383035	0.757328	-5.352	TJP2	13	0.903401	0.37328	0.756884	Unchange
PTK2	0.172079	18.4886	0.877784	0.386952	0.75982	-5.35781	PTK2	11	0.903	0.373489	0.756906	Unchange
MIOS	-0.272799	14.8763	-0.929204	0.36628	0.747063	-5.14198	MIOS	2	-0.913289	0.373862	0.757259	Unchange
PDXDC1	0.17677	15.4195	0.923554	0.364091	0.746099	-5.26249	PDXDC1	2	0.90181	0.375132	0.759429	Unchange
IFIT3	-0.615253	15.7858	-0.899518	0.380015	0.755278	-5.23895	IFIT3	1	-0.907728	0.375392	0.759551	Unchange
ARFGAP2	0.200293	15.4832	0.893566	0.379071	0.755278	-5.28695	ARFGAP2	4	0.898689	0.37622	0.759685	Unchange
ZPR1	-0.180454	14.3746	-0.91785	0.367015	0.747761	-5.29053	ZPR1	2	-0.899547	0.376315	0.759685	Unchange
PPIF	0.223226	20.3042	0.896919	0.376816	0.754189	-5.3426	PPIF	3	0.897455	0.376394	0.759685	Unchange
RGS14	0.496805	14.7946	1.15654	0.279385	0.692919	-4.61561	RGS14	1	0.929535	0.37687	0.759685	Unchange
DCTPP1	-0.271592	15.3641	-0.892929	0.378915	0.755278	-5.3458	DCTPP1	3	-0.896283	0.377009	0.759685	Unchange
SKAP2	0.138159	19.8381	0.868245	0.392069	0.75982	-5.36527	SKAP2	8	0.89624	0.377032	0.759685	Unchange
SLC44A2	0.210609	17.5824	0.897945	0.376516	0.754189	-5.30728	SLC44A2	3	0.896447	0.377151	0.759685	Unchange
NACA	-0.388054	16.9696	-0.891307	0.380008	0.755278	-5.34688	NACA	2	-0.895877	0.377451	0.759685	Unchange
UCHL5	-0.102788	17.1355	-0.899425	0.375502	0.754189	-5.34059	UCHL5	4	-0.894669	0.377858	0.759685	Unchange
ARRB1	0.188935	19.1128	0.876841	0.387455	0.75982	-5.35855	ARRB1	7	0.894399	0.378	0.759685	Unchange
HDHD3	-0.180589	16.2068	-0.898319	0.376081	0.754189	-5.34148	HDHD3	3	-0.894339	0.378032	0.759685	Unchange
VPS50	-0.284634	14.3597	-0.908462	0.372906	0.753656	-5.09672	VPS50	2	-0.897894	0.378162	0.759685	Unchange
SRSF7	-0.312843	18.0772	-0.892534	0.379361	0.755278	-5.3459	SRSF7	2	-0.894496	0.378177	0.759685	Unchange
DECR1	0.126308	19.8794	0.872584	0.389736	0.75982	-5.36189	DECR1	6	0.893928	0.378248	0.759685	Unchange
ABAT	-0.360047	14.4032	-0.929548	0.365341	0.746745	-4.98581	ABAT	1	-0.902123	0.378905	0.760604	Unchange
WDR26	0.139583	15.9699	0.889716	0.380611	0.755278	-5.34836	WDR26	4	0.891419	0.379572	0.761215	Unchange
CCDC91	0.1829	14.7029	0.993802	0.333227	0.729738	-4.93916	CCDC91	2	0.899103	0.379852	0.761215	Unchange
CASC4	0.21483	14.5182	0.897275	0.376868	0.754189	-5.3421	CASC4	2	0.890862	0.380093	0.761215	Unchange
ARMC6	0.129276	15.713	0.927147	0.361406	0.744928	-5.31773	ARMC6	2	0.890813	0.380119	0.761215	Unchange
PLEKHF1	-0.469764	14.9852	-0.928173	0.369766	0.74976	-4.92	PLEKHF1	1	-0.90498	0.380786	0.761215	Unchange
CEACAM1	-1.0119	15.2047	-0.892044	0.387059	0.75982	-4.94446	CEACAM1	1	-0.902995	0.380801	0.761215	Unchange
PMVK	0.196547	16.7848	0.890383	0.380259	0.755278	-5.34783	PMVK	3	0.888627	0.381047	0.761215	Unchange
PLA2G4A	-0.210807	17.6166	-0.882544	0.384414	0.759113	-5.35405	PLA2G4A	4	-0.888392	0.381172	0.761215	Unchange
CXorf38	0.177887	14.744	0.933549	0.358699	0.744928	-5.21518	CXorf38	1	0.889644	0.381237	0.761215	Unchange
INPPL1	0.137318	16.9117	0.876536	0.387618	0.75982	-5.35879	INPPL1	5	0.888188	0.38128	0.761215	Unchange
UFC1	0.147346	16.3334	0.915727	0.367267	0.747875	-5.30121	UFC1	2	0.888376	0.381406	0.761215	Unchange
VPS26B	0.119661	18.3466	0.853844	0.399876	0.765661	-5.3764	VPS26B	8	0.887039	0.381888	0.761489	Unchange
NUP188	0.256984	14.5304	0.938066	0.361842	0.744928	-5.13503	NUP188	1	0.897528	0.381973	0.761489	Unchange
GAS2L1	0.412699	15.1087	0.892769	0.382936	0.757328	-5.25558	GAS2L1	1	0.893389	0.382274	0.761489	Unchange
MSN	0.0708702	23.4969	0.78973	0.435807	0.785704	-5.42377	MSN	15	0.885841	0.382524	0.761489	Unchange
SASH3	-0.235853	16.7496	-0.899679	0.375608	0.754189	-5.3059	SASH3	1	-0.886231	0.382542	0.761489	Unchange
HINT2	-0.165169	17.0892	-0.891201	0.379827	0.755278	-5.34718	HINT2	3	-0.885002	0.382969	0.761752	Unchange
RBM10	-0.562191	14.4541	-0.90122	0.382324	0.756707	-4.98905	RBM10	1	-0.898001	0.383373	0.761752	Unchange
ESYT2	0.0836211	18.6842	0.819042	0.419143	0.778223	-5.40255	ESYT2	10	0.884208	0.383391	0.761752	Unchange
RPS16	-0.365937	17.4363	-0.877704	0.386994	0.75982	-5.35787	RPS16	3	-0.883652	0.383686	0.761752	Unchange
PLAA	0.100637	18.4059	0.834696	0.410406	0.771815	-5.39091	PLAA	10	0.883541	0.383745	0.761752	Unchange
RECK	0.168506	16.9243	0.888821	0.381085	0.755824	-5.34907	RECK	3	0.8833	0.383873	0.761752	Unchange
CTTN	0.3488	21.0854	0.869764	0.391251	0.75982	-5.36409	CTTN	13	0.882707	0.384189	0.761981	Unchange
ALAD	-0.165937	19.1834	-0.862848	0.394983	0.762178	-5.36946	ALAD	7	-0.88232	0.384394	0.761992	Unchange
DYRK1A	0.14962	15.1256	0.891081	0.37989	0.755278	-5.34727	DYRK1A	3	0.881639	0.384757	0.762209	Unchange
YARS1	0.113842	20.4635	0.835241	0.410104	0.771815	-5.3905	YARS1	17	0.881364	0.384904	0.762209	Unchange
HSPB1	0.28218	20.9488	0.868352	0.392011	0.75982	-5.36519	HSPB1	7	0.880952	0.385123	0.762248	Unchange
ACACA	0.309733	16.5462	0.881193	0.386173	0.75982	-5.29612	ACACA	2	0.882	0.385562	0.76272	Unchange
NAGK	-0.172135	18.5994	-0.869155	0.391579	0.75982	-5.36456	NAGK	5	-0.879715	0.385783	0.762761	Unchange
LYN	0.0934586	19.6559	0.849027	0.402508	0.766533	-5.38008	LYN	6	0.878924	0.386205	0.762882	Unchange
ACOT1	0.204298	16.5192	0.873136	0.389439	0.75982	-5.36145	ACOT1	4	0.878789	0.386277	0.762882	Unchange
IPO5	0.0672128	19.212	0.78799	0.436809	0.785704	-5.425	IPO5	10	0.878077	0.386657	0.762882	Unchange
SARG	0.445803	16.0602	0.875815	0.389346	0.75982	-5.20148	SARG	2	0.880373	0.386723	0.762882	Unchange
CTDSP1	-0.301677	14.5718	-0.940761	0.36351	0.746099	-5.04564	CTDSP1	1	-0.893205	0.386844	0.762882	Unchange
KYNU	0.256287	14.889	1.09015	0.30032	0.705948	-4.84556	KYNU	1	0.899933	0.387433	0.762899	Unchange
SPTB	0.20423	20.5448	0.856439	0.398461	0.764821	-5.3744	SPTB	31	0.876478	0.387512	0.762899	Unchange
AP3M1	-0.146758	15.9632	-0.903119	0.37381	0.754189	-5.31139	AP3M1	2	-0.876817	0.387554	0.762899	Unchange
GATD1	-0.252646	14.9234	-0.903035	0.37572	0.754189	-5.18032	GATD1	1	-0.879873	0.387654	0.762899	Unchange
PRKAR2A	-0.238936	17.4341	-0.868971	0.391678	0.75982	-5.36471	PRKAR2A	4	-0.875497	0.388037	0.763231	Unchange
RCN1	-0.24374	16.2074	-0.878713	0.386688	0.75982	-5.33072	RCN1	2	-0.875566	0.388223	0.763231	Unchange
HACD3	0.208531	16.2046	0.881377	0.385269	0.759383	-5.35476	HACD3	2	0.874711	0.38868	0.763655	Unchange
PCK2	0.200119	18.5987	0.863609	0.394571	0.762178	-5.36887	PCK2	5	0.873657	0.389023	0.763655	Unchange
BABAM1	0.11181	15.693	0.89759	0.376464	0.754189	-5.34206	BABAM1	3	0.873626	0.38904	0.763655	Unchange
ALDH5A1	-0.241367	14.9325	-0.875685	0.388306	0.75982	-5.35924	ALDH5A1	2	-0.873163	0.38951	0.764185	Unchange
COMMD5	0.231266	15.1374	1.00435	0.333034	0.729738	-4.96822	COMMD5	1	0.887039	0.390042	0.764836	Unchange
CD59	0.155576	17.227	0.890041	0.380439	0.755278	-5.3481	CD59	2	0.871229	0.390326	0.764999	Unchange
DPF2	-0.560649	14.4419	-0.886687	0.389842	0.75982	-4.99892	DPF2	1	-0.884093	0.390597	0.765136	Unchange
SORL1	0.370735	15.5164	0.871696	0.39188	0.75982	-5.16111	SORL1	2	0.872508	0.391234	0.765783	Unchange
NUTF2	0.366436	15.6241	0.882819	0.388157	0.75982	-5.0192	NUTF2	2	0.87596	0.391452	0.765783	Unchange
PPP1CA	0.0927885	20.814	0.875789	0.388019	0.75982	-5.35938	PPP1CA	4	0.868992	0.39153	0.765783	Unchange
TUBGCP3	0.135632	16.3575	0.850001	0.401975	0.766533	-5.37933	TUBGCP3	6	0.868616	0.391732	0.765786	Unchange
DTNBP1	-0.099939	15.3275	-0.900261	0.375064	0.754189	-5.33991	DTNBP1	3	-0.868187	0.391964	0.765793	Unchange
DAP3	-0.442604	16.8188	-0.938955	0.364403	0.746099	-4.80128	DAP3	1	-0.881932	0.392705	0.765793	Unchange
RENBP	0.251413	18.8084	0.852321	0.400707	0.765661	-5.37756	RENBP	8	0.866386	0.392935	0.765793	Unchange
RRAGC	-0.106097	16.1339	-0.869309	0.391496	0.75982	-5.36444	RRAGC	4	-0.866342	0.392958	0.765793	Unchange
PSMB8	0.11908	19.104	0.83817	0.408483	0.771241	-5.3883	PSMB8	7	0.865976	0.393157	0.765793	Unchange
PIP4K2A	0.138776	20.3548	0.847698	0.403237	0.766653	-5.38109	PIP4K2A	6	0.865761	0.393272	0.765793	Unchange
TUBB	0.122441	21.6788	0.88322	0.384055	0.758951	-5.35352	TUBB	3	0.865646	0.393335	0.765793	Unchange
NDUFA9	0.109306	17.6805	0.852997	0.400337	0.765661	-5.37704	NDUFA9	5	0.86563	0.393343	0.765793	Unchange
TUBA8	0.231567	18.591	0.863266	0.394757	0.762178	-5.36914	TUBA8	3	0.864927	0.393723	0.765815	Unchange
HLA-H	0.407167	16.3013	0.945922	0.360966	0.744928	-4.81058	HLA-H	1	0.879921	0.393756	0.765815	Unchange
LANCL1	0.116625	18.0843	0.851629	0.401085	0.766	-5.37809	LANCL1	5	0.863755	0.394357	0.766592	Unchange
CIAO2A	-0.451116	15.0407	-1.24182	0.258043	0.679373	-4.60629	CIAO2A	1	-0.906157	0.394973	0.767024	Unchange
RAP2C	0.363515	17.949	0.886229	0.389146	0.75982	-4.99988	RAP2C	2	0.874125	0.394981	0.767024	Unchange
SLC6A4	-0.266298	15.868	-0.877874	0.388584	0.75982	-5.23238	SLC6A4	1	-0.863275	0.396193	0.768147	Unchange
BNIP2	-0.180922	16.3792	-0.872666	0.389923	0.75982	-5.33543	BNIP2	2	-0.860127	0.396541	0.768147	Unchange
AKT2	-0.202211	16.4782	-0.853736	0.399934	0.765661	-5.37648	AKT2	4	-0.859341	0.396749	0.768147	Unchange
RPE	-0.379544	15.5143	-1.27191	0.247837	0.672653	-4.62502	RPE	1	-0.902556	0.396755	0.768147	Unchange
PPP2R2A	-0.0987005	16.6635	-0.932104	0.358881	0.744928	-5.27961	PPP2R2A	2	-0.859647	0.396801	0.768147	Unchange
NOMO1	0.121115	17.7763	0.828832	0.413666	0.774946	-5.3953	NOMO1	8	0.859076	0.396893	0.768147	Unchange
TSNAX	-0.194139	17.1967	-0.885509	0.384535	0.759113	-5.17889	TSNAX	2	-0.861835	0.39697	0.768147	Unchange
AK3	0.162847	18.6825	0.839295	0.407861	0.770832	-5.38745	AK3	7	0.85805	0.397451	0.768608	Unchange
LHFPL2	0.338211	15.8687	0.856665	0.399347	0.765364	-5.27469	LHFPL2	2	0.858571	0.398136	0.768608	Unchange
EPRS1	-0.087267	18.952	-0.794813	0.432889	0.785704	-5.42014	EPRS1	13	-0.85672	0.398174	0.768608	Unchange
SPATA13	0.410138	13.7657	0.914731	0.374457	0.754189	-4.83895	SPATA13	1	0.868021	0.398216	0.768608	Unchange
NDUFS8	0.472706	15.5939	0.897017	0.386829	0.75982	-4.82437	NDUFS8	2	0.873514	0.398232	0.768608	Unchange
PPP4R3A	-0.269272	17.3277	-0.880986	0.391074	0.75982	-5.15092	PPP4R3A	2	-0.866005	0.398545	0.768608	Unchange
MYH10	-0.288561	16.7319	-0.855648	0.399118	0.765312	-5.3402	MYH10	2	-0.856281	0.39863	0.768608	Unchange
SMAP2	0.176303	16.6048	0.858484	0.39735	0.764656	-5.37283	SMAP2	3	0.855196	0.399004	0.768608	Unchange
GMFG	-0.499119	17.9488	-0.85149	0.402462	0.766533	-5.22614	GMFG	2	-0.857465	0.399023	0.768608	Unchange
NAA50	-0.124234	15.8884	-0.895455	0.378078	0.755089	-5.30903	NAA50	2	-0.854796	0.399671	0.769468	Unchange
NUBP1	0.114758	16.1815	0.871643	0.390241	0.75982	-5.36262	NUBP1	3	0.851582	0.400977	0.770873	Unchange
SLC25A12	-0.137986	17.7855	-0.833938	0.410826	0.772224	-5.39148	SLC25A12	6	-0.851511	0.401016	0.770873	Unchange
EPHX2	0.376559	15.5158	0.854841	0.400638	0.765661	-5.24987	EPHX2	1	0.853659	0.401091	0.770873	Unchange
INPP5A	0.168324	16.8187	0.846896	0.403676	0.766724	-5.3817	INPP5A	4	0.851156	0.40121	0.770873	Unchange
ZC3HAV1	0.113725	18.1146	0.813165	0.422452	0.779094	-5.40686	ZC3HAV1	10	0.850136	0.401768	0.770972	Unchange
SHPK	0.229483	14.6772	0.867312	0.393594	0.761227	-5.30682	SHPK	1	0.851688	0.401878	0.770972	Unchange
KCNAB2	0.227897	16.5318	0.867405	0.39326	0.761227	-5.28775	KCNAB2	1	0.850878	0.402055	0.770972	Unchange
ATP6V0A2	0.333843	15.6925	0.877297	0.393828	0.761294	-5.00587	ATP6V0A2	2	0.860787	0.402071	0.770972	Unchange
AGFG1	0.173556	16.2245	0.838588	0.408252	0.771188	-5.38799	AGFG1	5	0.848641	0.402587	0.771247	Unchange
PTGES3	0.129873	18.8856	0.861609	0.395654	0.76289	-5.37042	PTGES3	3	0.848317	0.402764	0.771247	Unchange
INTS1	-0.459357	14.0955	-0.911026	0.387753	0.75982	-4.98994	INTS1	1	-0.876677	0.403455	0.771247	Unchange
GRN	0.218745	18.6837	0.837541	0.40883	0.771516	-5.38877	GRN	5	0.847038	0.403466	0.771247	Unchange
BST1	-0.375361	16.7063	-0.843112	0.405979	0.76855	-5.35802	BST1	2	-0.847344	0.403513	0.771247	Unchange
APRT	-0.27052	17.7202	-0.847484	0.403578	0.766724	-5.35472	APRT	2	-0.847343	0.403513	0.771247	Unchange
IRGQ	0.202766	15.1551	0.964133	0.347498	0.73432	-4.96126	IRGQ	1	0.854212	0.40363	0.771247	Unchange
ARHGAP10	-0.162126	15.7906	-0.909421	0.373269	0.753656	-5.09534	ARHGAP10	2	-0.851047	0.403911	0.771398	Unchange
FGB	0.208829	24.1687	0.826492	0.41497	0.776186	-5.39704	FGB	19	0.845361	0.404387	0.771741	Unchange
ETHE1	0.115342	19.0855	0.817753	0.419867	0.778223	-5.4035	ETHE1	7	0.845163	0.404496	0.771741	Unchange
PRKCB	0.0894889	20.354	0.804736	0.427226	0.78381	-5.413	PRKCB	7	0.843766	0.405264	0.772665	Unchange
[truncated: 1,886 more rows]

## Sheet: dsDNA.PN.DEG
	logFC	AveExpr	t	P.Value	adj.P.Val	B	gene	count	sca.t	sca.P.Value	sca.adj.pval	change
NBEAL2	0.707044	19.8075	4.68084	5.57809e-05	0.211577	1.72064	NBEAL2	16	4.90672	2.80564e-05	0.106418	Up
TMEM87B	0.688558	16.5273	4.00626	0.000368858	0.292343	0.120804	TMEM87B	4	4.01861	0.000346876	0.274295	Up
NFKB1	-0.5064	16.6186	-3.82986	0.000598904	0.292343	-0.290225	NFKB1	4	-3.82353	0.000595068	0.274295	Unchange
SPTAN1	-0.526115	21.6041	-3.62032	0.0010574	0.292343	-0.771908	SPTAN1	55	-3.75898	0.000710366	0.274295	Unchange
GTF2I	-0.88892	16.4449	-3.65033	0.000975241	0.292343	-0.703418	GTF2I	4	-3.67432	0.000894971	0.274295	Down
FAM174A	-1.63237	13.6961	-5.73123	0.000241649	0.292343	-0.886074	FAM174A	1	-4.6593	0.000895267	0.274295	Down
OSGEP	-0.448164	16.3325	-3.93625	0.000467332	0.292343	-0.0853543	OSGEP	2	-3.66729	0.000944249	0.274295	Unchange
THYN1	-0.871699	16.4584	-3.66541	0.000970243	0.292343	-0.700356	THYN1	3	-3.66029	0.000962204	0.274295	Down
CST3	1.82255	14.6679	3.94121	0.00101433	0.292343	-0.827467	CST3	1	3.91616	0.00101229	0.274295	Up
RPA1	-0.774322	18.1125	-3.48267	0.00152847	0.292343	-1.08365	RPA1	8	-3.55838	0.00122496	0.274295	Down
IL16	-0.847276	18.9282	-3.48912	0.00150243	0.292343	-1.06913	IL16	8	-3.5583	0.00122524	0.274295	Down
GPAA1	0.886425	19.3264	3.87786	0.00116546	0.292343	-0.875199	GPAA1	2	3.7354	0.00151442	0.274295	Up
CD79B	-3.06892	13.4029	-4.80542	0.0016837	0.292343	-1.86721	CD79B	1	-4.59682	0.00176276	0.274295	Down
TMCO1	1.02732	16.5371	3.408	0.00204123	0.292343	-1.34392	TMCO1	3	3.41093	0.00198575	0.274295	Up
SPTBN1	-0.370618	21.716	-3.18675	0.00332133	0.292343	-1.73821	SPTBN1	50	-3.37748	0.00198637	0.274295	Unchange
RANBP3	-0.671907	16.1956	-3.39409	0.00193282	0.292343	-1.28196	RANBP3	3	-3.37563	0.00199614	0.274295	Down
YES1	0.952641	16.7106	3.41554	0.00193837	0.292343	-1.28616	YES1	2	3.39508	0.00200606	0.274295	Up
PBRM1	-1.23774	14.1572	-3.71503	0.00153785	0.292343	-1.31601	PBRM1	1	-3.56415	0.00207058	0.274295	Down
UBA2	-0.930128	16.4807	-3.34412	0.00220458	0.292343	-1.39299	UBA2	3	-3.35122	0.00212931	0.274295	Down
FERMT2	0.977535	15.1299	3.49154	0.00202677	0.292343	-1.29853	FERMT2	2	3.45912	0.00212981	0.274295	Up
RPL3	-0.673464	18.6753	-3.29626	0.00249904	0.292343	-1.49871	RPL3	4	-3.3131	0.00235443	0.274295	Down
TWSG1	0.901174	15.3112	3.86065	0.00133124	0.292343	-1.29827	TWSG1	2	3.56693	0.00237325	0.274295	Up
LIG3	-1.58752	14.4723	-4.86711	0.00108751	0.292343	-1.41074	LIG3	1	-4.16352	0.00243493	0.274295	Down
STIM1	0.331498	20.6257	3.02964	0.00496385	0.292343	-2.07546	STIM1	16	3.29281	0.00248343	0.274295	Unchange
H3C15	-1.29761	20.9636	-3.26104	0.00273941	0.292343	-1.57609	H3C15	4	-3.28959	0.00250449	0.274295	Down
TRAC	-1.98007	15.3187	-4.45534	0.00143201	0.292343	-1.99384	TRAC	1	-3.97998	0.00260103	0.274295	Down
DGKA	-0.547994	17.2289	-3.28978	0.00254165	0.292343	-1.51296	DGKA	3	-3.25152	0.00276714	0.274295	Unchange
CD44	-1.12015	17.962	-3.19419	0.00325808	0.292343	-1.72204	CD44	4	-3.22095	0.00299695	0.274295	Down
RNASEL	0.489706	15.9707	3.20998	0.0031277	0.292343	-1.68769	RNASEL	4	3.21392	0.00305231	0.274295	Unchange
SMTN	1.1763	17.3323	3.18666	0.00332203	0.292343	-1.73839	SMTN	4	3.21388	0.0030526	0.274295	Up
MANF	0.581176	19.563	3.1467	0.00368226	0.292343	-1.82492	MANF	6	3.20729	0.00310544	0.274295	Unchange
SF3B2	-0.75904	18.6052	-3.13402	0.00380408	0.292343	-1.85226	SF3B2	10	-3.20306	0.00313979	0.274295	Down
SF1	-0.999489	17.1235	-3.17732	0.0034031	0.292343	-1.75866	SF1	3	-3.18952	0.00325215	0.274295	Down
CDKN2AIP	-0.941623	17.6048	-3.15492	0.00360519	0.292343	-1.80715	CDKN2AIP	4	-3.17933	0.0033393	0.274295	Down
RPL12	-0.559841	19.0372	-3.137	0.00377514	0.292343	-1.84585	RPL12	4	-3.14824	0.00361904	0.274295	Unchange
PDS5A	-0.901801	16.9568	-3.13306	0.00381345	0.292343	-1.85433	PDS5A	3	-3.14134	0.00368409	0.274295	Down
PTBP3	-0.581442	16.3049	-3.24221	0.00302747	0.292343	-1.65258	PTBP3	2	-3.15525	0.00371929	0.274295	Unchange
RPS18	-0.60078	18.4243	-3.09873	0.00416379	0.292343	-1.92812	RPS18	5	-3.13693	0.00372622	0.274295	Down
XRCC6	-0.778034	20.2709	-3.07487	0.00442512	0.292343	-1.97918	XRCC6	8	-3.13343	0.00376003	0.274295	Down
IMPDH2	-0.417858	18.1698	-3.07225	0.00445481	0.292343	-1.98478	IMPDH2	5	-3.11734	0.00391919	0.274295	Unchange
TOM1L2	0.618321	17.2157	3.11533	0.00417561	0.292343	-1.91944	TOM1L2	4	3.12779	0.00398769	0.274295	Up
MOB3C	0.753821	16.653	3.10262	0.00412262	0.292343	-1.91978	MOB3C	3	3.10167	0.00408029	0.274295	Up
SERBP1	-0.504489	19.24	-2.99981	0.0053527	0.292343	-2.13859	SERBP1	9	-3.09994	0.00409842	0.274295	Unchange
RPL11	-0.611318	18.0103	-3.10949	0.00405081	0.292343	-1.90503	RPL11	3	-3.09192	0.00418367	0.274295	Down
PTPN18	0.998864	17.0863	3.16832	0.00385367	0.292343	-1.85762	PTPN18	1	3.1226	0.00424518	0.274295	Up
OGT	-0.435874	15.6609	-3.14984	0.00365266	0.292343	-1.81814	OGT	3	-3.08391	0.00427044	0.274295	Unchange
TSTD1	-1.03332	15.1069	-3.52707	0.00294761	0.292343	-1.70128	TSTD1	1	-3.32212	0.00431348	0.274295	Down
SLC6A6	0.605051	15.3889	3.19698	0.00358874	0.292343	-1.78553	SLC6A6	2	3.11155	0.00436331	0.274295	Up
YOD1	0.621087	15.0783	3.46715	0.00268195	0.292343	-1.55529	YOD1	2	3.23089	0.00439852	0.274295	Up
PIK3CB	0.723952	16.1272	3.11271	0.00410672	0.292343	-1.9096	PIK3CB	2	3.0766	0.00444112	0.274295	Up
NUP214	-1.03664	17.3142	-3.0541	0.00466524	0.292343	-2.02348	NUP214	3	-3.06849	0.00444239	0.274295	Down
LUC7L2	-0.7537	18.4127	-3.0457	0.00476585	0.292343	-2.04136	LUC7L2	4	-3.06605	0.00447026	0.274295	Down
MRPL58	-0.866946	14.3455	-3.97302	0.00174217	0.292343	-1.32123	MRPL58	1	-3.42837	0.00449082	0.274295	Down
WDR82	-0.517063	16.1298	-3.03895	0.00484812	0.292343	-2.0557	WDR82	4	-3.04789	0.00468238	0.274295	Unchange
ILKAP	-0.746776	15.8934	-3.02657	0.00500261	0.292343	-2.08197	ILKAP	4	-3.04673	0.00469626	0.274295	Down
WDR18	-1.10518	16.8805	-3.08644	0.00484779	0.292343	-2.02817	WDR18	2	-3.08763	0.00475268	0.274295	Down
MFSD6	1.79524	13.8615	3.8996	0.00275938	0.292343	-2.36394	MFSD6	1	3.51719	0.00482225	0.274295	Up
BUB3	-0.667156	17.4501	-3.01482	0.00515352	0.292343	-2.10685	BUB3	4	-3.03242	0.00487065	0.274295	Down
UROD	0.705114	17.9148	3.01105	0.00520292	0.292343	-2.11484	UROD	4	3.02998	0.004901	0.274295	Up
SF3B4	-0.912257	15.6712	-3.04223	0.0049074	0.292343	-2.05907	SF3B4	2	-3.03559	0.00492733	0.274295	Down
ARHGAP4	-0.394996	18.7848	-2.87033	0.0073993	0.292343	-2.40894	ARHGAP4	12	-3.0216	0.00500655	0.274295	Unchange
GMPS	-0.370672	17.5697	-2.97455	0.00570423	0.292343	-2.19179	GMPS	5	-3.02085	0.00501612	0.274295	Unchange
SMC1A	-0.757522	19.9106	-2.95841	0.0059402	0.292343	-2.22567	SMC1A	9	-3.01737	0.00506067	0.274295	Down
GRB2	0.331277	19.7526	2.84741	0.00783084	0.292343	-2.45614	GRB2	8	3.00337	0.00524382	0.274295	Unchange
SAMHD1	-0.738592	21.3141	-2.92499	0.00645851	0.292343	-2.29554	SAMHD1	17	-2.99336	0.00537849	0.274295	Down
LMNB2	-0.791908	20.21	-2.92257	0.00649775	0.292343	-2.3006	LMNB2	15	-2.98494	0.00549437	0.274295	Down
TBXAS1	0.600262	21.5525	2.8924	0.00700482	0.292343	-2.36328	TBXAS1	15	2.97777	0.00559479	0.274295	Up
PSPC1	-0.925447	16.4266	-2.96086	0.00590391	0.292343	-2.22055	PSPC1	3	-2.97199	0.0056771	0.274295	Down
COQ8A	-0.999842	14.6145	-3.0549	0.00538342	0.292343	-2.11281	COQ8A	1	-3.01614	0.00580831	0.274295	Down
PSTPIP1	-0.575051	16.1558	-2.97877	0.00564398	0.292343	-2.18291	PSTPIP1	3	-2.96024	0.00584785	0.274295	Unchange
EIF4A3	-0.572609	18.8493	-2.89484	0.00696249	0.292343	-2.35823	EIF4A3	6	-2.94714	0.00604415	0.274295	Unchange
HNRNPH1	-0.633762	19.5179	-2.92973	0.00638252	0.292343	-2.28566	HNRNPH1	4	-2.94626	0.00605748	0.274295	Down
MGMT	-0.646611	15.3049	-2.9678	0.00603337	0.292343	-2.22329	MGMT	3	-2.95362	0.0061718	0.274295	Down
SF3A3	-0.784626	17.7376	-2.88906	0.0070633	0.292343	-2.37021	SF3A3	7	-2.93675	0.00620403	0.274295	Down
SAE1	-0.605002	17.1407	-2.94821	0.00609406	0.292343	-2.24704	SAE1	3	-2.93528	0.00622702	0.274295	Down
VASP	0.414777	21.6353	2.79996	0.00880092	0.292343	-2.55326	VASP	13	2.93358	0.00625368	0.274295	Unchange
TCEA1	-0.865462	16.5291	-2.96741	0.00591888	0.292343	-2.2116	TCEA1	1	-2.93451	0.00635071	0.274295	Down
U2AF2	-0.77346	18.2578	-2.89305	0.00699349	0.292343	-2.36193	U2AF2	5	-2.92562	0.00637993	0.274295	Down
DHX9	-0.573861	20.1461	-2.83666	0.00804142	0.292343	-2.47822	DHX9	12	-2.91932	0.00648139	0.274295	Unchange
RTN1	0.851269	19.1742	2.86589	0.00748115	0.292343	-2.4181	RTN1	11	2.91871	0.0064914	0.274295	Up
RPS27	-0.690464	17.025	-2.94037	0.00621487	0.292343	-2.26343	RPS27	2	-2.91513	0.00654993	0.274295	Down
CD93	0.893301	14.4218	3.06837	0.00597165	0.292343	-2.16867	CD93	1	3.0161	0.00657526	0.274295	Up
SET	-0.827415	18.762	-2.89762	0.00691451	0.292343	-2.35246	SET	3	-2.90494	0.00671912	0.274295	Down
CNPY4	-0.706492	13.9793	-3.01987	0.00602755	0.292343	-2.20544	CNPY4	2	-2.94736	0.00703015	0.274295	Down
NOP2	-0.891554	15.8027	-2.87579	0.00729974	0.292343	-2.39765	NOP2	3	-2.88631	0.0070391	0.274295	Down
GIGYF2	-1.05038	13.5908	-3.11	0.00566645	0.292343	-2.23731	GIGYF2	1	-2.99524	0.00715216	0.274295	Down
SMC2	-0.767148	14.2198	-3.116	0.00585523	0.292343	-2.13675	SMC2	1	-2.999	0.00737808	0.274295	Down
FKBP2	0.670817	18.5773	2.86969	0.00741099	0.292343	-2.41025	FKBP2	3	2.86646	0.00739597	0.274295	Up
PPCS	0.524568	17.4618	2.82678	0.0082395	0.292343	-2.49847	PPCS	5	2.86222	0.0074743	0.274295	Unchange
C4B	1.29193	16.681	2.83463	0.00808183	0.292343	-2.48239	C4B	4	2.86033	0.00750956	0.274295	Up
CCAR2	-0.785386	18.11	-2.82046	0.00836866	0.292343	-2.5114	CCAR2	6	-2.86018	0.0075124	0.274295	Down
DDX42	-0.853337	15.1275	-2.84916	0.00779713	0.292343	-2.45255	DDX42	3	-2.85829	0.00754765	0.274295	Down
CSRP1	0.410856	21.1683	2.74881	0.00997186	0.292343	-2.65692	CSRP1	8	2.84902	0.00772343	0.274295	Unchange
RPLP0	-0.575947	19.3106	-2.82584	0.0082587	0.292343	-2.5004	RPLP0	4	-2.84021	0.00789389	0.274295	Unchange
XPNPEP1	0.382722	19.0208	2.70837	0.0109992	0.292343	-2.73814	XPNPEP1	11	2.84018	0.00789448	0.274295	Unchange
RANBP2	-0.917792	17.4393	-2.79829	0.00883698	0.292343	-2.55665	RANBP2	7	-2.83878	0.00792187	0.274295	Down
DDX39A	-0.717863	20.2934	-2.85602	0.007666	0.292343	-2.43843	DDX39A	2	-2.83811	0.00793502	0.274295	Down
FBP1	-1.24109	15.6958	-2.83843	0.00814043	0.292343	-2.4794	FBP1	1	-2.84204	0.00798557	0.274295	Down
UBASH3B	0.504081	19.7372	2.75917	0.00972367	0.292343	-2.63602	UBASH3B	8	2.83505	0.0079955	0.274295	Unchange
SPRYD7	0.550765	14.6999	3.05954	0.0054872	0.292343	-2.11934	SPRYD7	1	2.89188	0.00801149	0.274295	Unchange
RPL5	-0.639249	19.3335	-2.78216	0.00919293	0.292343	-2.58945	RPL5	6	-2.82661	0.00816416	0.274295	Down
NDRG1	-0.802094	16.4905	-2.80522	0.00868799	0.292343	-2.54253	NDRG1	4	-2.82634	0.00816962	0.274295	Down
HNRNPC	-0.601519	20.0597	-2.76839	0.00950746	0.292343	-2.61737	HNRNPC	7	-2.82427	0.00821159	0.274295	Down
DDX46	-0.691387	16.6321	-2.80385	0.00871723	0.292343	-2.54532	DDX46	4	-2.82252	0.00824716	0.274295	Down
RCC2	-0.628956	17.9121	-2.76711	0.00953721	0.292343	-2.61996	RCC2	6	-2.81168	0.00847085	0.274295	Down
MARVELD1	0.575144	15.9126	2.8804	0.00747937	0.292343	-2.40025	MARVELD1	2	2.82314	0.00850601	0.274295	Unchange
KYAT3	0.982901	18.9311	2.80016	0.00893775	0.292343	-2.55667	KYAT3	3	2.81398	0.00855518	0.274295	Up
RPL28	-0.882499	17.2657	-2.79366	0.0089377	0.292343	-2.56607	RPL28	3	-2.80454	0.00862127	0.274295	Down
PI4KA	0.303642	17.84	2.62212	0.0135283	0.292343	-2.90904	PI4KA	11	2.80366	0.0086399	0.274295	Unchange
MBD2	-1.19093	14.0372	-3.18976	0.00636498	0.292343	-2.3862	MBD2	1	-3.0181	0.00864792	0.274295	Down
SF3B3	-0.58797	18.4434	-2.73651	0.0102744	0.292343	-2.68169	SF3B3	9	-2.80263	0.00866194	0.274295	Down
SF3B1	-0.736773	18.8188	-2.74667	0.0100239	0.292343	-2.66124	SF3B1	11	-2.80257	0.00866313	0.274295	Down
FBL	-0.793349	18.2109	-2.77356	0.00938816	0.292343	-2.60689	FBL	4	-2.79444	0.00883817	0.274295	Down
PHF5A	-0.517132	16.1815	-2.80995	0.00858769	0.292343	-2.53288	PHF5A	3	-2.788	0.00897933	0.274295	Unchange
RPS3A	-0.630731	19.5713	-2.74227	0.0101317	0.292343	-2.6701	RPS3A	6	-2.78605	0.00902242	0.274295	Down
RPL23A	-0.592888	17.8238	-2.79238	0.00896581	0.292343	-2.56868	RPL23A	3	-2.78274	0.00909617	0.274295	Down
MATR3	-0.669947	19.646	-2.71676	0.0107782	0.292343	-2.72134	MATR3	14	-2.78058	0.00914442	0.274295	Down
NCF1B	-0.988716	17.249	-2.76547	0.00957546	0.292343	-2.62328	NCF1B	3	-2.77995	0.00915868	0.274295	Down
TOR1AIP1	-0.619538	18.4668	-2.7162	0.0107931	0.292343	-2.72248	TOR1AIP1	9	-2.77743	0.00921552	0.274295	Down
RPS3	-0.514929	20.3539	-2.69599	0.011333	0.292343	-2.76286	RPS3	10	-2.77555	0.00925806	0.274295	Unchange
LCP2	0.636211	19.9936	2.70704	0.0110346	0.292343	-2.74079	LCP2	12	2.77227	0.00933272	0.274295	Up
RASAL3	-0.886521	17.6449	-2.74658	0.0100261	0.292343	-2.66142	RASAL3	4	-2.76876	0.00941354	0.274295	Down
KANK2	1.41786	15.2858	3.74621	0.00425468	0.292343	-2.48046	KANK2	1	3.19787	0.00952601	0.274295	Up
GIMAP4	-0.807836	18.6981	-2.73841	0.0102271	0.292343	-2.67787	GIMAP4	4	-2.75945	0.00963057	0.274295	Down
MBOAT2	0.551938	17.0875	2.74494	0.0100662	0.292343	-2.66473	MBOAT2	4	2.75853	0.00965224	0.274295	Unchange
RFC3	-0.974676	14.5231	-2.79769	0.00948823	0.292343	-2.58696	RFC3	1	-2.78226	0.00972811	0.274295	Down
KHSRP	-0.71581	19.5693	-2.70311	0.0111398	0.292343	-2.74865	KHSRP	9	-2.75523	0.00973046	0.274295	Down
HNRNPUL1	-0.909024	17.54	-2.71598	0.0107988	0.292343	-2.72292	HNRNPUL1	6	-2.75085	0.00983515	0.274295	Down
MAP4K5	1.42207	13.5422	3.42923	0.00706858	0.292343	-2.44049	MAP4K5	1	3.17799	0.00985303	0.274295	Up
DDX17	-0.576834	20.5054	-2.677	0.0118634	0.292343	-2.80067	DDX17	10	-2.74459	0.00998667	0.274295	Unchange
HSDL1	0.484126	17.0369	2.7023	0.0111618	0.292343	-2.75028	HSDL1	5	2.73666	0.0101816	0.274295	Unchange
SUPT16H	-0.832453	19.5281	-2.70647	0.0110499	0.292343	-2.74194	SUPT16H	5	-2.73615	0.0101944	0.274295	Down
SSB	-0.767604	18.5445	-2.68508	0.0116348	0.292343	-2.78459	SSB	8	-2.73095	0.0103244	0.274295	Down
RBM14	-0.585965	18.4833	-2.66614	0.0121767	0.292343	-2.82221	RBM14	9	-2.72886	0.0103769	0.274295	Down
TCERG1	-0.684875	18.8545	-2.68636	0.0115992	0.292343	-2.78206	TCERG1	6	-2.72627	0.0104425	0.274295	Down
ANPEP	-1.3013	17.6202	-2.70395	0.0111173	0.292343	-2.74697	ANPEP	3	-2.72394	0.0105019	0.274295	Down
FURIN	0.928091	13.5503	3.03671	0.00865616	0.292343	-2.43087	FURIN	1	2.91356	0.0106963	0.274295	Up
SNU13	-1.03862	17.8771	-2.71379	0.0110143	0.292343	-2.7215	SNU13	2	-2.71952	0.0107658	0.274295	Down
AP1G1	0.379274	19.2821	2.603	0.0141574	0.292343	-2.94648	AP1G1	9	2.711	0.0108375	0.274295	Unchange
TMED8	1.12666	16.8408	2.71294	0.0112073	0.292343	-2.73188	TMED8	2	2.72225	0.0108558	0.274295	Up
SEPTIN1	-0.99968	17.6905	-2.68492	0.0116395	0.292343	-2.78493	SEPTIN1	4	-2.70792	0.0109188	0.274295	Down
TAGLN2	0.528941	23.4096	2.62684	0.013377	0.292343	-2.89977	TAGLN2	12	2.70387	0.0110265	0.274295	Unchange
GSTM1	0.817438	15.4498	3.57202	0.00366166	0.292343	-2.02956	GSTM1	1	2.95662	0.0111294	0.274295	Up
QRICH1	-0.828528	14.2648	-3.28739	0.00624403	0.292343	-2.22302	QRICH1	1	-2.94594	0.0113602	0.274295	Down
MECP2	-0.923103	18.265	-2.66657	0.0121642	0.292343	-2.82136	MECP2	4	-2.68879	0.0114366	0.274295	Down
MICU2	0.819137	15.9353	2.77851	0.0105859	0.292343	-2.65769	MICU2	2	2.73592	0.0115157	0.274295	Up
SRRM2	-0.694851	17.1336	-2.64401	0.0128398	0.292343	-2.86598	SRRM2	6	-2.68254	0.0116106	0.274295	Down
MCU	0.412165	19.1356	2.62197	0.013533	0.292343	-2.90932	MCU	6	2.6818	0.0116314	0.274295	Unchange
XRCC5	-0.670251	19.694	-2.6264	0.0133911	0.292343	-2.90064	XRCC5	10	-2.68108	0.0116517	0.274295	Down
EVL	-0.743417	18.4828	-2.64737	0.0127368	0.292343	-2.85933	EVL	5	-2.67688	0.0117706	0.274295	Down
HMGB1	-0.542691	20.8771	-2.61674	0.0137026	0.292343	-2.91959	HMGB1	7	-2.67219	0.0119045	0.274295	Unchange
A1BG	0.918126	15.7118	2.67426	0.0121079	0.292343	-2.79877	A1BG	2	2.6746	0.0119944	0.274295	Up
DCAKD	0.431058	16.307	2.70283	0.0111475	0.292343	-2.74922	DCAKD	3	2.66625	0.0120762	0.274295	Unchange
TCOF1	-0.845701	18.1575	-2.62182	0.0135379	0.292343	-2.90963	TCOF1	8	-2.66263	0.0121819	0.274295	Down
GSN	0.418186	23.8495	2.62066	0.0135755	0.292343	-2.91191	GSN	5	2.6558	0.0123837	0.274295	Unchange
FLI1	-0.645689	14.7342	-2.75787	0.0111004	0.292343	-2.68912	FLI1	2	-2.70346	0.0124079	0.274295	Down
NOP58	-0.712182	18.3441	-2.62399	0.013468	0.292343	-2.90536	NOP58	5	-2.65344	0.0124543	0.274295	Down
FUBP1	-0.573982	19.6457	-2.58955	0.0146162	0.292343	-2.97272	FUBP1	10	-2.65273	0.0124754	0.274295	Unchange
OLA1	0.451345	18.8336	2.57748	0.0150398	0.293108	-2.99621	OLA1	8	2.65245	0.0124838	0.274295	Unchange
AHNAK	-0.787283	22.1574	-2.60538	0.0140779	0.292343	-2.94184	AHNAK	46	-2.65089	0.0125308	0.274295	Down
ILF2	-0.570751	18.8248	-2.59743	0.0143461	0.292343	-2.95737	ILF2	7	-2.64926	0.0125799	0.274295	Unchange
SNRPD3	-1.01823	17.2074	-2.65236	0.0129405	0.292343	-2.84925	SNRPD3	2	-2.65819	0.0126495	0.274295	Down
LSP1	-1.20343	19.0255	-2.61288	0.0138292	0.292343	-2.92716	LSP1	5	-2.64023	0.0128557	0.274295	Down
ASAP1	0.502285	18.3704	2.58154	0.0148963	0.293108	-2.98833	ASAP1	7	2.64022	0.012856	0.274295	Unchange
FLNA	0.366065	26.9834	2.6054	0.014077	0.292343	-2.94179	FLNA	96	2.6396	0.0128749	0.274295	Unchange
PCNP	-0.556227	15.7167	-2.64933	0.0126772	0.292343	-2.85546	PCNP	3	-2.63939	0.0128816	0.274295	Unchange
APBB1IP	-0.506022	17.0605	-2.60671	0.0140333	0.292343	-2.93923	APBB1IP	5	-2.63884	0.0128986	0.274295	Unchange
THBS1	0.505701	25.217	2.55757	0.0157631	0.293108	-3.03481	THBS1	15	2.63827	0.0129161	0.274295	Unchange
PRPF6	-0.817479	16.7926	-2.61413	0.0137882	0.292343	-2.92472	PRPF6	4	-2.63489	0.0130212	0.274295	Down
DHX15	-0.662784	18.6774	-2.58324	0.0148365	0.293108	-2.98502	DHX15	9	-2.63461	0.0130298	0.274295	Down
SF3A1	-0.640963	18.2148	-2.59364	0.0144755	0.292343	-2.96476	SF3A1	6	-2.63298	0.0130808	0.274295	Down
SUB1	-0.679369	19.8205	-2.60172	0.0142007	0.292343	-2.94899	SUB1	5	-2.63115	0.0131384	0.274295	Down
FASN	0.44059	20.4335	2.53185	0.0167449	0.293108	-3.08438	FASN	26	2.62966	0.0131852	0.274295	Unchange
EIF4EBP2	-0.852994	13.7093	-3.26018	0.00657203	0.292343	-2.35329	EIF4EBP2	1	-2.85748	0.0134625	0.274295	Down
HSD17B8	-0.522542	15.1859	-2.68943	0.0118523	0.292343	-2.77759	HSD17B8	2	-2.63156	0.0134735	0.274295	Unchange
GOT1	0.43405	18.1451	2.54745	0.0161429	0.293108	-3.05435	GOT1	7	2.6154	0.0136425	0.274295	Unchange
ARRB1	0.515305	19.1128	2.55815	0.0157414	0.293108	-3.03367	ARRB1	7	2.6141	0.0136852	0.274295	Unchange
MAPK14	0.417632	18.7869	2.54227	0.0163404	0.293108	-3.06433	MAPK14	7	2.61338	0.0137088	0.274295	Unchange
USP7	-0.322821	18.3917	-2.47786	0.0189917	0.293108	-3.18746	USP7	10	-2.60994	0.0138218	0.274295	Unchange
EWSR1	-1.1109	17.2509	-2.62999	0.0143053	0.292343	-2.91303	EWSR1	2	-2.63952	0.0138472	0.274295	Down
TUBA8	0.651645	18.591	2.60834	0.013979	0.292343	-2.93603	TUBA8	3	2.60899	0.013853	0.274295	Up
SRRT	-0.758067	17.6378	-2.56536	0.0154762	0.293108	-3.01972	SRRT	7	-2.60513	0.0139811	0.274295	Down
NOP56	-0.807898	18.0325	-2.59332	0.0144863	0.292343	-2.96537	NOP56	3	-2.60297	0.0140533	0.274295	Down
ADAR	-0.660044	17.9012	-2.55499	0.0158591	0.293108	-3.03979	ADAR	8	-2.6027	0.0140622	0.274295	Down
CRK	0.730663	15.6836	2.71587	0.012504	0.292343	-2.77977	CRK	2	2.65646	0.014102	0.274295	Up
SRP72	-0.444765	16.7827	-2.59277	0.0145054	0.292343	-2.96646	SRP72	4	-2.60069	0.0141297	0.274295	Unchange
RPL7A	-0.48513	18.48	-2.58875	0.0146441	0.292343	-2.97429	RPL7A	4	-2.59958	0.0141673	0.274295	Unchange
NONO	-0.78124	19.3392	-2.56317	0.0155566	0.293108	-3.02397	NONO	6	-2.59755	0.014236	0.274295	Down
HNRNPA3	-0.63642	20.2787	-2.54804	0.0161206	0.293108	-3.05321	HNRNPA3	8	-2.59718	0.0142486	0.274295	Down
TRAF3IP3	-0.730186	17.3229	-2.59048	0.0145841	0.292343	-2.97091	TRAF3IP3	3	-2.59652	0.0142709	0.274295	Down
UXS1	-0.599512	15.7754	-2.86142	0.0102199	0.292343	-2.61208	UXS1	2	-2.69536	0.014332	0.274295	Down
RUVBL2	-0.213729	19.3905	-2.32663	0.0268346	0.29526	-3.46858	RUVBL2	12	-2.59219	0.0144184	0.274295	Unchange
IGHD	-1.17016	15.0864	-2.77443	0.013916	0.292343	-2.80985	IGHD	1	-2.74277	0.014447	0.274295	Down
SH3BP1	-0.668705	17.74	-2.62173	0.0135409	0.292343	-2.90981	SH3BP1	1	-2.58497	0.0146681	0.274295	Down
MRTO4	-1.51757	14.5145	-2.97432	0.013408	0.292343	-2.81553	MRTO4	1	-2.88867	0.0147407	0.274295	Down
RAD50	-0.805802	17.3517	-2.55439	0.0158816	0.293108	-3.04095	RAD50	5	-2.58228	0.014762	0.274295	Down
THRAP3	-0.668897	18.636	-2.53314	0.0166943	0.293108	-3.0819	THRAP3	8	-2.5795	0.0148598	0.274295	Down
NUDT16	0.636509	14.6289	3.12091	0.00643769	0.292343	-2.31455	NUDT16	1	2.70993	0.0148636	0.274295	Up
PLCB2	0.396928	17.4326	2.50401	0.0178709	0.293108	-3.1377	PLCB2	7	2.57746	0.0149321	0.274295	Unchange
DDI2	-0.516966	15.6167	-2.63791	0.0133895	0.292343	-2.88571	DDI2	2	-2.58753	0.0149458	0.274295	Unchange
PRPF19	-0.617685	17.6007	-2.55947	0.0156926	0.293108	-3.03112	PRPF19	4	-2.57613	0.0149792	0.274295	Down
UGGT1	0.253757	20.3489	2.35981	0.0248971	0.29526	-3.40789	UGGT1	17	2.57393	0.0150576	0.274295	Unchange
DUSP3	0.763715	19.1444	2.54657	0.0161762	0.293108	-3.05604	DUSP3	4	2.56633	0.015331	0.274295	Up
ALDOA	0.347053	23.4376	2.43849	0.0208011	0.29526	-3.26174	ALDOA	14	2.56542	0.0153639	0.274295	Unchange
PRKCD	0.305689	19.8064	2.41887	0.0217604	0.29526	-3.29847	PRKCD	11	2.56169	0.0155004	0.274295	Unchange
KALRN	0.473148	18.7729	2.49025	0.0184527	0.293108	-3.16392	KALRN	9	2.56047	0.0155451	0.274295	Unchange
HNRNPA2B1	-0.551621	21.7457	-2.49547	0.0182301	0.293108	-3.15399	HNRNPA2B1	12	-2.56028	0.0155521	0.274295	Unchange
HNRNPR	-0.461408	20.2565	-2.49833	0.0181091	0.293108	-3.14854	HNRNPR	7	-2.55867	0.0156113	0.274295	Unchange
BCAS2	-0.708451	15.4206	-2.60216	0.0152487	0.293108	-2.97032	BCAS2	2	-2.58382	0.0157437	0.274295	Down
CSTF1	-0.768651	14.1255	-2.75327	0.0124905	0.292343	-2.76314	CSTF1	1	-2.6387	0.0157487	0.274295	Down
RPS2	-0.776137	18.6657	-2.53464	0.0166357	0.293108	-3.07902	RPS2	4	-2.55454	0.0157642	0.274295	Down
SNRNP200	-0.627933	18.6883	-2.50135	0.0179822	0.293108	-3.14278	SNRNP200	10	-2.55434	0.0157717	0.274295	Down
HLA-DPA1	-0.86866	16.8023	-2.55133	0.0159961	0.293108	-3.04685	HLA-DPA1	2	-2.55405	0.0157827	0.274295	Down
PGRMC1	0.559428	18.7968	2.53923	0.0164574	0.293108	-3.07018	PGRMC1	4	2.55396	0.015786	0.274295	Unchange
GSS	0.398261	18.505	2.49598	0.0182085	0.293108	-3.15302	GSS	6	2.55198	0.01586	0.274295	Unchange
VIM	-0.598571	24.2508	-2.48962	0.0184798	0.293108	-3.16512	VIM	24	-2.55155	0.0158762	0.274295	Down
ANKRD44	-0.715885	17.1881	-2.54552	0.0162161	0.293108	-3.05806	ANKRD44	3	-2.55136	0.0158831	0.274295	Down
ITPKB	0.551738	15.3512	2.63415	0.0133204	0.292343	-2.87653	ITPKB	1	2.55494	0.0159332	0.274295	Unchange
NEXN	0.658091	20.6976	2.4949	0.0182545	0.293108	-3.15508	NEXN	15	2.54972	0.0159448	0.274295	Up
HNRNPU	-0.607263	20.5904	-2.49341	0.0183179	0.293108	-3.15792	HNRNPU	11	-2.54972	0.015945	0.274295	Down
LILRA2	0.902177	12.9149	3.84047	0.00452487	0.292343	-2.11107	LILRA2	1	2.95753	0.0160236	0.274295	Up
PCMT1	0.360384	19.4884	2.51115	0.0175756	0.293108	-3.12406	PCMT1	5	2.54682	0.0160542	0.274295	Unchange
SRSF1	-0.58322	19.9306	-2.49699	0.0181659	0.293108	-3.1511	SRSF1	7	-2.54394	0.0161636	0.274524	Unchange
PRPF8	-0.60035	19.4388	-2.48119	0.0188455	0.293108	-3.18114	PRPF8	21	-2.54267	0.0162123	0.274524	Down
ERP44	0.3192	19.8374	2.42108	0.0216505	0.29526	-3.29435	ERP44	9	2.53934	0.0163397	0.275154	Unchange
EML2	0.360894	18.7418	2.44469	0.0205061	0.29526	-3.25009	EML2	8	2.53549	0.0164886	0.275154	Unchange
MAP1A	1.23715	16.3333	2.51042	0.0176057	0.293108	-3.12546	MAP1A	4	2.53354	0.0165643	0.275154	Up
HP1BP3	-0.609915	19.1067	-2.4838	0.0187317	0.293108	-3.17619	HP1BP3	7	-2.52841	0.0167654	0.275154	Down
SAMD14	0.92323	14.7828	2.59939	0.0162345	0.293108	-2.99423	SAMD14	1	2.57842	0.0168009	0.275154	Up
PNMA1	0.893477	14.025	2.96846	0.0123517	0.292343	-2.67955	PNMA1	1	2.77415	0.0168319	0.275154	Up
CLIC1	0.390308	21.8249	2.44372	0.0205518	0.29526	-3.25191	CLIC1	8	2.52452	0.0169196	0.275154	Unchange
NUP98	-0.787079	15.7972	-2.53923	0.0168629	0.293108	-3.06445	NUP98	2	-2.53341	0.0169599	0.275154	Down
GP1BB	0.521503	22.5281	2.49339	0.0183186	0.293108	-3.15795	GP1BB	5	2.52333	0.0169667	0.275154	Unchange
APP	0.521995	20.1008	2.45888	0.019845	0.29526	-3.22335	APP	10	2.52212	0.0170149	0.275154	Unchange
G3BP2	-0.431001	15.9682	-2.548	0.016122	0.293108	-3.05329	G3BP2	3	-2.51999	0.0171006	0.275154	Unchange
POLR1C	-1.03428	14.1573	-2.61401	0.0157145	0.293108	-2.96763	POLR1C	1	-2.56755	0.0172133	0.275154	Down
SIN3A	-0.876035	16.0623	-2.49591	0.0182114	0.293108	-3.15315	SIN3A	4	-2.51683	0.0172277	0.275154	Down
ATL1	0.467436	18.3619	2.45514	0.0200175	0.29526	-3.23042	ATL1	7	2.51235	0.0174095	0.275154	Unchange
GSR	0.3253	20.4477	2.39321	0.0230761	0.29526	-3.34623	GSR	10	2.51186	0.0174295	0.275154	Unchange
DIAPH1	0.292628	21.3595	2.34824	0.0255581	0.29526	-3.42913	DIAPH1	24	2.50963	0.0175208	0.275154	Unchange
STON2	0.878629	17.3908	2.4969	0.0181696	0.293108	-3.15127	STON2	3	2.50959	0.0175226	0.275154	Up
NUP93	-0.552624	19.9472	-2.45186	0.0201698	0.29526	-3.2366	NUP93	9	-2.50788	0.0175929	0.275154	Unchange
PARP1	-0.724262	19.5072	-2.45529	0.0200104	0.29526	-3.23013	PARP1	14	-2.50291	0.0177989	0.275154	Down
CXCL12	1.02607	14.3013	2.58877	0.0173823	0.293108	-3.02217	CXCL12	1	2.56656	0.0179831	0.275154	Up
HNRNPH3	-0.477413	18.0376	-2.51381	0.017467	0.293108	-3.11898	HNRNPH3	3	-2.49684	0.018053	0.275154	Unchange
GNA13	0.245382	19.6054	2.39755	0.0228484	0.29526	-3.33817	GNA13	6	2.49572	0.0181003	0.275154	Unchange
FHL3	1.22268	15.4536	2.49066	0.0188628	0.293108	-3.16599	FHL3	2	2.50519	0.018107	0.275154	Up
RECQL	-0.543479	18.4847	-2.44389	0.0205437	0.29526	-3.25159	RECQL	7	-2.49208	0.0182547	0.275154	Unchange
ARHGAP30	-0.749702	16.6985	-2.48331	0.0187529	0.293108	-3.17711	ARHGAP30	3	-2.49154	0.0182781	0.275154	Down
IGHM	-0.987102	19.1147	-2.45779	0.0198954	0.29526	-3.22543	IGHM	8	-2.49122	0.0182916	0.275154	Down
DOK3	0.713734	18.1299	2.47215	0.0192447	0.29526	-3.19827	DOK3	4	2.49088	0.0183059	0.275154	Up
SPECC1	0.378826	17.5898	2.43452	0.0209918	0.29526	-3.26918	SPECC1	6	2.49073	0.0183127	0.275154	Unchange
NSDHL	0.441875	16.2327	2.48095	0.018856	0.293108	-3.1816	NSDHL	4	2.48978	0.0183532	0.275154	Unchange
HNRNPK	-0.533089	20.8676	-2.42059	0.0216745	0.29526	-3.29525	HNRNPK	12	-2.48375	0.0186131	0.27795	Unchange
WDR12	-1.06927	14.2917	-2.71721	0.0156286	0.293108	-2.95841	WDR12	1	-2.61513	0.018755	0.278972	Down
ACTN1	0.332936	24.5403	2.34767	0.0255909	0.29526	-3.43017	ACTN1	23	2.4759	0.0189564	0.280866	Unchange
ALDH6A1	-0.37438	17.9352	-2.40038	0.0227012	0.29526	-3.33291	ALDH6A1	7	-2.47236	0.0191135	0.281099	Unchange
SARNP	-0.554665	17.7131	-2.47745	0.0190099	0.293108	-3.18824	SARNP	3	-2.4722	0.0191204	0.281099	Unchange
PTPRC	-0.595813	20.9652	-2.41223	0.0220939	0.29526	-3.31085	PTPRC	22	-2.47051	0.0191958	0.281119	Down
NUP54	-0.553195	15.2484	-2.47066	0.0193112	0.29526	-3.20109	NUP54	3	-2.46544	0.0194233	0.282949	Unchange
NDUFB10	-0.506795	16.8542	-2.52294	0.0175108	0.293108	-3.08862	NDUFB10	2	-2.47041	0.0196186	0.282949	Unchange
DOCK2	-0.623697	19.0794	-2.41155	0.0221285	0.29526	-3.31213	DOCK2	10	-2.46107	0.0196213	0.282949	Down
APEH	0.377048	18.5286	2.40418	0.0225048	0.29526	-3.32584	APEH	6	2.45919	0.019707	0.282949	Unchange
TPR	-0.62378	19.0665	-2.40456	0.0224854	0.29526	-3.32515	TPR	16	-2.45877	0.0197262	0.282949	Down
PTPRCAP	-0.690825	18.5615	-2.42981	0.0212207	0.29526	-3.27802	PTPRCAP	5	-2.45682	0.0198156	0.282949	Down
API5	-0.744401	17.8318	-2.42957	0.0212324	0.29526	-3.27847	API5	5	-2.45622	0.019843	0.282949	Down
TLN1	0.382272	26.2134	2.403	0.0225658	0.29526	-3.32805	TLN1	81	2.45208	0.0200344	0.284609	Unchange
ATP2A2	0.354373	22.1143	2.34763	0.0255934	0.29526	-3.43025	ATP2A2	11	2.45011	0.0201261	0.28479	Unchange
ILF3	-0.530915	20.0195	-2.38196	0.0236755	0.29526	-3.36706	ILF3	13	-2.44435	0.0203961	0.28479	Unchange
GCSAML	1.65939	14.7854	3.85131	0.00749485	0.292343	-2.90121	GCSAML	1	2.98259	0.0204397	0.28479	Up
SMC3	-0.510807	18.8204	-2.38556	0.0234823	0.29526	-3.36041	SMC3	8	-2.43964	0.0206196	0.28479	Unchange
GATAD2B	-0.914871	14.5268	-2.54766	0.0190002	0.293108	-3.08702	GATAD2B	1	-2.50339	0.0206268	0.28479	Down
TOM1L1	0.708609	14.9333	2.49347	0.0201485	0.29526	-3.18787	TOM1L1	2	2.47821	0.0206292	0.28479	Up
TRIM5	0.492819	14.925	2.48403	0.0189292	0.293108	-3.18139	TRIM5	2	2.44329	0.0206539	0.28479	Unchange
TAF15	-0.539999	18.8852	-2.44329	0.0205725	0.29526	-3.25273	TAF15	3	-2.43735	0.0207291	0.28479	Unchange
ANXA11	-0.267495	20.0079	-2.28795	0.0292651	0.29526	-3.53862	ANXA11	10	-2.43579	0.0208039	0.28479	Unchange
QSOX1	0.741639	16.0483	2.43061	0.0214012	0.29526	-3.28164	QSOX1	3	2.43918	0.0208498	0.28479	Up
DNM1L	0.470218	20.9456	2.35957	0.0249105	0.29526	-3.40833	DNM1L	17	2.43435	0.0208731	0.28479	Unchange
ACIN1	-0.683067	18.3895	-2.38616	0.0234503	0.29526	-3.3593	ACIN1	9	-2.42895	0.0211347	0.286623	Down
C1R	1.28053	15.993	2.45407	0.0216329	0.29526	-3.22313	C1R	1	2.45991	0.0211586	0.286623	Up
ATF2	-1.04485	13.6341	-2.72185	0.0170794	0.293108	-3.00555	ATF2	1	-2.59158	0.0213237	0.287113	Down
NCOA5	-0.952362	14.9851	-2.44237	0.0213169	0.29526	-3.22789	NCOA5	1	-2.43241	0.0216439	0.287113	Down
ABCB6	0.604886	17.4139	2.37536	0.0240336	0.29526	-3.37925	ABCB6	7	2.4167	0.0217394	0.287113	Up
HMOX2	-0.51701	16.8808	-2.41872	0.0217681	0.29526	-3.29876	HMOX2	3	-2.41079	0.0220368	0.287113	Unchange
SLTM	-0.768975	16.088	-2.39868	0.0227897	0.29526	-3.33608	SLTM	3	-2.40844	0.022156	0.287113	Down
PHGDH	-0.850757	16.2769	-2.3874	0.023384	0.29526	-3.357	PHGDH	4	-2.40753	0.0222027	0.287113	Down
MAP2K1	-0.576971	15.7344	-2.50819	0.0195023	0.29526	-3.1277	MAP2K1	2	-2.44496	0.0222041	0.287113	Unchange
ZNF207	-0.791884	16.4655	-2.6302	0.0167851	0.293108	-3.01183	ZNF207	1	-2.48484	0.0224458	0.287113	Down
NAT10	-0.696042	15.9244	-2.39593	0.0229332	0.29526	-3.34118	NAT10	3	-2.40259	0.0224557	0.287113	Down
NPM1	-0.586601	18.8934	-2.37288	0.0241697	0.29526	-3.38383	NPM1	5	-2.40006	0.022586	0.287113	Down
ANGPT1	0.574625	17.4429	2.3571	0.0250503	0.29526	-3.41286	ANGPT1	7	2.39972	0.0226038	0.287113	Unchange
MYL6	0.322943	23.8205	2.36252	0.0247448	0.29526	-3.40292	MYL6	5	2.39708	0.0227409	0.287113	Unchange
EPDR1	0.828875	16.7482	2.38273	0.0236339	0.29526	-3.36563	EPDR1	3	2.39457	0.0228723	0.287113	Up
SNRPD1	-0.586605	15.9834	-2.39154	0.0231642	0.29526	-3.34933	SNRPD1	3	-2.39127	0.0230458	0.287113	Down
INF2	0.43462	20.0309	2.31439	0.027583	0.29526	-3.49083	INF2	13	2.39079	0.0230707	0.287113	Unchange
RAB11FIP3	0.613	15.4003	2.38701	0.0234047	0.29526	-3.35772	RAB11FIP3	3	2.38884	0.0231741	0.287113	Up
GP9	0.455001	22.2879	2.34434	0.0257843	0.29526	-3.43627	GP9	6	2.38742	0.0232493	0.287113	Unchange
UNC45A	0.267653	18.6821	2.25454	0.0315229	0.29526	-3.59848	UNC45A	9	2.38656	0.0232953	0.287113	Unchange
CRYL1	0.632422	18.5944	2.39373	0.0235216	0.29526	-3.33396	CRYL1	3	2.39414	0.023347	0.287113	Up
CNN2	0.622646	20.7992	2.34561	0.0257101	0.29526	-3.43393	CNN2	7	2.38505	0.0233757	0.287113	Up
CHERP	-0.585985	16.3567	-2.38408	0.0235613	0.29526	-3.36314	CHERP	3	-2.38391	0.0234368	0.287113	Down
RPS14	-0.738861	18.1637	-2.4037	0.0232589	0.29526	-3.31291	RPS14	2	-2.39585	0.0235083	0.287113	Down
BORCS5	-0.556892	14.7715	-2.58386	0.0180151	0.293108	-3.04259	BORCS5	2	-2.45174	0.0235302	0.287113	Unchange
FDPS	0.359507	18.7868	2.34976	0.0254701	0.29526	-3.42634	FDPS	5	2.38197	0.0235411	0.287113	Unchange
ACOX1	0.481674	17.8456	2.33836	0.0261345	0.29526	-3.44719	ACOX1	6	2.37913	0.0236939	0.287113	Unchange
ARHGAP26	-1.00855	19.1411	-2.3926	0.0247732	0.29526	-3.35992	ARHGAP26	2	-2.4024	0.0240387	0.287113	Down
EFTUD2	-0.5419	18.3978	-2.32777	0.0267657	0.29526	-3.46651	EFTUD2	7	-2.37168	0.0240998	0.287113	Unchange
THOC7	-0.690435	13.9479	-2.76249	0.0142577	0.292343	-2.88052	THOC7	1	-2.48615	0.0243426	0.287113	Down
CDK11A	-0.538708	15.8398	-2.35277	0.0252976	0.29526	-3.42083	CDK11A	4	-2.36715	0.02435	0.287113	Unchange
CAMK1	0.527865	18.6166	2.33914	0.0260888	0.29526	-3.44577	CAMK1	5	2.36659	0.0243812	0.287113	Unchange
LOXL3	0.867402	16.1158	2.36605	0.0247816	0.29526	-3.39077	LOXL3	2	2.37062	0.0243816	0.287113	Up
RPA2	-0.427211	17.624	-2.33554	0.0263015	0.29526	-3.45235	RPA2	5	-2.36499	0.0244703	0.287113	Unchange
RCSD1	-0.73922	17.5289	-2.34455	0.0257717	0.29526	-3.43587	RCSD1	4	-2.36326	0.0245668	0.287113	Down
PIK3CG	0.718828	16.7949	2.33664	0.0262364	0.29526	-3.45034	PIK3CG	5	2.36226	0.0246228	0.287113	Up
ANXA4	-0.368173	19.3062	-2.29378	0.0288865	0.29526	-3.52811	ANXA4	7	-2.35994	0.024753	0.287113	Unchange
SF3B5	-0.539217	17.1944	-2.35902	0.0249419	0.29526	-3.40935	SF3B5	3	-2.35517	0.0250225	0.287113	Unchange
IGHA1	-0.977139	18.6549	-2.33497	0.0263352	0.29526	-3.45338	IGHA1	3	-2.35023	0.0253048	0.287113	Down
HLA-B	-1.0703	18.2251	-2.35301	0.0260492	0.29526	-3.39422	HLA-B	2	-2.36274	0.0253216	0.287113	Down
TOP1	-0.745104	17.3768	-2.32451	0.0269633	0.29526	-3.47246	TOP1	5	-2.34983	0.0253279	0.287113	Down
NUMA1	-0.654506	19.7976	-2.3015	0.0283921	0.29526	-3.51418	NUMA1	20	-2.34902	0.0253746	0.287113	Down
SELP	0.375742	22.5692	2.25676	0.0313681	0.29526	-3.59451	SELP	15	2.34878	0.0253882	0.287113	Unchange
DHCR7	0.798001	15.8911	2.32905	0.026689	0.29526	-3.46418	DHCR7	4	2.34837	0.0254117	0.287113	Up
COASY	0.299024	15.3431	2.42385	0.0217343	0.29526	-3.29423	COASY	3	2.35208	0.0254266	0.287113	Unchange
AGL	0.334031	17.8229	2.24735	0.0320285	0.297667	-3.61127	AGL	11	2.34795	0.0254358	0.287113	Unchange
DBN1	0.457133	20.1931	2.27761	0.0299479	0.29526	-3.55721	DBN1	12	2.34469	0.0256245	0.287113	Unchange
IKZF1	-0.656883	17.1842	-2.32715	0.0268032	0.29526	-3.46764	IKZF1	4	-2.34452	0.0256348	0.287113	Down
ANP32E	-0.806669	17.3601	-2.36894	0.0251412	0.29526	-3.39553	ANP32E	1	-2.3572	0.0256376	0.287113	Down
RHOG	-0.267489	18.9856	-2.35768	0.0250177	0.29526	-3.41181	RHOG	4	-2.34412	0.0256579	0.287113	Unchange
PRKCQ	-0.58175	17.1179	-2.37152	0.0247275	0.29526	-3.38568	PRKCQ	2	-2.35113	0.0257251	0.287113	Unchange
SCRN1	-0.570188	16.097	-2.34608	0.0259219	0.29526	-3.43745	SCRN1	3	-2.3452	0.0258242	0.287113	Unchange
ATP6V1G1	-0.838384	16.2127	-2.32866	0.0267122	0.29526	-3.46489	ATP6V1G1	3	-2.34101	0.0258391	0.287113	Down
HNRNPM	-0.545133	20.9116	-2.28428	0.0295057	0.29526	-3.54522	HNRNPM	15	-2.34064	0.025861	0.287113	Unchange
NASP	-0.656833	17.1027	-2.32297	0.0270563	0.29526	-3.47524	NASP	4	-2.34033	0.0258792	0.287113	Down
GLIPR2	-0.399577	18.4584	-2.33299	0.0264528	0.29526	-3.45699	GLIPR2	4	-2.34007	0.0258941	0.287113	Unchange
CTCF	-0.60985	18.8887	-2.31347	0.0276406	0.29526	-3.49251	CTCF	5	-2.33958	0.0259229	0.287113	Down
CYFIP2	-0.39367	17.0876	-2.29168	0.0290225	0.29526	-3.5319	CYFIP2	6	-2.33914	0.0259486	0.287113	Unchange
MYO1G	-0.55842	19.2694	-2.28531	0.029438	0.29526	-3.54337	MYO1G	12	-2.33793	0.0260199	0.287113	Unchange
DDX21	-0.694431	15.3742	-2.36058	0.0259074	0.29526	-3.42621	DDX21	2	-2.35473	0.0260605	0.287113	Down
LTB4R	0.89636	14.6856	2.43903	0.0244959	0.29526	-3.2787	LTB4R	1	2.40262	0.0261045	0.287113	Up
PLEK	0.445406	22.2087	2.30562	0.0281315	0.29526	-3.50673	PLEK	5	2.33408	0.0262478	0.287113	Unchange
MTMR12	0.497541	17.6572	2.28187	0.0296648	0.29526	-3.54955	MTMR12	8	2.33256	0.0263381	0.287113	Unchange
F13A1	0.332165	23.7337	2.22107	0.0339404	0.297667	-3.65783	F13A1	18	2.33149	0.026402	0.287113	Unchange
MTA2	-0.617901	17.7919	-2.31367	0.0276277	0.29526	-3.49213	MTA2	4	-2.33024	0.0264768	0.287113	Down
RAB33A	0.824	16.2621	2.3926	0.0251383	0.29526	-3.3291	RAB33A	1	2.36291	0.0265763	0.287113	Up
HDGFL2	-1.07002	13.5489	-2.6415	0.0223528	0.29526	-3.15307	HDGFL2	1	-2.52638	0.0265956	0.287113	Down
PLXDC2	0.377735	18.1081	2.27715	0.0299788	0.29526	-3.55804	PLXDC2	6	2.3261	0.0267256	0.287113	Unchange
RPS6	-0.78854	18.6015	-2.33556	0.0267999	0.29526	-3.42944	RPS6	2	-2.3338	0.0267442	0.287113	Down
GLUL	0.705827	14.2322	2.49339	0.0223886	0.29526	-3.20231	GLUL	1	2.40067	0.0267678	0.287113	Up
ANXA1	-0.680782	21.1137	-2.28234	0.0296335	0.29526	-3.5487	ANXA1	11	-2.32425	0.0268372	0.287113	Down
NCBP1	-0.531516	16.8157	-2.30745	0.0280163	0.29526	-3.50342	NCBP1	4	-2.32166	0.0269941	0.287113	Unchange
SCYL2	0.582082	19.1436	2.29372	0.0288905	0.29526	-3.52822	SCYL2	5	2.31983	0.0271057	0.287113	Unchange
RPL34	-0.610464	17.4873	-2.33521	0.0265619	0.29526	-3.43372	RPL34	2	-2.31856	0.0274183	0.287113	Down
TGFB1	0.39162	20.3752	2.2396	0.0325824	0.297667	-3.62505	TGFB1	10	2.31439	0.0274405	0.287113	Unchange
HCFC1	-0.521614	18.1271	-2.25941	0.0311843	0.29526	-3.58979	HCFC1	11	-2.31369	0.0274834	0.287113	Unchange
CLEC1B	0.506286	19.5496	2.27574	0.0300729	0.29526	-3.56056	CLEC1B	6	2.313	0.0275262	0.287113	Unchange
HNRNPUL2	-0.665573	19.2495	-2.27233	0.0303016	0.29526	-3.56667	HNRNPUL2	9	-2.31228	0.0275711	0.287113	Down
CHD4	-0.623529	17.2515	-2.29551	0.0287754	0.29526	-3.525	CHD4	4	-2.31216	0.0275785	0.287113	Down
RBM25	-0.701285	16.0357	-2.30402	0.0282324	0.29526	-3.50962	RBM25	3	-2.3119	0.0275946	0.287113	Down
DMTN	0.934647	20.1414	2.27982	0.0298008	0.29526	-3.55324	DMTN	9	2.31146	0.0276216	0.287113	Up
GPATCH8	-1.13649	16.5414	-2.73148	0.0223286	0.29526	-3.13357	GPATCH8	1	-2.57301	0.0277469	0.287113	Down
SRSF3	-0.733805	17.951	-2.30916	0.0284208	0.29526	-3.48562	SRSF3	3	-2.31704	0.0277641	0.287113	Down
PTBP1	-0.327453	19.5334	-2.30945	0.0278905	0.29526	-3.49978	PTBP1	4	-2.30912	0.0277679	0.287113	Unchange
PACSIN2	0.551778	19.7057	2.25817	0.0312698	0.29526	-3.59199	PACSIN2	10	2.30744	0.0278731	0.287113	Unchange
BORCS6	-0.565235	14.4249	-2.36587	0.0259223	0.29526	-3.37486	BORCS6	2	-2.32724	0.0280077	0.287113	Unchange
KHDRBS1	-0.58004	17.3609	-2.30372	0.0282513	0.29526	-3.51016	KHDRBS1	3	-2.30463	0.0280492	0.287113	Unchange
RPL14	-0.659075	18.1564	-2.3163	0.0277105	0.29526	-3.48081	RPL14	2	-2.30809	0.0280692	0.287113	Down
OPLAH	1.0182	14.8624	2.3615	0.0282526	0.29526	-3.43144	OPLAH	1	2.35883	0.0280986	0.287113	Up
FCN1	-0.987711	18.226	-2.28106	0.0297187	0.29526	-3.55102	FCN1	4	-2.30149	0.0282479	0.287113	Down
ZC3HAV1L	0.569677	15.8598	2.29997	0.0284895	0.29526	-3.51694	ZC3HAV1L	3	2.30015	0.028333	0.287113	Unchange
RTRAF	-0.273106	17.8718	-2.2639	0.0308751	0.29526	-3.58177	RTRAF	5	-2.29998	0.028344	0.287113	Unchange
ATP2B4	-0.422921	16.4058	-2.38764	0.0233711	0.29526	-3.35655	ATP2B4	1	-2.29678	0.0285483	0.287113	Unchange
RTN2	0.396886	18.6346	2.28938	0.029172	0.29526	-3.53605	RTN2	4	2.29671	0.0285528	0.287113	Unchange
CERS2	0.695452	18.516	2.27122	0.0303764	0.29526	-3.56866	CERS2	5	2.29615	0.0285888	0.287113	Up
RAP1GDS1	0.29673	18.9445	2.18702	0.036569	0.303905	-3.71757	RAP1GDS1	10	2.29579	0.0286119	0.287113	Unchange
TMEM40	0.468445	18.3808	2.26836	0.0305703	0.29526	-3.57378	TMEM40	5	2.29572	0.0286162	0.287113	Unchange
MPST	0.478409	18.2093	2.28286	0.0295996	0.29526	-3.54778	MPST	4	2.29508	0.0286572	0.287113	Unchange
PDLIM7	0.768726	20.5764	2.25871	0.0312323	0.29526	-3.59102	PDLIM7	10	2.29502	0.0286612	0.287113	Up
LMNB1	-0.632502	21.7172	-2.2463	0.0321033	0.297667	-3.61314	LMNB1	20	-2.29316	0.0287809	0.287113	Down
PTPA	0.387853	19.3272	2.26369	0.0308895	0.29526	-3.58214	PTPA	5	2.29304	0.0287888	0.287113	Unchange
EZR	-0.540295	19.4034	-2.24068	0.0325042	0.297667	-3.62312	EZR	9	-2.2882	0.0291021	0.287113	Unchange
YBX1	-0.382561	18.9524	-2.25768	0.0313042	0.29526	-3.59287	YBX1	5	-2.2871	0.0291744	0.287113	Unchange
TBCE	0.352171	15.437	2.3237	0.0270123	0.29526	-3.47392	TBCE	3	2.28659	0.0292078	0.287113	Unchange
CTSS	-0.678908	18.8818	-2.25594	0.0314253	0.29526	-3.59598	CTSS	6	-2.28639	0.0292205	0.287113	Down
MCM3	-0.661811	16.2838	-2.26031	0.0311219	0.29526	-3.58817	MCM3	5	-2.28531	0.0292916	0.287113	Down
CORO1C	0.573421	22.0745	2.2349	0.0329221	0.297667	-3.63338	CORO1C	12	2.28362	0.0294025	0.287113	Unchange
PDIA3	0.223276	23.2929	2.09079	0.0450092	0.316935	-3.88291	PDIA3	17	2.28314	0.0294338	0.287113	Unchange
IRGQ	0.446253	15.1551	2.7562	0.0128257	0.292343	-2.78237	IRGQ	1	2.35464	0.0294481	0.287113	Unchange
PARP9	0.705296	15.8296	2.31287	0.028472	0.29526	-3.50663	PARP9	1	2.29461	0.0294603	0.287113	Up
HNRNPA0	-0.601464	17.6682	-2.27941	0.0298281	0.29526	-3.55398	HNRNPA0	3	-2.28226	0.0294919	0.287113	Down
HDHD5	-0.610509	16.3378	-2.25648	0.0313875	0.29526	-3.59501	HDHD5	5	-2.28181	0.0295213	0.287113	Down
PIP4P1	0.761231	15.9542	2.3345	0.0281216	0.29526	-3.43261	PIP4P1	1	2.30573	0.0297025	0.287893	Up
SH3KBP1	-0.511996	17.8925	-2.23443	0.0329559	0.297667	-3.6342	SH3KBP1	7	-2.27722	0.0298258	0.287893	Unchange
UBE4A	-0.509189	15.4207	-2.31941	0.0277814	0.29526	-3.45805	UBE4A	2	-2.28258	0.0299733	0.287893	Unchange
SSU72	-0.634845	14.4303	-2.54147	0.0208305	0.29526	-3.14209	SSU72	1	-2.35651	0.0299795	0.287893	Down
ALOX12	0.368013	21.3843	2.18812	0.0364816	0.303905	-3.71566	ALOX12	13	2.27327	0.0300902	0.287893	Unchange
ABLIM3	0.913754	16.1571	2.25887	0.0312218	0.29526	-3.59075	ABLIM3	3	2.27307	0.0301035	0.287893	Up
ANXA6	-0.684881	21.6937	-2.23004	0.0332763	0.297667	-3.64197	ANXA6	19	-2.27264	0.0301327	0.287893	Down
HDAC2	-0.626461	15.0627	-2.31178	0.0288475	0.29526	-3.45681	HDAC2	2	-2.28747	0.0302274	0.288072	Down
VPS51	-0.338222	15.329	-2.36207	0.0250051	0.29526	-3.40824	VPS51	2	-2.26933	0.0306013	0.289731	Unchange
SERPINE1	0.596896	17.776	2.26264	0.0309612	0.29526	-3.58401	SERPINE1	3	2.26547	0.0306184	0.289731	Up
ACTN4	0.211068	24.3336	2.05744	0.0483133	0.321917	-3.93895	ACTN4	22	2.26529	0.0306306	0.289731	Unchange
DOK2	0.484487	18.8568	2.23494	0.0329192	0.297667	-3.63331	DOK2	5	2.26148	0.0308916	0.290263	Unchange
PRUNE1	0.556528	18.7859	2.22733	0.033476	0.297667	-3.64677	PRUNE1	6	2.26087	0.0309335	0.290263	Unchange
GLA	0.777713	14.8374	2.36307	0.0281595	0.29526	-3.39037	GLA	1	2.31295	0.0309506	0.290263	Up
FHOD1	0.475715	20.8838	2.19755	0.0357376	0.30257	-3.69917	FHOD1	18	2.26	0.0309931	0.290263	Unchange
ANXA2	-0.505243	21.9043	-2.20169	0.0354151	0.301188	-3.69191	ANXA2	12	-2.25628	0.0312505	0.291894	Unchange
LBR	-0.485408	18.6662	-2.22884	0.0333647	0.297667	-3.6441	LBR	5	-2.25527	0.0313211	0.291894	Unchange
CASS4	0.585812	19.5981	2.20652	0.0350419	0.301188	-3.68343	CASS4	13	2.25364	0.0314346	0.292234	Up
FMNL1	-0.562671	18.5866	-2.22444	0.0336895	0.297667	-3.65187	FMNL1	5	-2.24979	0.0317049	0.292242	Unchange
DEF6	-0.494187	16.7225	-2.22275	0.033815	0.297667	-3.65486	DEF6	5	-2.24895	0.031764	0.292242	Unchange
APPL2	0.506282	18.9292	2.22007	0.0340149	0.297667	-3.65958	APPL2	5	2.24605	0.0319691	0.292242	Unchange
FNBP1L	0.486739	16.1689	2.26218	0.0315265	0.29526	-3.58125	FNBP1L	3	2.25271	0.0320154	0.292242	Unchange
TRIM28	-0.550213	18.9161	-2.20192	0.0353971	0.301188	-3.69151	TRIM28	8	-2.24437	0.0320886	0.292242	Unchange
SRSF4	-0.631363	18.3515	-2.26686	0.0306727	0.29526	-3.57647	SRSF4	1	-2.24362	0.0321415	0.292242	Down
RARRES2	1.16431	16.4978	2.2296	0.0333087	0.297667	-3.64275	RARRES2	2	2.24345	0.0321537	0.292242	Up
RTCB	-0.245107	19.0856	-2.09525	0.044583	0.316935	-3.87537	RTCB	12	-2.24309	0.0321794	0.292242	Unchange
G3BP1	-0.397353	17.0673	-2.23518	0.0329018	0.297667	-3.63288	G3BP1	4	-2.24308	0.0321804	0.292242	Unchange
RPS5	-0.554268	17.4115	-2.24264	0.0323641	0.297667	-3.61965	RPS5	3	-2.24272	0.032206	0.292242	Unchange
ZNF185	0.631772	17.1262	2.22374	0.0337415	0.297667	-3.65311	ZNF185	4	2.24041	0.0323714	0.292438	Up
PHF1	-0.485583	14.7263	-2.29309	0.0297402	0.29526	-3.50886	PHF1	2	-2.25057	0.0324533	0.292438	Unchange
PRKDC	-0.561729	20.5344	-2.18682	0.0365851	0.303905	-3.71792	PRKDC	24	-2.23712	0.0326075	0.292438	Unchange
PXN	-0.688273	16.1064	-2.21948	0.0340595	0.297667	-3.66063	PXN	4	-2.23703	0.0326147	0.292438	Down
SLC35E1	0.690169	16.0166	2.50709	0.0238331	0.29526	-3.22639	SLC35E1	1	2.33874	0.0326547	0.292438	Up
ALYREF	-0.677138	17.8144	-2.22841	0.0333964	0.297667	-3.64486	ALYREF	3	-2.23598	0.0326902	0.292438	Down
CDC42	0.328518	21.6663	2.23288	0.0330691	0.297667	-3.63696	CDC42	4	2.23415	0.0328227	0.292933	Unchange
RPS19	-0.458063	17.9381	-2.2209	0.0339533	0.297667	-3.65813	RPS19	4	-2.23245	0.0329466	0.293348	Unchange
COTL1	0.509425	20.0962	2.19622	0.0358418	0.30257	-3.7015	COTL1	6	2.23106	0.0330481	0.293563	Unchange
TIMP1	0.731039	18.9664	2.20923	0.0348347	0.301188	-3.67868	TIMP1	4	2.22728	0.0333254	0.295335	Up
NHLRC2	0.531529	18.4545	2.17966	0.0371608	0.307082	-3.7304	NHLRC2	8	2.22269	0.0336644	0.296841	Unchange
NUP88	-0.614887	14.9834	-2.24277	0.0328971	0.297667	-3.60112	NUP88	2	-2.22968	0.0336746	0.296841	Down
RAB4A	0.62006	16.9961	2.21488	0.034405	0.299996	-3.66873	RAB4A	3	2.21981	0.0338794	0.296841	Up
HNRNPF	-0.576628	18.1728	-2.2041	0.0352283	0.301188	-3.68768	HNRNPF	4	-2.21961	0.0338941	0.296841	Unchange
VCAN	-1.06488	15.4959	-2.22431	0.0345563	0.300624	-3.63697	VCAN	1	-2.22958	0.0339735	0.296841	Down
SRRM1	-0.858317	15.8435	-2.26174	0.0328976	0.297667	-3.5361	SRRM1	1	-2.24263	0.0340298	0.296841	Down
MAIP1	0.523775	16.7813	2.27488	0.0312691	0.29526	-3.51966	MAIP1	2	2.23244	0.0340759	0.296841	Unchange
CRYZ	-0.373305	18.2777	-2.14815	0.0397912	0.312358	-3.78498	CRYZ	9	-2.21658	0.0341214	0.296841	Unchange
EBP	0.364817	17.73	2.23986	0.032563	0.297667	-3.62457	EBP	3	2.21165	0.0344934	0.29939	Unchange
ARMT1	-1.30403	14.7067	-2.37139	0.0311654	0.29526	-3.5038	ARMT1	1	-2.30518	0.0348884	0.29963	Down
OLFML2A	1.31636	15.7553	2.21104	0.0362577	0.303588	-3.69428	OLFML2A	1	2.22537	0.034941	0.29963	Up
PTP4A2	0.44544	18.2857	2.17812	0.0372856	0.307444	-3.73308	PTP4A2	5	2.20447	0.0350424	0.29963	Unchange
IKBIP	0.363178	17.1864	2.23082	0.0332195	0.297667	-3.6406	IKBIP	3	2.20268	0.035181	0.29963	Unchange
PYGB	0.346371	21.5447	2.11312	0.0429101	0.314307	-3.84502	PYGB	16	2.20233	0.0352077	0.29963	Unchange
GP1BA	0.390061	23.1617	2.13217	0.0411881	0.313286	-3.81246	GP1BA	11	2.20162	0.0352625	0.29963	Unchange
ZFR	-0.867299	16.9492	-2.20585	0.0359635	0.30257	-3.66864	ZFR	2	-2.21169	0.0353199	0.29963	Down
ARHGAP18	0.476214	20.3568	2.14114	0.0403988	0.313286	-3.79706	ARHGAP18	17	2.19963	0.0354172	0.29963	Unchange
DENND4C	0.407309	16.7573	2.25992	0.031407	0.29526	-3.56733	DENND4C	2	2.20236	0.0354651	0.29963	Unchange
CKAP5	0.306058	19.8125	2.09063	0.0450247	0.316935	-3.88318	CKAP5	18	2.1984	0.0355129	0.29963	Unchange
GP5	0.512765	20.869	2.15204	0.0394584	0.312358	-3.77829	GP5	9	2.19827	0.0355233	0.29963	Unchange
PTMA	-0.771428	18.7742	-2.17094	0.0378727	0.309759	-3.74556	PTMA	6	-2.19814	0.0355336	0.29963	Down
DNAJB11	0.305156	18.3476	2.19758	0.035735	0.30257	-3.69911	DNAJB11	4	2.19632	0.0356757	0.29963	Unchange
HMGB2	-0.439637	20.9552	-2.15813	0.0389411	0.310955	-3.76777	HMGB2	6	-2.19612	0.0356913	0.29963	Unchange
RALY	-0.469073	18.1303	-2.16971	0.0379747	0.309759	-3.74771	RALY	5	-2.19549	0.0357402	0.29963	Unchange
TGFB1I1	0.423855	19.3964	2.16827	0.0380932	0.310059	-3.7502	TGFB1I1	5	2.19492	0.0357849	0.29963	Unchange
ZYX	0.550454	22.8644	2.1453	0.0400374	0.312473	-3.7899	ZYX	14	2.19346	0.0359	0.299931	Unchange
CLTC	0.175928	22.5933	1.96793	0.0582612	0.348284	-4.08611	CLTC	41	2.19209	0.0360075	0.300168	Unchange
DPY19L1	0.459951	16.6141	2.25698	0.0316113	0.295325	-3.58653	DPY19L1	1	2.18994	0.0364398	0.301713	Unchange
STXBP5	0.445951	17.9546	2.15934	0.0388392	0.310795	-3.76568	STXBP5	5	2.18538	0.0365409	0.301713	Unchange
ATXN10	-0.513876	15.4564	-2.21601	0.0348741	0.301188	-3.66201	ATXN10	2	-2.19201	0.0365555	0.301713	Unchange
RBBP4	-0.473536	19.1344	-2.19129	0.03623	0.303588	-3.71012	RBBP4	3	-2.18473	0.036593	0.301713	Unchange
MESD	0.863182	17.8987	2.25972	0.0349306	0.301188	-3.5546	MESD	1	2.23202	0.0366375	0.301713	Up
AP1B1	0.184094	20.7302	2.07521	0.0465273	0.317406	-3.90918	AP1B1	6	2.18272	0.0367539	0.301713	Unchange
GMPPA	0.286675	16.0961	2.18643	0.0366161	0.303905	-3.7186	GMPPA	4	2.1824	0.0367799	0.301713	Unchange
RPS8	-0.801549	17.254	-2.16976	0.0379701	0.309759	-3.74761	RPS8	3	-2.18178	0.0368292	0.301713	Down
LSS	0.46698	17.0469	2.1535	0.0393332	0.312358	-3.77576	LSS	5	2.17907	0.0370479	0.302322	Unchange
PML	-0.593537	18.1952	-2.15478	0.0392243	0.312358	-3.77355	PML	5	-2.17889	0.037063	0.302322	Down
YWHAH	0.446367	21.0085	2.12633	0.0417093	0.313286	-3.82246	YWHAH	8	2.17564	0.0373269	0.303271	Unchange
MACROH2A1	-0.487052	19.3783	-2.13371	0.0410516	0.313286	-3.80982	MACROH2A1	7	-2.17472	0.0374015	0.303271	Unchange
ARFGEF2	0.338842	18.7343	2.11346	0.0428787	0.314307	-3.84444	ARFGEF2	7	2.17451	0.0374192	0.303271	Unchange
C11orf54	0.625219	15.0196	2.21881	0.0349706	0.301188	-3.62635	C11orf54	1	2.1832	0.0375632	0.303637	Up
SULT1A1	0.522675	19.6707	2.17312	0.0376936	0.309463	-3.74178	SULT1A1	3	2.172	0.0376244	0.303637	Unchange
ACO1	0.393025	17.287	2.16037	0.0387523	0.310795	-3.76389	ACO1	4	2.16864	0.0379013	0.303787	Unchange
HNRNPL	-0.501684	19.6962	-2.12109	0.0421821	0.314307	-3.83142	HNRNPL	9	-2.16702	0.0380351	0.303787	Unchange
LPCAT3	0.373583	18.9935	2.1383	0.0406476	0.313286	-3.80195	LPCAT3	5	2.16578	0.0381377	0.303787	Unchange
SAR1A	0.524846	19.645	2.20324	0.0352949	0.301188	-3.68919	SAR1A	1	2.16489	0.0382117	0.303787	Unchange
NQO2	1.35222	14.6493	2.26662	0.0382311	0.310515	-3.56883	NQO2	1	2.25849	0.038234	0.303787	Up
GIMAP1	-0.591347	18.0133	-2.14806	0.0397993	0.312358	-3.78515	GIMAP1	4	-2.1638	0.0383025	0.303787	Down
LGALSL	0.602822	20.507	2.14738	0.039858	0.312358	-3.78632	LGALSL	4	2.16334	0.038341	0.303787	Up
EIF3G	-0.427324	17.1293	-2.17561	0.0374903	0.308462	-3.73746	EIF3G	3	-2.16325	0.0383486	0.303787	Unchange
ITGA2	0.526451	21.8482	2.11437	0.0427953	0.314307	-3.84289	ITGA2	13	2.16285	0.0383823	0.303787	Unchange
ACAA2	-0.405492	18.9775	-2.1133	0.0428933	0.314307	-3.84471	ACAA2	7	-2.16211	0.0384439	0.303787	Unchange
RBM39	-0.531948	17.0173	-2.16398	0.0387283	0.310795	-3.74851	RBM39	3	-2.16257	0.0386731	0.304473	Unchange
RAP2C	0.83542	17.949	2.3065	0.0353812	0.301188	-3.51552	RAP2C	2	2.25241	0.0386913	0.304473	Up
POLR2A	-0.705948	16.6545	-2.14795	0.0398089	0.312358	-3.78534	POLR2A	3	-2.15731	0.0388471	0.305067	Down
SRC	0.351609	21.6907	2.09904	0.0442231	0.316935	-3.86894	SRC	7	2.15627	0.0389348	0.305092	Unchange
MORC3	-0.569573	14.3529	-2.25586	0.0337252	0.297667	-3.55969	MORC3	1	-2.18347	0.0390113	0.305092	Unchange
MT-ND4	0.307871	16.8436	2.2716	0.0306066	0.29526	-3.54679	MT-ND4	2	2.15669	0.0391682	0.305118	Unchange
FNBP1	-0.494944	17.3025	-2.1277	0.0415864	0.313286	-3.82011	FNBP1	5	-2.15246	0.0392585	0.305118	Unchange
ANO6	0.420275	20.3143	2.08666	0.0454074	0.317406	-3.88989	ANO6	14	2.15008	0.0394623	0.305118	Unchange
SRP14	-0.729067	16.6895	-2.18256	0.038523	0.310795	-3.64674	SRP14	2	-2.16804	0.0394929	0.305118	Down
UCHL5	-0.237209	17.1355	-2.1641	0.0384398	0.310795	-3.75743	UCHL5	4	-2.14927	0.039531	0.305118	Unchange
SMARCA5	-0.518792	17.6642	-2.12338	0.0419744	0.313403	-3.8275	SMARCA5	5	-2.14778	0.0396591	0.305118	Unchange
SEPTIN11	0.558511	18.4918	2.12357	0.0419576	0.313403	-3.82718	SEPTIN11	5	2.14756	0.0396785	0.305118	Unchange
ITGAM	-0.642286	20.4088	-2.10737	0.0434417	0.316266	-3.8548	ITGAM	15	-2.1473	0.0397005	0.305118	Down
NCL	-0.659802	19.6861	-2.11443	0.0427898	0.314307	-3.84279	NCL	7	-2.14601	0.0398121	0.305118	Down
SUMO1P1	-0.385812	16.7146	-2.1945	0.0359765	0.30257	-3.7045	SUMO1P1	2	-2.1451	0.0398903	0.305118	Unchange
TOP2B	-0.670409	17.9292	-2.11376	0.0428514	0.314307	-3.84393	TOP2B	7	-2.14499	0.0398995	0.305118	Down
GAR1	-0.6628	16.0401	-2.1569	0.0399485	0.312422	-3.74193	GAR1	2	-2.14983	0.0403525	0.307765	Down
EMILIN1	0.432137	21.2962	2.07666	0.0463838	0.317406	-3.90673	EMILIN1	22	2.13915	0.0404078	0.307765	Unchange
RDH11	0.343638	19.9651	2.10879	0.0433104	0.315916	-3.85239	RDH11	5	2.13677	0.0406159	0.307997	Unchange
CHKB	0.484288	15.674	2.14051	0.0404539	0.313286	-3.79814	CHKB	3	2.13651	0.0406391	0.307997	Unchange
EFEMP1	1.01571	16.7445	2.1163	0.042618	0.314307	-3.83959	EFEMP1	4	2.1357	0.0407107	0.307997	Up
PRF1	-0.963554	19.1202	-2.11297	0.0429241	0.314307	-3.84528	PRF1	5	-2.1351	0.0407631	0.307997	Down
SMARCC2	-0.619257	17.6481	-2.12679	0.0416685	0.313286	-3.82168	SMARCC2	3	-2.13276	0.0409697	0.308942	Down
APOBR	-0.518515	18.0314	-2.09285	0.0448114	0.316935	-3.87942	APOBR	7	-2.13015	0.0412013	0.310072	Unchange
TPMT	0.507111	16.0284	2.12919	0.0414533	0.313286	-3.81756	TPMT	3	2.12765	0.0414241	0.310383	Unchange
ZNF22	-0.62396	16.2963	-2.13151	0.0412468	0.313286	-3.81359	ZNF22	2	-2.12713	0.0414709	0.310383	Down
ERH	-0.522315	19.5528	-2.12643	0.0417001	0.313286	-3.82229	ERH	3	-2.12625	0.0415498	0.310383	Unchange
RAB3GAP1	0.34306	17.059	2.08038	0.0460188	0.317406	-3.90048	RAB3GAP1	6	2.12538	0.0416275	0.310383	Unchange
UBTF	-0.706899	15.9448	-2.1421	0.0405985	0.313286	-3.77043	UBTF	1	-2.12818	0.0416517	0.310383	Down
IFI16	-0.54065	18.7071	-2.08147	0.0459118	0.317406	-3.89864	IFI16	9	-2.12237	0.0418993	0.311417	Unchange
HNRNPA1	-0.45913	20.2935	-2.09693	0.0444233	0.316935	-3.87252	HNRNPA1	5	-2.12175	0.0419546	0.311417	Unchange
RAB6B	0.312519	22.1424	2.15961	0.0388161	0.310795	-3.7652	RAB6B	3	2.1199	0.0421223	0.312051	Unchange
NUP35	-0.885758	15.3297	-2.11746	0.0431091	0.315054	-3.80459	NUP35	2	-2.12427	0.0422968	0.312732	Down
CAPG	-0.467117	19.1481	-2.09049	0.0450376	0.316935	-3.88341	CAPG	5	-2.11509	0.0425604	0.314069	Unchange
NUP210	-0.491736	18.8398	-2.06389	0.0476584	0.319944	-3.92817	NUP210	11	-2.11168	0.0428741	0.315553	Unchange
NRBF2	-1.01858	14.118	-2.40191	0.0303364	0.29526	-3.54349	NRBF2	1	-2.21167	0.0429278	0.315553	Down
P3H1	0.462836	16.5877	2.09592	0.0445193	0.316935	-3.87423	P3H1	4	2.10811	0.0432039	0.316267	Unchange
SAP18	-0.688859	16.1084	-2.09742	0.0443762	0.316935	-3.87168	SAP18	3	-2.10655	0.0433494	0.316267	Down
RAP1GAP2	0.365852	18.4085	2.05307	0.048762	0.32222	-3.94625	RAP1GAP2	7	2.10485	0.043508	0.316267	Unchange
AK1	0.471328	18.5382	2.08019	0.0460366	0.317406	-3.90079	AK1	5	2.10458	0.0435331	0.316267	Unchange
RPRD2	-0.822288	14.4147	-2.19764	0.0417935	0.313286	-3.69326	RPRD2	1	-2.17061	0.0435816	0.316267	Down
MTM1	0.352751	17.1258	2.07655	0.0463951	0.317406	-3.90693	MTM1	5	2.10357	0.043627	0.316267	Unchange
AGPAT4	0.524398	13.9415	2.24362	0.036718	0.304086	-3.62899	AGPAT4	1	2.15282	0.0437201	0.316267	Unchange
SNRNP70	-0.6393	17.7236	-2.07923	0.0461315	0.317406	-3.90242	SNRNP70	5	-2.10203	0.0437721	0.316267	Down
CORO1B	0.458247	19.66	2.05448	0.0486167	0.321997	-3.9439	CORO1B	9	2.10199	0.0437754	0.316267	Unchange
SMU1	-0.688778	16.4892	-2.11121	0.0440193	0.316822	-3.8441	SMU1	2	-2.1104	0.0438863	0.316411	Down
NT5DC1	0.352683	15.3284	2.16448	0.0386866	0.310795	-3.75975	NT5DC1	2	2.10259	0.0439988	0.316411	Unchange
ADNP	-1.54316	13.7154	-2.78558	0.0297595	0.29526	-3.43254	ADNP	1	-2.44987	0.0441159	0.316411	Down
HBS1L	0.352262	14.9261	2.13009	0.0416588	0.313286	-3.80637	HBS1L	3	2.1012	0.044129	0.316411	Unchange
SFPQ	-0.526933	20.3123	-2.05133	0.048942	0.322509	-3.94916	SFPQ	13	-2.09674	0.0442711	0.316669	Unchange
KATNB1	0.556362	14.5562	2.17804	0.0397311	0.312358	-3.71171	KATNB1	1	2.12182	0.0443715	0.316669	Unchange
WBP11	-0.933417	15.6928	-2.09131	0.0459053	0.317406	-3.81948	WBP11	3	-2.10474	0.0444154	0.316669	Down
KIAA0513	0.552161	17.5372	2.07008	0.0470364	0.318686	-3.91778	KIAA0513	5	2.09339	0.0445891	0.316775	Unchange
ENDOD1	0.373148	20.3227	2.03325	0.0508419	0.327408	-3.97919	ENDOD1	9	2.09331	0.0445974	0.316775	Unchange
SOD2	0.401055	20.6436	2.05422	0.0486434	0.321997	-3.94433	SOD2	6	2.09177	0.0447442	0.316922	Unchange
RPL15	-0.514163	17.7588	-2.09149	0.0449421	0.316935	-3.88173	RPL15	3	-2.09134	0.0447852	0.316922	Unchange
STOM	0.312584	23.158	2.00976	0.0534085	0.33763	-4.01794	STOM	10	2.08981	0.0449326	0.317217	Unchange
CD40LG	0.410966	17.055	2.10138	0.0440023	0.316822	-3.86497	CD40LG	3	2.08917	0.0449941	0.317217	Unchange
LYPLA1	0.310308	18.8059	2.12621	0.0417199	0.313286	-3.82266	LYPLA1	3	2.08809	0.0450974	0.317355	Unchange
TBL1XR1	-0.304411	17.1658	-2.08461	0.0456057	0.317406	-3.89334	TBL1XR1	4	-2.08551	0.0453472	0.31787	Unchange
ATP6AP2	0.575445	16.2425	2.18731	0.0394415	0.312358	-3.62583	ATP6AP2	2	2.11454	0.045518	0.31787	Unchange
CETP	1.34883	13.6067	2.37155	0.0437528	0.316454	-3.58121	CETP	1	2.31872	0.0455812	0.31787	Up
XRN2	-0.561025	16.4488	-2.06783	0.0472614	0.319456	-3.92156	XRN2	4	-2.08282	0.0456081	0.31787	Unchange
EXOSC9	-0.702931	14.5752	-2.15155	0.0435902	0.316454	-3.70872	EXOSC9	2	-2.12504	0.0456174	0.31787	Down
TP53BP1	-1.42757	14.0458	-2.19399	0.046448	0.317406	-3.69012	TP53BP1	1	-2.19229	0.0457565	0.31787	Down
CMIP	0.374928	18.4534	2.07351	0.046695	0.317979	-3.91202	CMIP	4	2.08129	0.0457572	0.31787	Unchange
ECE1	0.345513	18.6448	2.0359	0.0505602	0.326458	-3.97481	ECE1	6	2.0786	0.0460202	0.318383	Unchange
VIPAS39	0.416799	16.4498	2.08932	0.0451505	0.31714	-3.88539	VIPAS39	3	2.07844	0.0460367	0.318383	Unchange
TRIP12	-0.818734	15.1321	-2.07612	0.0470509	0.318686	-3.91261	TRIP12	2	-2.0834	0.0461379	0.318383	Down
MPI	-0.366693	16.0829	-2.13616	0.0411198	0.313286	-3.79605	MPI	2	-2.07933	0.046233	0.318383	Unchange
CAST	-0.485505	18.5328	-2.04331	0.0497768	0.324963	-3.9625	CAST	6	-2.07517	0.0463587	0.318383	Unchange
ARHGEF18	-0.500636	15.1422	-2.07594	0.0464552	0.317406	-3.90795	ARHGEF18	3	-2.07498	0.0463769	0.318383	Unchange
NUP205	-0.608815	17.1096	-2.05866	0.048189	0.321917	-3.93692	NUP205	4	-2.0745	0.0464249	0.318383	Down
TPP2	0.28989	20.7002	1.9726	0.0577007	0.347947	-4.07855	TPP2	25	2.07329	0.0465445	0.318383	Unchange
MAOB	0.585661	20.3169	2.03649	0.0504971	0.326458	-3.97383	MAOB	9	2.07286	0.0465865	0.318383	Up
SLMAP	0.282004	18.7963	1.97008	0.0580018	0.348061	-4.08262	SLMAP	14	2.07163	0.0467088	0.318645	Unchange
BAZ1A	-0.829283	13.9081	-2.69648	0.0261013	0.29526	-3.23719	BAZ1A	1	-2.30216	0.0468337	0.318923	Down
TM9SF1	0.754432	14.5711	2.13918	0.0453496	0.317406	-3.79565	TM9SF1	1	2.11749	0.0469436	0.318927	Up
CD84	0.293004	18.7117	2.01811	0.0524841	0.334575	-4.00421	CD84	6	2.06869	0.0470024	0.318927	Unchange
PGLYRP1	-2.60235	15.0496	-2.13295	0.0506082	0.326458	-3.75674	PGLYRP1	1	-2.16146	0.0472368	0.319768	Down
MLEC	0.267119	20.0019	1.98052	0.0567611	0.346133	-4.0657	MLEC	8	2.06523	0.0473497	0.319768	Unchange
VCL	0.369084	25.3243	2.00393	0.0540633	0.339695	-4.02751	VCL	47	2.06414	0.0474591	0.319768	Unchange
DNPEP	-0.239367	17.9348	-2.03115	0.0510675	0.327658	-3.98268	DNPEP	5	-2.06409	0.0474636	0.319768	Unchange
PABPN1	-0.632582	16.9701	-2.07009	0.0473331	0.319456	-3.89082	PABPN1	2	-2.06488	0.0476708	0.320139	Down
CD247	-0.622004	16.7374	-2.09749	0.0449753	0.316935	-3.81435	CD247	1	-2.06776	0.0476875	0.320139	Down
NUP37	-0.493052	15.2189	-2.09979	0.0458453	0.317406	-3.88222	NUP37	2	-2.07724	0.0477979	0.320313	Unchange
RASGRP2	0.341836	20.6735	1.99227	0.0553923	0.342015	-4.04657	RASGRP2	9	2.05689	0.0481952	0.320354	Unchange
IQGAP2	0.274142	21.9097	1.95914	0.0593279	0.349715	-4.10029	IQGAP2	40	2.05586	0.0483006	0.320354	Unchange
SART1	-0.57576	15.772	-2.051	0.0489759	0.322509	-3.94971	SART1	3	-2.05565	0.0483223	0.320354	Unchange
GIMAP8	0.654296	14.7084	2.127	0.0441794	0.316935	-3.74702	GIMAP8	1	2.08042	0.0483328	0.320354	Up
KCTD12	-0.668291	19.129	-2.02921	0.0512759	0.327658	-3.98589	KCTD12	6	-2.05545	0.0483423	0.320354	Down
IQGAP1	-0.42638	21.1165	-1.99792	0.0547444	0.341024	-4.03734	IQGAP1	28	-2.05498	0.0483906	0.320354	Unchange
KAT2A	0.580794	18.8991	2.20795	0.0428156	0.314307	-3.67659	KAT2A	2	2.13685	0.0484009	0.320354	Unchange
TPT1	0.569163	18.4489	2.04938	0.049144	0.323056	-3.95241	TPT1	3	2.05368	0.0485244	0.320354	Unchange
GORASP2	0.470698	17.3147	2.05619	0.0484418	0.321917	-3.94105	GORASP2	3	2.0529	0.048604	0.320354	Unchange
DAG1	0.516098	15.5309	2.1531	0.0414074	0.313286	-3.71183	DAG1	1	2.07188	0.0487436	0.320354	Unchange
CCAR1	-0.559336	16.2417	-2.04718	0.0493718	0.323766	-3.95606	CCAR1	3	-2.05094	0.048806	0.320354	Unchange
YKT6	0.449897	15.8799	2.07221	0.0468244	0.318288	-3.91421	YKT6	2	2.04806	0.0491046	0.320354	Unchange
PSMD1	-0.250165	18.2928	-1.94609	0.0609439	0.350323	-4.12127	PSMD1	9	-2.04531	0.0493913	0.320354	Unchange
ATP6V1D	0.671114	15.0987	2.0527	0.0494228	0.323766	-3.92187	ATP6V1D	2	2.05067	0.049433	0.320354	Up
PPOX	0.540153	14.8328	2.15477	0.0417069	0.313286	-3.69932	PPOX	1	2.06914	0.0494661	0.320354	Unchange
MYLK	0.402139	20.0145	1.98454	0.0562897	0.344366	-4.05916	MYLK	14	2.04436	0.0494911	0.320354	Unchange
CLIC4	0.38319	19.4879	1.99784	0.0547544	0.341024	-4.03748	CLIC4	7	2.044	0.0495285	0.320354	Unchange
NUDT21	-0.497582	18.8324	-2.06786	0.0475572	0.319944	-3.89451	NUDT21	2	-2.04677	0.0495288	0.320354	Unchange
AKAP13	-0.895275	15.2946	-2.0292	0.0512773	0.327658	-3.98591	AKAP13	3	-2.04317	0.0496149	0.320354	Down
EIF4G1	0.244829	19.1631	1.92132	0.0641159	0.356196	-4.16078	EIF4G1	14	2.0429	0.0496439	0.320354	Unchange
LRRK2	0.592445	14.3374	2.2266	0.040326	0.313286	-3.63674	LRRK2	1	2.11316	0.0496767	0.320354	Up
BRCC3	-0.205715	16.5028	-2.00565	0.0538688	0.339409	-4.02468	BRCC3	5	-2.04218	0.0497187	0.320354	Unchange
SRSF11	-0.662116	14.7546	-2.07382	0.0476212	0.319944	-3.85553	SRSF11	1	-2.05034	0.0497984	0.320354	Down
SPARC	0.579059	21.8464	2.01723	0.0525811	0.334631	-4.00566	SPARC	5	2.03961	0.0499896	0.320354	Unchange
FUBP3	-0.375757	16.5929	-2.05599	0.0484615	0.321917	-3.94137	FUBP3	3	-2.03943	0.0500086	0.320354	Unchange
P4HB	0.221588	22.6358	1.89251	0.0679852	0.363194	-4.20627	P4HB	19	2.03934	0.0500179	0.320354	Unchange
PTPN11	0.34009	18.5321	1.97499	0.057416	0.347947	-4.07468	PTPN11	9	2.03872	0.0500843	0.320354	Unchange
TMPO	-0.462878	19.4614	-2.05801	0.0482552	0.321917	-3.938	TMPO	2	-2.03699	0.0502675	0.320984	Unchange
SEPTIN9	-0.323273	18.5939	-1.9922	0.0554006	0.342015	-4.04668	SEPTIN9	6	-2.03607	0.0503649	0.321066	Unchange
CRYBG1	-0.664453	14.805	-2.11346	0.0464764	0.317406	-3.77238	CRYBG1	1	-2.06315	0.0510955	0.325176	Unchange
CTSA	0.375454	19.6677	1.97316	0.0576344	0.347947	-4.07765	CTSA	8	2.02467	0.051589	0.327727	Unchange
STRAP	0.203067	19.3862	1.87563	0.0703442	0.367039	-4.23267	STRAP	11	2.02313	0.0517564	0.327727	Unchange
RAB8A	0.279513	19.354	1.99424	0.055166	0.342015	-4.04336	RAB8A	5	2.02297	0.0517735	0.327727	Unchange
SLFN5	-0.751503	17.4604	-2.00099	0.0543953	0.340165	-4.03232	SLFN5	5	-2.02234	0.0518418	0.327727	Unchange
ABRAXAS2	-0.406043	15.8654	-2.01064	0.053311	0.337577	-4.0165	ABRAXAS2	4	-2.02068	0.0520234	0.328328	Unchange
RCHY1	0.53236	15.5343	2.0317	0.0513126	0.327658	-3.98391	RCHY1	2	2.02109	0.0522726	0.328888	Unchange
MRPS22	-0.474043	15.6047	-2.04209	0.0502075	0.326458	-3.95356	MRPS22	2	-2.02097	0.0522856	0.328888	Unchange
CKAP4	-0.741815	18.4269	-1.98628	0.0560864	0.344366	-4.05633	CKAP4	10	-2.01617	0.0525182	0.329804	Unchange
PPIF	0.485935	20.3042	2.01584	0.0527335	0.335039	-4.00794	PPIF	3	2.0149	0.0526587	0.33014	Unchange
PDLIM1	0.501346	23.1275	1.96938	0.0580866	0.348061	-4.08376	PDLIM1	13	2.01341	0.0528228	0.330622	Unchange
MOB4	0.568876	16.7074	2.00998	0.0536932	0.338866	-4.01962	MOB4	3	2.01485	0.0529593	0.330646	Unchange
TAOK3	0.261135	18.8934	1.9285	0.0631822	0.355037	-4.14937	TAOK3	8	2.01045	0.0531517	0.330646	Unchange
MAPKAPK2	0.327471	17.7565	2.03658	0.0504876	0.326458	-3.97368	MAPKAPK2	3	2.00977	0.053228	0.330646	Unchange
CDC42BPB	0.336585	18.3469	1.94721	0.060804	0.350323	-4.11947	CDC42BPB	9	2.0097	0.0532358	0.330646	Unchange
ENG	0.504698	14.9466	2.11512	0.0457748	0.317406	-3.79973	ENG	1	2.03752	0.0532626	0.330646	Unchange
ARHGEF1	-0.322483	19.0703	-1.93216	0.0627098	0.353956	-4.14353	ARHGEF1	13	-2.00825	0.0533972	0.33094	Unchange
YY1	-0.608154	15.9846	-2.04477	0.0505984	0.326458	-3.8939	YY1	1	-2.01293	0.0538276	0.333064	Unchange
MYO18A	0.206432	19.4428	1.84454	0.0748742	0.376053	-4.28081	MYO18A	18	2.00015	0.0543102	0.335411	Unchange
CNST	0.599746	18.4795	1.9696	0.0580599	0.348061	-4.0834	CNST	7	1.9995	0.0543838	0.335411	Unchange
RNPS1	-1.13869	16.1564	-1.98733	0.0562769	0.344366	-4.04289	RNPS1	2	-2.00107	0.0545033	0.335483	Unchange
EEF2	-0.268014	21.6734	-1.894	0.0677798	0.362681	-4.20392	EEF2	23	-1.99784	0.0545724	0.335483	Unchange
ROCK2	0.30149	21.0751	1.90882	0.0657709	0.358948	-4.18058	ROCK2	23	1.99571	0.0548156	0.336433	Unchange
FUS	-0.761398	17.255	-1.9885	0.0561408	0.344366	-4.02364	FUS	2	-1.99272	0.0554589	0.33919	Unchange
ACSL5	0.338916	17.4305	1.96359	0.0587851	0.349655	-4.09311	ACSL5	5	1.98897	0.0555925	0.33919	Unchange
RPS15A	-0.529323	17.0173	-2.01173	0.0541829	0.339695	-3.99206	RPS15A	2	-1.99669	0.0556637	0.33919	Unchange
ARAP1	0.242128	18.7044	1.89111	0.068178	0.363201	-4.20846	ARAP1	9	1.98819	0.0556831	0.33919	Unchange
SRSF9	-0.436839	17.2485	-1.9932	0.055286	0.342015	-4.04506	SRSF9	3	-1.98794	0.055712	0.33919	Unchange
FAM114A2	0.245078	16.9209	1.95458	0.0598879	0.349895	-4.10763	FAM114A2	5	1.98487	0.0560687	0.339936	Unchange
RUFY1	0.248542	19.2753	1.87633	0.0702447	0.367039	-4.23157	RUFY1	13	1.98486	0.0560704	0.339936	Unchange
MYL12A	0.412176	22.5215	1.99253	0.0553632	0.342015	-4.04615	MYL12A	3	1.98423	0.0561434	0.339936	Unchange
ELMO2	-0.865641	14.4532	-1.98012	0.0574579	0.347947	-4.03906	ELMO2	2	-1.98833	0.0562873	0.339936	Unchange
ASAP2	0.7229	17.9373	1.96165	0.059022	0.349715	-4.09625	ASAP2	5	1.98262	0.0563321	0.339936	Unchange
CAPN1	0.280074	22.5011	1.88627	0.068849	0.364374	-4.21605	CAPN1	21	1.98172	0.0564373	0.339936	Unchange
UBE3C	0.376271	16.1736	1.97286	0.0576691	0.347947	-4.07812	UBE3C	4	1.98151	0.0564618	0.339936	Unchange
PRKAR2B	0.556734	17.8887	1.97434	0.0574934	0.347947	-4.07573	PRKAR2B	3	1.97895	0.0567639	0.340713	Unchange
PARD3	0.888366	15.7911	1.97581	0.0579691	0.348061	-4.03453	PARD3	2	1.98416	0.0567738	0.340713	Unchange
WARS1	0.477643	18.5501	1.94325	0.0612998	0.35142	-4.12581	WARS1	7	1.97813	0.0568604	0.340713	Unchange
BASP1	-0.638724	17.8236	-1.96021	0.0591974	0.349715	-4.09857	BASP1	4	-1.97611	0.0571	0.341609	Unchange
BTK	0.318612	20.1988	1.90197	0.0666923	0.361894	-4.19138	BTK	12	1.97473	0.0572636	0.342048	Unchange
ARHGAP6	0.602501	19.0122	1.94027	0.0616769	0.352611	-4.13059	ARHGAP6	10	1.97382	0.0573715	0.342155	Unchange
SYNE3	-0.637264	16.3565	-1.95649	0.0596535	0.349715	-4.10457	SYNE3	4	-1.97235	0.0575469	0.342662	Unchange
PRMT1	-0.235075	19.0409	-1.93772	0.0620002	0.352611	-4.13466	PRMT1	5	-1.96847	0.0580117	0.344888	Unchange
FAH	0.586237	18.915	1.94598	0.0609578	0.350323	-4.12145	FAH	5	1.96739	0.0581421	0.345122	Unchange
DBNL	0.29762	20.2607	1.88726	0.068711	0.364374	-4.21449	DBNL	12	1.96661	0.0582359	0.345138	Unchange
PDLIM5	0.543421	19.9138	1.92731	0.0633363	0.355376	-4.15127	PDLIM5	12	1.96538	0.0583847	0.345481	Unchange
MNDA	-0.383663	19.9905	-1.91237	0.0652963	0.358651	-4.17496	MNDA	9	-1.96263	0.0587173	0.346888	Unchange
UBE2V1	0.3069	19.9446	1.99173	0.0554546	0.342015	-4.04745	UBE2V1	3	1.96155	0.0588492	0.346888	Unchange
MMRN1	0.340812	23.2964	1.89479	0.067671	0.362681	-4.20268	MMRN1	34	1.96116	0.0588969	0.346888	Unchange
SF3B6	-0.648898	15.2076	-2.01217	0.0583075	0.348284	-3.97173	SF3B6	2	-1.99856	0.0594332	0.349504	Unchange
ARFGAP1	-0.617798	15.2779	-2.04057	0.0559207	0.34433	-3.88259	ARFGAP1	2	-2.00172	0.0598019	0.351128	Unchange
DAZAP1	-0.414824	17.5044	-1.95858	0.0593962	0.349715	-4.10119	DAZAP1	3	-1.95169	0.0600603	0.351682	Unchange
SMCHD1	-0.524027	17.168	-1.92987	0.0630056	0.355016	-4.14719	SMCHD1	5	-1.95152	0.0600816	0.351682	Unchange
FTL	1.2624	15.1158	2.02711	0.0603436	0.349895	-3.88495	FTL	1	2.0215	0.0602832	0.352155	Unchange
RRP12	-0.576803	15.2689	-1.96455	0.0600801	0.349895	-4.09947	RRP12	2	-1.95957	0.060444	0.352155	Unchange
LCK	-0.610296	16.91	-1.95816	0.0601051	0.349895	-4.06238	LCK	2	-1.95284	0.0605498	0.352155	Unchange
CD40	0.355523	17.4333	1.92319	0.0638721	0.356196	-4.15782	CD40	5	1.94733	0.0606024	0.352155	Unchange
IDUA	-0.734142	13.6352	-2.45348	0.0298404	0.29526	-3.4928	IDUA	1	-2.0538	0.0606798	0.352155	Unchange
LASP1	0.415656	21.7875	1.89742	0.0673114	0.362681	-4.19855	LASP1	11	1.946	0.0607683	0.352155	Unchange
GBP2	0.516359	16.1441	1.94298	0.0613341	0.35142	-4.12624	GBP2	3	1.94565	0.0608125	0.352155	Unchange
INTS1	-1.0061	14.0955	-2.29064	0.0497665	0.324963	-3.67587	INTS1	1	-2.13835	0.0611848	0.352785	Unchange
PTPRA	0.442288	16.4482	1.92007	0.0642794	0.356196	-4.16276	PTPRA	5	1.94248	0.0612115	0.352785	Unchange
AKR7A2	0.386126	19.439	1.91899	0.0644214	0.356196	-4.16448	AKR7A2	5	1.94234	0.0612288	0.352785	Unchange
BTN3A3	-0.705435	14.9954	-2.1649	0.0437813	0.316454	-3.71063	BTN3A3	1	-1.98872	0.0613298	0.352785	Unchange
SKAP1	-0.661539	14.963	-1.95742	0.0609542	0.350323	-4.03254	SKAP1	2	-1.95196	0.0613863	0.352785	Unchange
MFSD10	-0.707761	15.097	-2.49798	0.0307591	0.29526	-3.42587	MFSD10	1	-2.07732	0.061985	0.355424	Unchange
AGPAT2	0.894198	14.5345	2.97052	0.0195487	0.29526	-3.21616	AGPAT2	1	2.16774	0.0620369	0.355424	Unchange
ADPRH	0.440762	14.944	1.96433	0.0593511	0.349715	-4.08179	ADPRH	2	1.94027	0.0621265	0.355424	Unchange
THOC2	-0.607263	16.1166	-1.94537	0.0620627	0.352611	-4.09603	THOC2	2	-1.94099	0.0623866	0.355763	Unchange
SEC14L5	0.561739	14.9338	1.93995	0.0620374	0.352611	-4.13277	SEC14L5	2	1.9352	0.0624415	0.355763	Unchange
UBLCP1	-0.596742	15.9958	-1.94216	0.0620996	0.352611	-4.08746	UBLCP1	2	-1.93614	0.0626509	0.355763	Unchange
FTO	-0.610063	14.6063	-1.97736	0.0599047	0.349895	-4.04433	FTO	1	-1.95222	0.0626726	0.355763	Unchange
HIBADH	-0.430518	17.4829	-1.93422	0.0624464	0.353956	-4.14025	HIBADH	3	-1.92985	0.0628199	0.355763	Unchange
SUN2	-0.522243	18.8279	-1.89789	0.0672478	0.362681	-4.19781	SUN2	7	-1.9289	0.0629429	0.355763	Unchange
DNAJC8	-0.36106	17.2511	-1.92001	0.0642871	0.356196	-4.16286	DNAJC8	4	-1.92812	0.0630431	0.355763	Unchange
RPLP2	-0.744098	18.7115	-1.92644	0.0641158	0.356196	-4.15595	RPLP2	2	-1.93261	0.0631042	0.355763	Unchange
DCTN2	0.254635	19.4744	1.87633	0.0702449	0.367039	-4.23157	DCTN2	6	1.92753	0.0631201	0.355763	Unchange
GTPBP2	0.371243	18.7345	1.88499	0.0690276	0.364654	-4.21805	GTPBP2	7	1.92725	0.0631559	0.355763	Unchange
NSUN2	-0.563631	17.2132	-1.93483	0.0626891	0.353956	-4.10887	NSUN2	2	-1.9275	0.0634322	0.355763	Unchange
PGM1	0.455224	20.2171	1.87977	0.0697587	0.366475	-4.2262	PGM1	14	1.92488	0.0634636	0.355763	Unchange
HSD17B10	-0.227229	19.1636	-1.83452	0.0763852	0.376053	-4.29619	HSD17B10	8	-1.92478	0.0634769	0.355763	Unchange
NUP50	-0.576221	16.1077	-1.91828	0.0645152	0.356196	-4.16561	NUP50	3	-1.9245	0.0635127	0.355763	Unchange
FASTKD5	0.408848	15.7498	1.9133	0.0651734	0.358651	-4.1735	FASTKD5	4	1.92388	0.0635928	0.355763	Unchange
RPL18A	-0.348007	18.1965	-1.93957	0.0617656	0.352611	-4.13171	RPL18A	3	-1.92266	0.0637526	0.356132	Unchange
HDAC6	0.279842	16.6122	1.92048	0.0642254	0.356196	-4.16211	HDAC6	4	1.92123	0.0639392	0.356477	Unchange
TFPI	0.436713	16.0378	1.92413	0.0637492	0.356196	-4.15632	TFPI	3	1.92067	0.064012	0.356477	Unchange
YWHAZ	0.298141	23.9925	1.84691	0.0745203	0.376053	-4.27717	YWHAZ	11	1.9194	0.0641792	0.356477	Unchange
DCTD	0.453874	17.007	1.92021	0.0642614	0.356196	-4.16255	DCTD	3	1.91851	0.0642961	0.356477	Unchange
UBR1	0.333195	16.8905	1.8939	0.0677935	0.362681	-4.20408	UBR1	5	1.91817	0.0643408	0.356477	Unchange
TOR1AIP2	0.357481	16.3121	1.93263	0.0626503	0.353956	-4.14279	TOR1AIP2	3	1.91787	0.0643802	0.356477	Unchange
IFIT3	1.29555	15.7858	1.94749	0.0669132	0.362574	-4.07175	IFIT3	1	1.96286	0.0644723	0.356477	Unchange
ELAC2	1.02894	14.0948	2.32774	0.0438013	0.316454	-3.6876	ELAC2	1	2.07655	0.06457	0.356498	Unchange
LZIC	0.390814	15.9575	1.95337	0.0603557	0.349895	-4.07962	LZIC	2	1.91626	0.0649035	0.357814	Unchange
LMAN1	0.285393	19.5514	1.88718	0.0687224	0.364374	-4.21462	LMAN1	5	1.9132	0.064997	0.357814	Unchange
IDI1	-0.451254	14.5817	-2.31438	0.0339223	0.297667	-3.49261	IDI1	1	-1.96994	0.0653598	0.35881	Unchange
IL6ST	0.449866	15.5908	1.9149	0.0652848	0.358651	-4.17251	IL6ST	3	1.91276	0.0653672	0.35881	Unchange
NCK2	0.543088	18.7392	1.88304	0.0693002	0.365585	-4.2211	NCK2	6	1.90903	0.0655525	0.359307	Unchange
SCARF1	0.533867	16.7637	1.88606	0.0688785	0.364374	-4.21638	SCARF1	5	1.90704	0.0658192	0.360114	Unchange
ALDOC	-0.326874	17.6334	-1.88096	0.0695909	0.366475	-4.22434	ALDOC	5	-1.9052	0.0660671	0.360114	Unchange
RALA	-0.245259	16.884	-2.01475	0.0528547	0.335247	-4.00975	RALA	2	-1.90485	0.0661139	0.360114	Unchange
CTPS1	0.32633	17.8757	1.88007	0.0697171	0.366475	-4.22574	CTPS1	5	1.9043	0.0661878	0.360114	Unchange
TMEM109	-0.349486	19.5174	-1.95283	0.0604221	0.349895	-4.09824	TMEM109	2	-1.90637	0.0662219	0.360114	Unchange
FERMT3	0.381302	24.7713	1.84782	0.0743842	0.376053	-4.27576	FERMT3	25	1.9037	0.0662693	0.360114	Unchange
TMEM63B	0.544996	14.7194	2.06503	0.0541643	0.339695	-3.81937	TMEM63B	2	1.95395	0.0664261	0.360449	Unchange
TRAPPC10	-0.344294	15.0149	-1.91836	0.0645045	0.356196	-4.16548	TRAPPC10	3	-1.90166	0.0665452	0.36058	Unchange
EPN1	0.409434	16.0288	1.91891	0.0658736	0.358992	-4.14062	EPN1	3	1.90743	0.0671547	0.363127	Unchange
BTN3A1	-0.371479	15.4917	-2.01656	0.0544372	0.340165	-3.96415	BTN3A1	1	-1.90912	0.0673418	0.363127	Unchange
DDX1	-0.209485	18.8086	-1.7721	0.0864062	0.390238	-4.39054	DDX1	12	-1.89473	0.0674894	0.363127	Unchange
PLBD1	-1.09395	17.663	-1.87422	0.0705435	0.367039	-4.23485	PLBD1	5	-1.89356	0.0676495	0.363127	Unchange
COX7A2L	-0.336536	17.2345	-1.91149	0.0654145	0.358651	-4.17637	COX7A2L	3	-1.89348	0.0676608	0.363127	Unchange
SART3	-0.487247	16.9049	-1.89179	0.0680838	0.363201	-4.20739	SART3	3	-1.89334	0.0676796	0.363127	Unchange
GLO1	0.350727	18.1525	1.85767	0.0729306	0.37585	-4.26055	GLO1	6	1.8927	0.0677678	0.363127	Unchange
RPL4	-0.337172	19.1045	-1.84704	0.0745	0.376053	-4.27696	RPL4	7	-1.89228	0.0678259	0.363127	Unchange
RAB3C	0.460442	15.5652	1.91724	0.0656945	0.358948	-4.15804	RAB3C	2	1.89837	0.0679987	0.363127	Unchange
YWHAG	0.243157	21.1338	1.86123	0.0724121	0.374195	-4.25504	YWHAG	5	1.88927	0.0682413	0.363127	Unchange
SLC25A12	-0.298409	17.7855	-1.84825	0.0743199	0.376053	-4.27509	SLC25A12	6	-1.88918	0.068254	0.363127	Unchange
RANGAP1	-0.384904	18.4554	-1.85648	0.0731045	0.376053	-4.26238	RANGAP1	6	-1.88867	0.0683236	0.363127	Unchange
PYGL	0.271357	20.401	1.80305	0.0813068	0.384418	-4.34409	PYGL	14	1.88845	0.068354	0.363127	Unchange
SLIRP	-0.381164	15.0119	-1.94379	0.0630849	0.355016	-4.12061	SLIRP	2	-1.90163	0.0683555	0.363127	Unchange
SKAP2	0.28387	19.8381	1.82422	0.077967	0.37817	-4.31193	SKAP2	8	1.88686	0.0685752	0.363599	Unchange
MYO1F	-0.375516	18.4434	-1.87698	0.0701523	0.367039	-4.23055	MYO1F	4	-1.88618	0.0686704	0.363599	Unchange
VKORC1L1	0.305085	17.0343	1.94978	0.0608021	0.350323	-4.11707	VKORC1L1	2	1.888	0.0687319	0.363599	Unchange
AGO1	0.378577	15.1675	1.98237	0.0588137	0.349655	-3.9641	AGO1	2	1.8983	0.0692597	0.3656	Unchange
ELAVL1	-0.38811	17.7344	-1.87179	0.0708899	0.36733	-4.23864	ELAVL1	4	-1.88162	0.0693064	0.3656	Unchange
GRAP2	0.340176	19.6729	1.83165	0.0768241	0.376965	-4.30059	GRAP2	8	1.88096	0.0693994	0.3656	Unchange
VSIR	0.572302	18.4355	1.87348	0.0706489	0.367084	-4.23601	VSIR	3	1.87998	0.0695376	0.36582	Unchange
TMEM205	-0.52973	16.6103	-1.87437	0.0705229	0.367039	-4.23463	TMEM205	3	-1.87881	0.0697023	0.3661	Unchange
CSE1L	-0.171143	20.0353	-1.70442	0.0985095	0.401649	-4.48991	CSE1L	15	-1.87823	0.069784	0.3661	Unchange
CHID1	0.994824	15.9399	1.97417	0.0665956	0.361894	-3.94788	CHID1	1	1.94187	0.0699717	0.366578	Unchange
RPL27A	-0.462416	18.6386	-1.89099	0.0685213	0.364374	-4.21008	RPL27A	2	-1.87685	0.0702951	0.367086	Unchange
SNRNP40	-0.435541	16.4398	-1.89979	0.0673152	0.362681	-4.16358	SNRNP40	2	-1.87657	0.0703349	0.367086	Unchange
VCP	0.223868	22.182	1.75739	0.088924	0.392592	-4.4124	VCP	20	1.87399	0.0703841	0.367086	Unchange
RABGGTA	0.269304	17.267	1.8073	0.0806265	0.383452	-4.33765	RABGGTA	8	1.87349	0.0704558	0.367086	Unchange
GSTP1	0.283514	21.5264	1.8458	0.0746854	0.376053	-4.27887	GSTP1	5	1.87104	0.0708044	0.368397	Unchange
RPL6	-0.403134	19.2456	-1.8458	0.0746848	0.376053	-4.27886	RPL6	5	-1.86767	0.0712874	0.370402	Unchange
PPP1R9B	0.358572	19.3909	1.8258	0.0777226	0.37817	-4.30952	PPP1R9B	7	1.86687	0.0714027	0.370493	Unchange
ANP32A	-0.481301	19.2136	-1.83726	0.0759695	0.376053	-4.29199	ANP32A	6	-1.86409	0.0718034	0.371932	Unchange
COQ9	-0.381346	14.7354	-1.89808	0.0675474	0.362681	-4.1846	COQ9	2	-1.86579	0.0718762	0.371932	Unchange
NCF2	-0.601657	17.6838	-1.84605	0.0746481	0.376053	-4.27849	NCF2	4	-1.86102	0.0722486	0.372117	Unchange
BST1	-0.797485	16.7063	-1.8517	0.074141	0.376053	-4.2563	BST1	2	-1.85957	0.072779	0.372117	Unchange
CTSH	-0.633602	17.177	-1.84143	0.0753408	0.376053	-4.2856	CTSH	4	-1.85673	0.0728747	0.372117	Unchange
TAPT1	0.344942	16.9049	1.96616	0.0603058	0.349895	-4.08544	TAPT1	1	1.86867	0.0729758	0.372117	Unchange
DLGAP4	0.232824	17.1844	1.82764	0.0774392	0.378027	-4.30672	DLGAP4	5	1.85565	0.0730331	0.372117	Unchange
STRIP1	-0.269931	15.394	-1.97247	0.0587314	0.349655	-4.04193	STRIP1	2	-1.86218	0.0731033	0.372117	Unchange
SLC9A9	0.280577	17.9841	1.85212	0.0737463	0.376053	-4.26912	SLC9A9	4	1.85417	0.0732512	0.372117	Unchange
PPIB	0.254045	21.9628	1.77775	0.085455	0.390175	-4.3821	PPIB	9	1.85383	0.0733004	0.372117	Unchange
SPCS2	-1.78641	17.7205	-1.86726	0.0763138	0.376053	-4.05246	SPCS2	2	-1.88497	0.0733478	0.372117	Unchange
PTK2	0.345467	18.4886	1.79868	0.0820106	0.384507	-4.35068	PTK2	11	1.8534	0.073364	0.372117	Unchange
TXN	0.22956	20.3613	1.91135	0.0654327	0.358651	-4.17658	TXN	3	1.8531	0.0734088	0.372117	Unchange
DPM1	0.371302	17.1944	1.84382	0.0749811	0.376053	-4.28191	DPM1	4	1.85298	0.0734262	0.372117	Unchange
PKM	0.244225	23.8358	1.75425	0.08947	0.392592	-4.41705	PKM	18	1.85291	0.0734361	0.372117	Unchange
PDIA4	0.235543	21.2301	1.74791	0.0905801	0.393101	-4.42642	PDIA4	22	1.85258	0.073485	0.372117	Unchange
FHL1	0.391286	21.7948	1.81172	0.0799244	0.38187	-4.33095	FHL1	8	1.8524	0.073512	0.372117	Unchange
MTMR6	-0.576807	13.8433	-1.94011	0.065667	0.358948	-4.01347	MTMR6	1	-1.87877	0.0735904	0.372117	Unchange
PEAR1	0.301684	17.6993	1.79652	0.0823598	0.385507	-4.35393	PEAR1	8	1.85186	0.0735911	0.372117	Unchange
SEPTIN5	0.320793	19.0393	1.81429	0.0795195	0.38187	-4.32706	SEPTIN5	6	1.85076	0.0737533	0.372117	Unchange
CMC1	0.797873	15.8848	1.87438	0.0734242	0.376053	-4.16369	CMC1	1	1.86914	0.0738551	0.372117	Unchange
ARHGEF12	0.439605	16.2495	1.83811	0.0758417	0.376053	-4.2907	ARHGEF12	4	1.84995	0.0738741	0.372117	Unchange
SERPINB2	-0.749092	14.6876	-1.91184	0.0707924	0.367326	-4.0598	SERPINB2	1	-1.88388	0.0742034	0.372552	Unchange
SAFB	-0.508848	17.9345	-1.83416	0.07644	0.376053	-4.29674	SAFB	4	-1.84768	0.0742104	0.372552	Unchange
MFSD1	0.406653	17.4068	1.85219	0.0737368	0.376053	-4.26902	MFSD1	3	1.84738	0.0742551	0.372552	Unchange
NLRX1	0.369222	18.187	1.82427	0.0779597	0.37817	-4.31186	NLRX1	5	1.84642	0.0743984	0.372591	Unchange
MOB1A	0.311544	18.9281	1.84073	0.0754449	0.376053	-4.28666	MOB1A	4	1.84601	0.0744593	0.372591	Unchange
RNF40	-0.754286	14.7014	-1.86048	0.0754392	0.376053	-4.18402	RNF40	2	-1.8633	0.0747031	0.373319	Unchange
ATM	-0.913406	16.7801	-1.83431	0.0767531	0.376965	-4.26376	ATM	2	-1.84436	0.0750257	0.374256	Unchange
PDIA6	0.305495	21.2425	1.78804	0.0837476	0.387586	-4.3667	PDIA6	8	1.84181	0.0750879	0.374256	Unchange
PRAM1	-0.748047	17.058	-1.82257	0.0782227	0.378925	-4.31445	PRAM1	4	-1.83867	0.0755609	0.376119	Unchange
PTPN12	0.381991	19.2361	1.78909	0.0835735	0.387524	-4.36511	PTPN12	11	1.83641	0.0759042	0.377261	Unchange
DDAH2	0.308265	17.5809	1.83073	0.0769645	0.377166	-4.30199	DDAH2	4	1.83585	0.0759892	0.377261	Unchange
DCTPP1	-0.5446	15.3641	-1.82933	0.0771795	0.377731	-4.30414	DCTPP1	3	-1.83504	0.0761116	0.377374	Unchange
BRD4	-0.683953	14.8402	-1.86455	0.0743249	0.376053	-4.16462	BRD4	1	-1.84846	0.0763984	0.377951	Unchange
DCAF1	-1.50777	12.7493	-2.25849	0.0565311	0.345286	-3.89917	DCAF1	1	-2.03336	0.0764571	0.377951	Unchange
PGD	0.212247	21.1838	1.72199	0.0952385	0.395155	-4.46441	PGD	12	1.83231	0.0765268	0.377951	Unchange
TACC1	0.345569	17.2154	1.80825	0.0804752	0.383452	-4.33621	TACC1	5	1.83066	0.0767795	0.378404	Unchange
CAP1	0.248482	23.1941	1.73765	0.0923999	0.394003	-4.44151	CAP1	17	1.83041	0.0768181	0.378404	Unchange
ZAP70	-0.593779	17.4705	-1.81316	0.0796967	0.38187	-4.32877	ZAP70	4	-1.8279	0.0772032	0.379449	Unchange
ACAP1	-0.447115	16.3114	-1.84897	0.0749023	0.376053	-4.26182	ACAP1	2	-1.83207	0.0772304	0.379449	Unchange
SP100	-0.587526	19.655	-1.83649	0.076086	0.376053	-4.29317	SP100	1	-1.82649	0.0774203	0.37989	Unchange
GALK1	0.238777	18.007	1.77599	0.0857507	0.390175	-4.38474	GALK1	6	1.82505	0.0776439	0.380495	Unchange
HINT1	0.736315	17.7439	1.82512	0.0789097	0.381766	-4.28019	HINT1	2	1.83072	0.0778052	0.380781	Unchange
ESYT1	0.170956	20.2294	1.66638	0.105914	0.411356	-4.54437	ESYT1	13	1.82262	0.0780196	0.380781	Unchange
HNRNPD	-0.45793	19.1403	-1.80179	0.0815088	0.384418	-4.34599	HNRNPD	5	-1.8223	0.0780697	0.380781	Unchange
CARD19	0.313778	15.7065	1.84926	0.0745031	0.376053	-4.24112	CARD19	3	1.82361	0.0781881	0.380781	Unchange
NPLOC4	0.278448	18.7681	1.78015	0.0850554	0.389509	-4.37853	NPLOC4	6	1.821	0.0782723	0.380781	Unchange
MAPK1	0.19976	19.7712	1.72547	0.0946012	0.395155	-4.45933	MAPK1	8	1.82079	0.0783046	0.380781	Unchange
SDF2L1	0.541883	17.2395	1.81399	0.0795653	0.38187	-4.3275	SDF2L1	3	1.81974	0.0784675	0.381085	Unchange
HYOU1	0.266319	20.1761	1.74009	0.0919646	0.394003	-4.43793	HYOU1	13	1.81877	0.078619	0.381311	Unchange
SUPT6H	-0.500579	15.2474	-1.84754	0.0751162	0.376053	-4.24508	SUPT6H	1	-1.81993	0.0791073	0.381311	Unchange
PFDN1	0.196565	16.6703	1.89618	0.0674813	0.362681	-4.2005	PFDN1	3	1.81412	0.079349	0.381311	Unchange
EXOSC8	-0.93832	14.281	-2.33473	0.0503883	0.326458	-3.69328	EXOSC8	1	-2.00822	0.0794967	0.381311	Unchange
MICU1	0.330224	16.4068	1.83077	0.0772938	0.377803	-4.30312	MICU1	3	1.81444	0.0796216	0.381311	Unchange
PPP2R5A	0.229604	17.7641	1.78481	0.084281	0.38843	-4.37155	PPP2R5A	5	1.81198	0.0796873	0.381311	Unchange
BCAP29	0.279604	18.2426	1.76981	0.0867946	0.390401	-4.39396	BCAP29	6	1.80996	0.080006	0.381311	Unchange
RAB7A	0.154837	21.3876	1.68955	0.101351	0.404463	-4.51131	RAB7A	7	1.8099	0.0800167	0.381311	Unchange
CD48	-0.549355	16.5556	-1.80671	0.081058	0.384316	-4.30516	CD48	3	-1.81152	0.0800842	0.381311	Unchange
CAVIN2	0.509046	22.0436	1.77322	0.0862172	0.390238	-4.38887	CAVIN2	16	1.80908	0.0801466	0.381311	Unchange
STXBP2	0.257132	21.637	1.72422	0.0948298	0.395155	-4.46116	STXBP2	15	1.80833	0.0802648	0.381311	Unchange
PFN1	0.361288	23.8368	1.7631	0.0879391	0.391733	-4.40393	PFN1	9	1.80823	0.080282	0.381311	Unchange
SMC4	-0.423149	15.6274	-1.83387	0.0775632	0.378146	-4.30102	SMC4	2	-1.81464	0.0803075	0.381311	Unchange
TMEM63A	0.294268	19.1223	1.74347	0.0913642	0.393801	-4.43296	TMEM63A	11	1.80739	0.0804154	0.381311	Unchange
DOCK5	0.289124	17.3725	1.74695	0.0907482	0.393381	-4.42783	DOCK5	9	1.80664	0.0805352	0.381311	Unchange
CORO7	-0.258302	18.7565	-1.73679	0.0925537	0.394003	-4.44277	CORO7	9	-1.80656	0.0805481	0.381311	Unchange
RAP2B	0.239236	18.7196	1.90252	0.0666183	0.361894	-4.19052	RAP2B	2	1.80578	0.0806714	0.381311	Unchange
FAM162A	0.505869	17.9668	1.8015	0.0815554	0.384418	-4.34642	FAM162A	3	1.80559	0.0807021	0.381311	Unchange
RDX	0.311331	17.6023	1.76019	0.08844	0.392592	-4.40825	RDX	7	1.80499	0.0807979	0.381311	Unchange
STAG1	-0.640083	16.2127	-1.80068	0.0816876	0.384418	-4.34766	STAG1	2	-1.80392	0.0809697	0.381311	Unchange
FGA	0.426302	24.4819	1.75949	0.0885618	0.392592	-4.4093	FGA	25	1.80273	0.08116	0.381311	Unchange
RBM22	-0.40181	15.5917	-1.8066	0.0807385	0.383452	-4.33872	RBM22	3	-1.80248	0.0812	0.381311	Unchange
FBLN5	1.40931	14.1147	1.83384	0.0849065	0.389509	-4.22509	FBLN5	1	1.85326	0.0812832	0.381311	Unchange
SNF8	-0.343981	15.0449	-1.86081	0.0743921	0.376053	-4.24852	SNF8	2	-1.81303	0.0813898	0.381311	Unchange
IGHG4	1.5933	17.7814	1.80546	0.0838936	0.387586	-4.15974	IGHG4	1	1.81803	0.081564	0.381311	Unchange
COPG2	0.371143	17.9889	1.76876	0.0869731	0.390401	-4.39552	COPG2	6	1.79912	0.0817422	0.381311	Unchange
SEC23A	0.232033	18.9268	1.71831	0.0959149	0.396302	-4.46976	SEC23A	9	1.79896	0.0817672	0.381311	Unchange
GMPPB	0.293501	17.4053	1.79314	0.0829103	0.386813	-4.35902	GMPPB	4	1.7974	0.0820201	0.381311	Unchange
RACK1	-0.34109	20.447	-1.7493	0.0903349	0.392936	-4.42436	RACK1	9	-1.79698	0.0820883	0.381311	Unchange
ACSF2	-0.32542	16.0148	-1.81233	0.0798273	0.38187	-4.33002	ACSF2	3	-1.79659	0.0821523	0.381311	Unchange
AARS2	-0.448032	15.0233	-1.84756	0.0759071	0.376053	-4.24802	AARS2	1	-1.80545	0.0821669	0.381311	Unchange
TPI1	0.189961	22.7484	1.67557	0.104085	0.409005	-4.53131	TPI1	11	1.79627	0.0822032	0.381311	Unchange
CNBP	-0.341995	16.9008	-1.80836	0.0804581	0.383452	-4.33605	CNBP	3	-1.7959	0.0822632	0.381311	Unchange
GLUD1	-0.237712	20.3462	-1.70251	0.0988703	0.402369	-4.49266	GLUD1	15	-1.79547	0.0823333	0.381311	Unchange
CD14	-0.703541	18.3311	-1.77969	0.0851312	0.389509	-4.37921	CD14	4	-1.79524	0.0823709	0.381311	Unchange
SRSF7	-0.615911	18.0772	-1.79396	0.0831162	0.387191	-4.35884	SRSF7	2	-1.79614	0.0825502	0.381311	Unchange
SMAD2	0.366443	16.2401	1.86046	0.0732103	0.376053	-4.24426	SMAD2	1	1.79803	0.0825918	0.381311	Unchange
MYBBP1A	-0.869505	16.3307	-1.81782	0.0825014	0.385507	-4.19963	MYBBP1A	1	-1.81329	0.082859	0.381311	Unchange
EML3	0.226372	18.3037	1.69931	0.0994777	0.402961	-4.49728	EML3	11	1.79077	0.0831001	0.381311	Unchange
CLINT1	0.294692	20.2043	1.73278	0.0932743	0.394212	-4.44864	CLINT1	9	1.7897	0.0832764	0.381311	Unchange
WDFY4	-0.516432	14.6124	-1.81094	0.0820014	0.384507	-4.30413	WDFY4	2	-1.80116	0.0832878	0.381311	Unchange
BCAT2	-0.290372	17.7838	-1.74175	0.0916683	0.394003	-4.43548	BCAT2	7	-1.78954	0.0833027	0.381311	Unchange
BIRC6	-0.304696	17.6123	-1.84208	0.0755767	0.376053	-4.28583	BIRC6	2	-1.79141	0.0833213	0.381311	Unchange
MAN2A1	0.431925	18.7219	1.75729	0.088942	0.392592	-4.41255	MAN2A1	7	1.78883	0.0834194	0.381311	Unchange
PKN1	0.165932	17.489	1.71197	0.0970924	0.399258	-4.47898	PKN1	6	1.78846	0.0834793	0.381311	Unchange
CHORDC1	0.254987	16.9244	1.82526	0.0778064	0.37817	-4.31035	CHORDC1	3	1.78807	0.0835431	0.381311	Unchange
SMC6	-0.621866	13.8252	-2.16322	0.0575447	0.347947	-3.79965	SMC6	1	-1.92144	0.0836098	0.381311	Unchange
PLEKHO1	1.23904	15.5735	1.93427	0.0807746	0.383452	-4.03714	PLEKHO1	2	1.90181	0.0836934	0.381311	Unchange
TMX1	0.227642	19.72	1.75953	0.0885545	0.392592	-4.40924	TMX1	5	1.78621	0.0838504	0.381311	Unchange
JAGN1	0.271499	17.6509	1.81608	0.0792374	0.38187	-4.32433	JAGN1	3	1.78581	0.083916	0.381311	Unchange
SYTL4	0.51419	20.2692	1.75117	0.0900066	0.39286	-4.4216	SYTL4	15	1.78557	0.0839556	0.381311	Unchange
PTGS1	0.275669	20.9684	1.73469	0.0929303	0.394212	-4.44584	PTGS1	7	1.7854	0.0839843	0.381311	Unchange
PTGES3	0.267866	18.8856	1.81696	0.079099	0.38187	-4.32299	PTGES3	3	1.78536	0.0839907	0.381311	Unchange
FGG	0.446347	23.8627	1.74367	0.091328	0.393801	-4.43266	FGG	19	1.78403	0.0842115	0.381311	Unchange
GAPDH	0.263372	22.9879	1.70896	0.0976562	0.400011	-4.48334	GAPDH	12	1.78351	0.0842971	0.381311	Unchange
SIRT5	-0.426141	14.855	-1.8039	0.0818707	0.384507	-4.34503	SIRT5	2	-1.78747	0.0843171	0.381311	Unchange
APEX1	-0.506421	19.4037	-1.76362	0.0878506	0.391733	-4.40316	APEX1	5	-1.78319	0.0843504	0.381311	Unchange
ANP32B	-0.462646	18.4103	-1.77971	0.0851287	0.389509	-4.37919	ANP32B	3	-1.78146	0.0846373	0.381311	Unchange
NDUFB5	-0.557935	16.6999	-1.86646	0.0764299	0.376053	-4.12888	NDUFB5	1	-1.80905	0.0847831	0.381311	Unchange
JAK3	0.396019	16.5168	1.76986	0.0867859	0.390401	-4.39388	JAK3	4	1.78036	0.0848218	0.381311	Unchange
RAE1	-0.449823	17.5551	-1.79757	0.0825287	0.385507	-4.31877	RAE1	2	-1.78196	0.0848821	0.381311	Unchange
CCZ1	-0.216211	16.2408	-1.83872	0.0757481	0.376053	-4.28975	CCZ1	3	-1.77966	0.0849378	0.381311	Unchange
ACSS2	0.313872	16.5243	1.77329	0.0862059	0.390238	-4.38877	ACSS2	4	1.77946	0.0849719	0.381311	Unchange
GNB4	0.293192	17.7761	1.80208	0.0814625	0.384418	-4.34555	GNB4	3	1.7793	0.0849987	0.381311	Unchange
RTN3	0.331844	20.1439	1.81517	0.0793796	0.38187	-4.32571	RTN3	2	1.77856	0.0851213	0.381311	Unchange
PSMD9	0.275645	18.483	1.72774	0.0941884	0.394759	-4.45603	PSMD9	7	1.77797	0.0852199	0.381311	Unchange
UNC13D	0.279977	21.076	1.70644	0.0981285	0.401079	-4.48698	UNC13D	15	1.77766	0.0852725	0.381311	Unchange
THUMPD1	-0.657495	15.9131	-1.78099	0.0856189	0.390175	-4.30168	THUMPD1	2	-1.78107	0.0853783	0.381311	Unchange
TMEM263	0.781824	15.0057	1.79527	0.0850153	0.389509	-4.25972	TMEM263	1	1.79008	0.085561	0.381311	Unchange
MRE11	-0.444696	15.1789	-1.79347	0.0831956	0.387191	-4.32486	MRE11	2	-1.77728	0.0856637	0.381311	Unchange
STRIP2	0.322807	14.4918	1.91397	0.067431	0.362681	-4.13246	STRIP2	1	1.7892	0.0857058	0.381311	Unchange
BIN2	0.356609	20.8982	1.73364	0.0931207	0.394212	-4.44739	BIN2	8	1.7748	0.0857522	0.381311	Unchange
ARHGAP1	0.213073	20.0949	1.69198	0.100883	0.404266	-4.50783	ARHGAP1	8	1.77294	0.0860662	0.38219	Unchange
FRYL	0.295052	16.0569	1.74958	0.0902852	0.392936	-4.42394	FRYL	5	1.77243	0.0861516	0.38219	Unchange
DYNC1LI1	-0.258336	17.7242	-1.71686	0.0961837	0.39698	-4.47188	DYNC1LI1	7	-1.77096	0.0863998	0.382205	Unchange
MAPRE1	0.406801	19.3863	1.74266	0.0915076	0.393971	-4.43415	MAPRE1	6	1.77018	0.0865335	0.382205	Unchange
NPEPPS	0.207956	19.6814	1.65811	0.107586	0.414289	-4.5561	NPEPPS	17	1.77003	0.0865574	0.382205	Unchange
RBMX	-0.443738	18.9262	-1.73973	0.0920285	0.394003	-4.43845	RBMX	7	-1.76996	0.0865691	0.382205	Unchange
APLP2	0.587987	16.8711	1.75502	0.0893359	0.392592	-4.41591	APLP2	4	1.76944	0.0866586	0.382205	Unchange
FSTL1	0.911098	20.9153	1.7586	0.0890576	0.392592	-4.39607	FSTL1	2	1.76939	0.086994	0.38226	Unchange
MCM2	-0.802884	17.5349	-1.75153	0.0899439	0.39286	-4.42107	MCM2	4	-1.76743	0.0869997	0.38226	Unchange
IRAK4	0.359619	16.455	1.77552	0.0858307	0.390175	-4.38545	IRAK4	3	1.76706	0.0870629	0.38226	Unchange
STAM	-0.785086	14.6275	-1.82427	0.083566	0.387524	-4.15156	STAM	1	-1.79933	0.0870743	0.38226	Unchange
DDX5	-0.429141	18.0978	-1.73296	0.0932424	0.394212	-4.44838	DDX5	7	-1.76386	0.0876102	0.384168	Unchange
NT5C2	0.34498	16.6689	1.7547	0.0893919	0.392592	-4.41639	NT5C2	4	1.76297	0.087762	0.38429	Unchange
PAK1IP1	-0.788496	13.9438	-1.84701	0.084068	0.38792	-4.15094	PAK1IP1	1	-1.81738	0.0879353	0.38429	Unchange
ANO10	0.331917	18.3227	1.72234	0.0951731	0.395155	-4.46389	ANO10	7	1.76193	0.0879418	0.38429	Unchange
TRIP10	0.337054	17.3502	1.7533	0.0896347	0.392592	-4.41845	TRIP10	4	1.76115	0.088076	0.384433	Unchange
TSPAN9	0.343968	17.7231	1.76956	0.086837	0.390401	-4.39433	TSPAN9	3	1.75894	0.0884569	0.38531	Unchange
GALM	-0.518641	15.905	-1.80269	0.0833224	0.387306	-4.27012	GALM	1	-1.76985	0.08848	0.38531	Unchange
WASH3P	-0.427912	16.1433	-1.78766	0.0838103	0.387586	-4.36727	WASH3P	1	-1.75699	0.0887931	0.385923	Unchange
CUL4B	-0.223529	16.2849	-1.73054	0.0936793	0.394759	-4.45192	CUL4B	5	-1.75681	0.0888242	0.385923	Unchange
MTPN	0.372364	19.9201	1.74582	0.0909482	0.393482	-4.4295	MTPN	4	1.75545	0.0890614	0.386359	Unchange
PTPN1	0.251245	19.2708	1.68656	0.10193	0.404463	-4.5156	PTPN1	9	1.75414	0.0892895	0.386359	Unchange
CCDC88B	-0.578135	15.436	-1.76721	0.0875789	0.391733	-4.36359	CCDC88B	1	-1.75521	0.0894316	0.386359	Unchange
NUBP2	-1.16195	14.2813	-2.43502	0.0483819	0.321917	-3.74041	NUBP2	1	-1.96997	0.0894951	0.386359	Unchange
SEC31A	0.208223	18.5095	1.6544	0.108341	0.414421	-4.56133	SEC31A	11	1.7528	0.0895228	0.386359	Unchange
KIAA2013	-0.549002	14.3636	-1.89204	0.0752618	0.376053	-4.06915	KIAA2013	1	-1.79419	0.0895979	0.386359	Unchange
ARHGAP45	0.218991	20.4863	1.65099	0.10904	0.415389	-4.56613	ARHGAP45	17	1.75162	0.089728	0.386359	Unchange
CYCS	0.264252	18.9099	1.782	0.0847462	0.389509	-4.37575	CYCS	3	1.75156	0.0897397	0.386359	Unchange
CCDC6	0.271106	16.9609	1.72551	0.0945939	0.395155	-4.45928	CCDC6	5	1.74883	0.0902171	0.387537	Unchange
PAFAH1B3	-0.220616	16.3555	-1.80106	0.0816261	0.384418	-4.34709	PAFAH1B3	3	-1.74883	0.0902175	0.387537	Unchange
SLC2A3	0.383775	21.629	1.71992	0.0956188	0.395526	-4.46742	SLC2A3	6	1.74802	0.0903604	0.387712	Unchange
RIN3	0.198703	17.2274	1.6903	0.101206	0.404463	-4.51024	RIN3	6	1.74644	0.0906378	0.388462	Unchange
PPP1CC	0.253752	17.0622	1.83655	0.0764116	0.376053	-4.26037	PPP1CC	2	1.74752	0.0907768	0.388583	Unchange
FDXR	0.603461	19.9274	1.74648	0.0911744	0.393801	-4.39384	FDXR	2	1.74693	0.0908813	0.388583	Unchange
EPRS1	-0.174225	18.952	-1.60902	0.117954	0.426086	-4.62462	EPRS1	13	-1.74454	0.0909734	0.388583	Unchange
EXOC6B	-0.344912	16.3553	-1.84787	0.0799381	0.38187	-4.24987	EXOC6B	2	-1.7747	0.0911708	0.388842	Unchange
PSMC5	0.184926	18.7451	1.64676	0.109912	0.417731	-4.57208	PSMC5	8	1.74275	0.0912907	0.388842	Unchange
GNAI3	-0.585883	17.0462	-1.74968	0.0909792	0.393482	-4.34662	GNAI3	2	-1.74579	0.091435	0.388842	Unchange
SWAP70	-0.476683	16.3655	-1.7292	0.0939222	0.394759	-4.45388	SWAP70	4	-1.74189	0.0914439	0.388842	Unchange
APOBEC3A	1.06169	15.0018	1.79221	0.0927836	0.394212	-4.22151	APOBEC3A	1	1.79346	0.0918196	0.390002	Unchange
HSP90B1	0.185443	22.7743	1.61	0.117739	0.426086	-4.62326	HSP90B1	22	1.73914	0.0919337	0.39005	Unchange
FIP1L1	-0.561799	16.3745	-1.73657	0.0937013	0.394759	-4.41007	FIP1L1	3	-1.74302	0.0923047	0.390498	Unchange
UBR4	0.206695	21.6552	1.62965	0.113501	0.423263	-4.59603	UBR4	27	1.73657	0.092393	0.390498	Unchange
VWA8	-0.465802	15.1374	-1.75449	0.0905314	0.393101	-4.38419	VWA8	2	-1.74179	0.0925233	0.390498	Unchange
PRDX6	0.329309	22.1658	1.6922	0.100839	0.404266	-4.50751	PRDX6	8	1.73516	0.0926452	0.390498	Unchange
PPP1R12C	0.209357	16.8709	1.66617	0.105957	0.411356	-4.54467	PPP1R12C	7	1.73491	0.0926902	0.390498	Unchange
CASP3	0.439102	18.2574	1.72264	0.0951197	0.395155	-4.46347	CASP3	4	1.73448	0.0927681	0.390498	Unchange
VWF	0.491469	22.9405	1.70402	0.0985857	0.401649	-4.49049	VWF	51	1.73393	0.0928665	0.390498	Unchange
TRIP11	0.38575	17.7196	1.73951	0.0924118	0.394003	-4.43963	TRIP11	3	1.73516	0.0929767	0.390498	Unchange
TTN	-1.22908	20.0024	-1.84034	0.0879928	0.391733	-4.10373	TTN	1	-1.80252	0.0930274	0.390498	Unchange
SOS1	0.337369	14.39	1.89485	0.0717134	0.37109	-4.14411	SOS1	1	1.75562	0.0930689	0.390498	Unchange
OARD1	-0.447478	15.1641	-2.18075	0.0509962	0.327658	-3.73751	OARD1	2	-1.82352	0.0932153	0.39068	Unchange
FAM160B1	0.200418	17.1102	1.73842	0.0922615	0.394003	-4.44037	FAM160B1	4	1.72927	0.0937079	0.392311	Unchange
HIKESHI	0.238334	16.4537	1.76765	0.0871623	0.390788	-4.39718	HIKESHI	3	1.72787	0.0939632	0.392946	Unchange
LAMA4	0.556615	15.4836	1.7199	0.0956229	0.395526	-4.46746	LAMA4	3	1.72709	0.094105	0.393027	Unchange
SYNJ2BP	0.594259	14.3494	1.79908	0.0875949	0.391733	-4.15691	SYNJ2BP	2	1.75716	0.0941898	0.393027	Unchange
CBX3	-0.652887	15.8419	-1.7512	0.0924826	0.394003	-4.32624	CBX3	1	-1.73723	0.0946534	0.39417	Unchange
LPCAT2	1.14882	15.1322	1.77027	0.0924089	0.394003	-4.15365	LPCAT2	1	1.75421	0.0947052	0.39417	Unchange
RPSA	-0.311542	19.7674	-1.70196	0.0989744	0.402369	-4.49345	RPSA	5	-1.72342	0.0947755	0.39417	Unchange
PRKCSH	0.150454	21.4009	1.58068	0.124306	0.431886	-4.6634	PRKCSH	9	1.72091	0.095235	0.394482	Unchange
ZRANB2	-0.575751	14.9366	-1.74639	0.0933305	0.394212	-4.29438	ZRANB2	2	-1.73323	0.0953741	0.394482	Unchange
CD55	0.260811	17.5691	1.74956	0.0902902	0.392936	-4.42399	CD55	3	1.72014	0.0953763	0.394482	Unchange
ITPR2	0.255649	19.4415	1.64354	0.110581	0.419157	-4.5766	ITPR2	18	1.72005	0.095393	0.394482	Unchange
GZMB	-0.958811	15.138	-2.78587	0.0297476	0.29526	-3.50117	GZMB	1	-1.92438	0.0957105	0.394482	Unchange
EGF	0.393768	17.5762	1.69116	0.10104	0.404266	-4.509	EGF	6	1.71792	0.0957868	0.394482	Unchange
RALB	0.315349	19.9526	1.71106	0.097262	0.399258	-4.48029	RALB	4	1.71788	0.0957935	0.394482	Unchange
DCXR	-0.293713	17.7285	-1.68248	0.102726	0.406515	-4.52144	DCXR	6	-1.71675	0.0960019	0.394482	Unchange
LIMA1	0.578175	17.7676	1.69834	0.0996635	0.40301	-4.49868	LIMA1	5	1.71668	0.0960154	0.394482	Unchange
ARPC2	0.182181	22.0029	1.59815	0.120359	0.429465	-4.63956	ARPC2	12	1.71655	0.0960401	0.394482	Unchange
RAB2B	0.330219	16.064	1.78019	0.0861435	0.390238	-4.2938	RAB2B	2	1.72225	0.0960546	0.394482	Unchange
DDX56	-0.702857	13.3084	-1.83028	0.08956	0.392592	-4.19398	DDX56	1	-1.78278	0.0963104	0.394482	Unchange
UBA7	0.374879	19.902	1.67448	0.1043	0.409005	-4.53286	UBA7	10	1.71485	0.0963543	0.394482	Unchange
CAPRIN1	-0.35186	16.6281	-1.72243	0.0951579	0.395155	-4.46377	CAPRIN1	3	-1.71465	0.096392	0.394482	Unchange
PTK2B	-0.219068	17.4026	-1.64293	0.110708	0.419157	-4.57746	PTK2B	8	-1.7145	0.0964201	0.394482	Unchange
EPS15	0.243668	18.913	1.64048	0.111219	0.419757	-4.5809	EPS15	11	1.71399	0.0965144	0.394482	Unchange
PRCP	-0.674965	16.2665	-1.707	0.0983691	0.40163	-4.47108	PRCP	2	-1.71231	0.0971591	0.396217	Unchange
MYCBP	-0.182844	16.6962	-1.72281	0.0950879	0.395155	-4.46321	MYCBP	4	-1.70911	0.0974245	0.396217	Unchange
RAB14	0.194945	20.2022	1.65381	0.108462	0.414421	-4.56216	RAB14	6	1.70852	0.097535	0.396217	Unchange
DYNC1H1	-0.342407	21.1997	-1.67216	0.104761	0.409005	-4.53617	DYNC1H1	63	-1.70848	0.0975435	0.396217	Unchange
RO60	-0.350959	16.8195	-1.71603	0.0963372	0.397033	-4.47308	RO60	3	-1.70834	0.09757	0.396217	Unchange
EHD3	0.301839	19.7523	1.68645	0.101952	0.404463	-4.51576	EHD3	5	1.70791	0.0976513	0.396217	Unchange
CFP	-0.664662	14.4096	-1.72511	0.0971618	0.399258	-4.4297	CFP	1	-1.72029	0.0977374	0.396217	Unchange
DHX29	0.303515	15.8681	1.7008	0.0991958	0.402549	-4.49514	DHX29	4	1.70689	0.0978417	0.396217	Unchange
MAGT1	0.321424	18.167	1.69896	0.0995451	0.402961	-4.49779	MAGT1	4	1.70625	0.0979618	0.396217	Unchange
ITPR1	0.275019	19.2968	1.63836	0.111662	0.420592	-4.58386	ITPR1	21	1.70614	0.0979835	0.396217	Unchange
H2BC4	-0.320157	24.0794	-1.76914	0.0869089	0.390401	-4.39496	H2BC4	1	-1.70514	0.098171	0.396552	Unchange
ARHGAP25	-0.301203	18.3162	-1.66066	0.107067	0.41313	-4.55248	ARHGAP25	7	-1.70165	0.0988312	0.398666	Unchange
SEC63	-0.337207	15.7649	-1.71043	0.0973801	0.399311	-4.48121	SEC63	3	-1.70091	0.098972	0.398666	Unchange
ARL3	0.469832	15.8825	1.69716	0.0998884	0.403489	-4.50038	ARL3	3	1.70064	0.099024	0.398666	Unchange
ATG5	0.502522	15.4466	2.09269	0.0595209	0.349715	-3.84597	ATG5	2	1.78752	0.0991147	0.398666	Unchange
ITGB2	-0.454439	21.3387	-1.66246	0.106705	0.412571	-4.54994	ITGB2	22	-1.69824	0.0994791	0.399679	Unchange
SRP68	-0.370601	16.8913	-1.67792	0.103622	0.408563	-4.52796	SRP68	5	-1.69773	0.0995772	0.399679	Unchange
STXBP1	0.389488	15.4135	1.71753	0.096406	0.397033	-4.45592	STXBP1	2	1.69811	0.0998376	0.4003	Unchange
UBE2I	-0.309111	18.1622	-1.7375	0.0931399	0.394212	-4.44347	UBE2I	2	-1.69665	0.100473	0.402423	Unchange
MADD	0.363345	16.8514	1.6719	0.104812	0.409005	-4.53653	MADD	5	1.69174	0.100726	0.40266	Unchange
MAP4K2	0.569918	15.0313	1.79445	0.0892032	0.392592	-4.19295	MAP4K2	1	1.72507	0.100745	0.40266	Unchange
ARRB2	-0.253948	16.8379	-1.68844	0.101566	0.404463	-4.51291	ARRB2	4	-1.69009	0.101045	0.403435	Unchange
MPIG6B	0.368303	20.7233	1.65493	0.108233	0.414421	-4.56058	MPIG6B	7	1.68754	0.101537	0.404448	Unchange
SCPEP1	-0.506796	17.1426	-1.69636	0.102049	0.404463	-4.41362	SCPEP1	3	-1.6973	0.101581	0.404448	Unchange
AGAP2	0.336177	15.8039	1.75837	0.0894644	0.392592	-4.37907	AGAP2	1	1.69023	0.101708	0.404448	Unchange
LTBP1	0.286537	22.4026	1.62689	0.114088	0.423263	-4.59987	LTBP1	34	1.68569	0.101898	0.404448	Unchange
PDPR	-0.198538	17.2401	-1.69284	0.100716	0.404266	-4.50659	PDPR	4	-1.68479	0.102072	0.404448	Unchange
ARHGAP10	-0.32056	15.7906	-1.84163	0.079443	0.38187	-4.13881	ARHGAP10	2	-1.70598	0.102092	0.404448	Unchange
RIPOR2	-0.573591	16.1694	-1.85673	0.0854912	0.390175	-4.0937	RIPOR2	2	-1.74944	0.102093	0.404448	Unchange
GSTO1	0.333396	21.6547	1.63938	0.111448	0.420202	-4.58243	GSTO1	10	1.6839	0.102245	0.404448	Unchange
CMPK1	0.298738	19.2807	1.65062	0.109117	0.415389	-4.56666	CMPK1	6	1.68304	0.102414	0.404448	Unchange
GARS1	0.253603	19.2952	1.6226	0.115007	0.423263	-4.60583	GARS1	9	1.68297	0.102428	0.404448	Unchange
MSRB3	0.447615	15.0997	1.69884	0.100685	0.404266	-4.48437	MSRB3	2	1.688	0.10252	0.404448	Unchange
MMP8	-1.42634	15.1586	-1.70811	0.106489	0.412538	-4.33888	MMP8	1	-1.72541	0.102583	0.404448	Unchange
SRP9	-0.341323	18.5409	-1.66136	0.106927	0.413006	-4.55149	SRP9	5	-1.68143	0.102729	0.404448	Unchange
UBE2O	0.38616	18.9969	1.64492	0.110294	0.418765	-4.57467	UBE2O	9	1.68083	0.102846	0.404448	Unchange
MPC2	0.308087	15.2028	1.7234	0.0953247	0.395155	-4.44743	MPC2	2	1.68227	0.102898	0.404448	Unchange
GATAD2A	-0.637254	15.338	-1.75408	0.0944391	0.395155	-4.21767	GATAD2A	1	-1.70405	0.103125	0.404921	Unchange
MYDGF	0.267024	17.0152	1.74135	0.0920835	0.394003	-4.42134	MYDGF	2	1.6798	0.103383	0.405093	Unchange
MON2	0.284686	16.3464	1.6728	0.104634	0.409005	-4.53526	MON2	4	1.67772	0.103457	0.405093	Unchange
CCL5	1.13347	17.7354	1.66304	0.106588	0.412538	-4.54912	CCL5	3	1.67756	0.103489	0.405093	Unchange
HNRNPLL	-0.434349	14.1882	-1.74483	0.0941445	0.394759	-4.34896	HNRNPLL	1	-1.69017	0.103946	0.406128	Unchange
NID1	0.386383	21.3615	1.63319	0.11275	0.422588	-4.59108	NID1	18	1.67462	0.10407	0.406128	Unchange
DDX54	-1.05696	13.7932	-1.74579	0.103745	0.408625	-4.24758	DDX54	1	-1.73833	0.104086	0.406128	Unchange
RBM10	-1.01417	14.4541	-1.74148	0.102933	0.406693	-4.24158	RBM10	1	-1.7298	0.104182	0.406128	Unchange
RILPL2	0.359415	15.7873	1.69769	0.100134	0.404051	-4.48442	RILPL2	2	1.67326	0.104673	0.407136	Unchange
GPI	0.213935	20.7569	1.58498	0.123326	0.430717	-4.65756	GPI	12	1.67135	0.104718	0.407136	Unchange
LRP1	-0.728929	17.3751	-1.65376	0.108473	0.414421	-4.56223	LRP1	5	-1.67113	0.104763	0.407136	Unchange
HCLS1	-0.315161	19.8773	-1.62449	0.114601	0.423263	-4.6032	HCLS1	9	-1.66906	0.105176	0.408322	Unchange
CRKL	0.411197	19.5453	1.66797	0.105596	0.411217	-4.54212	CRKL	3	1.66795	0.105397	0.408447	Unchange
LRRFIP1	-0.29933	19.4718	-1.61794	0.116011	0.42392	-4.61229	LRRFIP1	10	-1.66782	0.105423	0.408447	Unchange
CD5	-0.68215	16.8407	-1.6562	0.107973	0.414421	-4.55878	CD5	3	-1.66684	0.10562	0.408793	Unchange
COL6A3	0.764455	15.4872	1.85278	0.089997	0.39286	-4.11137	COL6A3	1	1.74852	0.105883	0.409394	Unchange
SNX3	0.350421	18.6318	1.68678	0.101887	0.404463	-4.51529	SNX3	2	1.66387	0.106217	0.410169	Unchange
FLNB	-0.377681	19.4213	-1.62218	0.115096	0.423263	-4.60641	FLNB	15	-1.66343	0.106305	0.410169	Unchange
RAB3GAP2	0.217823	17.6792	1.59595	0.12085	0.429511	-4.64258	RAB3GAP2	8	1.66292	0.106408	0.410169	Unchange
COPS7B	-0.493085	15.5724	-1.67867	0.105024	0.409409	-4.43692	COPS7B	2	-1.66638	0.107199	0.412413	Unchange
OTULIN	0.206364	16.7368	1.66434	0.106326	0.412365	-4.54728	OTULIN	4	1.65897	0.107208	0.412413	Unchange
GDI1	0.367874	20.2667	1.6232	0.114877	0.423263	-4.60499	GDI1	8	1.65777	0.107451	0.41267	Unchange
SMARCA2	-0.47196	15.8792	-1.68059	0.103444	0.408286	-4.48811	SMARCA2	1	-1.65921	0.107493	0.41267	Unchange
PCCA	0.277424	17.3248	1.62218	0.115097	0.423263	-4.60641	PCCA	6	1.65593	0.107825	0.41267	Unchange
DAP3	0.802715	16.8188	1.85057	0.0864224	0.390238	-4.09371	DAP3	1	1.71768	0.107883	0.41267	Unchange
NUP107	-0.497116	16.3782	-1.64283	0.110729	0.419157	-4.5776	NUP107	4	-1.65564	0.107885	0.41267	Unchange
TRIM58	0.403244	18.749	1.62394	0.11472	0.423263	-4.60397	TRIM58	8	1.65543	0.107927	0.41267	Unchange
PDS5B	-0.62757	16.3843	-1.65198	0.109186	0.415389	-4.52814	PDS5B	2	-1.65527	0.108296	0.413574	Unchange
WDR44	0.323575	21.5118	1.60289	0.119305	0.428123	-4.63306	WDR44	20	1.65321	0.108382	0.413574	Unchange
WDR1	0.216357	22.7931	1.56357	0.128276	0.439058	-4.68654	WDR1	17	1.65196	0.108638	0.414136	Unchange
SERPINB8	-0.652992	17.7693	-1.63341	0.112703	0.422588	-4.59078	SERPINB8	5	-1.65073	0.108891	0.414468	Unchange
FAM177A1	-0.375348	16.6921	-1.69594	0.100841	0.404266	-4.48769	FAM177A1	1	-1.65385	0.108944	0.414468	Unchange
TES	-0.374188	19.1017	-1.61821	0.115954	0.42392	-4.61192	TES	7	-1.64893	0.109262	0.415261	Unchange
RPS9	-0.346964	18.5889	-1.62889	0.113661	0.423263	-4.59708	RPS9	5	-1.64834	0.109382	0.415301	Unchange
MYH9	0.192008	26.3163	1.59644	0.12074	0.429511	-4.6419	MYH9	77	1.64775	0.109505	0.415352	Unchange
NUDT16L1	-0.391908	14.0029	-1.70368	0.101695	0.404463	-4.37718	NUDT16L1	2	-1.66073	0.109779	0.415974	Unchange
UPP1	0.764544	14.3623	1.84101	0.0878883	0.391733	-4.10122	UPP1	1	1.70538	0.110202	0.416536	Unchange
NDUFS3	-0.335121	18.016	-1.63588	0.112184	0.422137	-4.58734	NDUFS3	4	-1.64428	0.110224	0.416536	Unchange
FKBP4	-0.516246	15.9854	-1.62594	0.114292	0.423263	-4.60119	FKBP4	5	-1.64367	0.110349	0.416536	Unchange
C1QBP	-0.775431	17.0062	-1.63758	0.11255	0.422588	-4.58606	C1QBP	2	-1.64694	0.110366	0.416536	Unchange
PCNA	-0.439316	16.9634	-1.62327	0.114864	0.423263	-4.6049	PCNA	5	-1.64149	0.110804	0.417773	Unchange
KPNB1	-0.159469	20.3928	-1.50741	0.142033	0.460405	-4.761	KPNB1	13	-1.64033	0.111046	0.418269	Unchange
AHCYL2	0.249408	18.8048	1.66657	0.105878	0.411356	-4.54411	AHCYL2	3	1.63888	0.111349	0.418994	Unchange
ITGAL	-0.493358	18.1614	-1.61992	0.115583	0.42377	-4.60954	ITGAL	5	-1.63771	0.111594	0.419501	Unchange
PSIP1	-0.576232	17.0208	-1.62136	0.115273	0.423263	-4.60755	PSIP1	4	-1.63502	0.112161	0.421192	Unchange
GP6	0.430996	18.5753	1.62295	0.11493	0.423263	-4.60534	GP6	4	1.63452	0.112266	0.421192	Unchange
CA13	0.501642	16.4518	1.67955	0.108308	0.414421	-4.39331	CA13	2	1.65548	0.112696	0.422386	Unchange
ME1	1.41476	15.3032	1.62975	0.117147	0.426086	-4.51279	ME1	2	1.6477	0.113011	0.423148	Unchange
RAB1B	0.214135	22.4629	1.67207	0.10478	0.409005	-4.5363	RAB1B	3	1.62884	0.113468	0.424441	Unchange
TIMM9	-0.265826	17.0885	-1.62335	0.114846	0.423263	-4.60479	TIMM9	4	-1.62721	0.113815	0.42532	Unchange
TARDBP	-0.281159	17.35	-1.60486	0.118869	0.427772	-4.63034	TARDBP	5	-1.62547	0.114188	0.426296	Unchange
PTPN23	0.178018	17.2266	1.59459	0.121153	0.429873	-4.64443	PTPN23	5	1.62159	0.115019	0.428975	Unchange
PLRG1	-0.419723	15.5578	-1.6623	0.111043	0.419509	-4.50687	PLRG1	2	-1.63948	0.115336	0.429517	Unchange
ITGB5	0.255003	18.532	1.59843	0.120296	0.429465	-4.63918	ITGB5	5	1.61987	0.115391	0.429517	Unchange
HDAC3	-0.761515	13.5346	-1.7689	0.0981002	0.401079	-4.16981	HDAC3	1	-1.66999	0.115651	0.4297	Unchange
SCFD2	0.356945	14.492	1.71391	0.0992311	0.402549	-4.37776	SCFD2	1	1.62973	0.115695	0.4297	Unchange
SMCR8	0.345931	13.4168	1.81487	0.0858941	0.390175	-4.21725	SMCR8	1	1.64805	0.11578	0.4297	Unchange
MGLL	0.418663	19.4426	1.61415	0.116834	0.426086	-4.61753	MGLL	3	1.61568	0.116297	0.43049	Unchange
MARCKS	-0.828097	15.6911	-1.60319	0.11924	0.428123	-4.63265	MARCKS	3	-1.6156	0.116314	0.43049	Unchange
TTC7B	0.355873	15.7897	1.61968	0.115634	0.42377	-4.60987	TTC7B	3	1.61551	0.116333	0.43049	Unchange
STAT4	-1.00129	13.6754	-2.05004	0.0728926	0.37585	-4.0218	STAT4	1	-1.73439	0.116877	0.431931	Unchange
CYBB	-0.580008	18.8916	-1.59559	0.120931	0.429511	-4.64307	CYBB	5	-1.61268	0.116951	0.431931	Unchange
RBM4	-0.315338	16.4113	-1.62162	0.115218	0.423263	-4.6072	RBM4	3	-1.6119	0.11712	0.432135	Unchange
SYPL1	-1.09621	15.8828	-1.96474	0.094158	0.394759	-4.06201	SYPL1	1	-1.78436	0.117543	0.432377	Unchange
RP2	0.214379	17.8503	1.58598	0.123097	0.430717	-4.65619	RP2	5	1.60935	0.117678	0.432377	Unchange
CD46	0.234263	18.1332	1.60852	0.118064	0.426086	-4.62531	CD46	4	1.60913	0.117726	0.432377	Unchange
RTN4	0.322419	22.2493	1.58977	0.122238	0.430717	-4.65102	RTN4	5	1.60906	0.117741	0.432377	Unchange
TBCB	0.260395	18.2934	1.58749	0.122755	0.430717	-4.65414	TBCB	5	1.60849	0.117866	0.432377	Unchange
TXNDC17	0.359771	17.3913	1.61201	0.117299	0.426086	-4.62049	TXNDC17	3	1.60848	0.117869	0.432377	Unchange
NUDCD2	-0.343266	15.6416	-1.77928	0.0894129	0.392592	-4.23547	NUDCD2	1	-1.62695	0.117988	0.432394	Unchange
SUPT5H	-0.493788	16.1926	-1.61078	0.11792	0.426086	-4.5848	SUPT5H	2	-1.60685	0.118563	0.434081	Unchange
SLC25A24	-0.343904	19.0921	-1.56476	0.127995	0.439058	-4.68493	SLC25A24	11	-1.60467	0.118707	0.434192	Unchange
TXNRD2	-0.254185	16.874	-1.60075	0.119779	0.428605	-4.63599	TXNRD2	4	-1.60379	0.118901	0.434481	Unchange
STAM2	0.268907	16.7508	1.68951	0.101706	0.404463	-4.51206	STAM2	1	1.60465	0.119048	0.434598	Unchange
UBE2J1	0.302672	17.3955	1.59556	0.120938	0.429511	-4.64311	UBE2J1	4	1.60245	0.119197	0.434727	Unchange
OGDH	-0.197526	19.542	-1.51395	0.140372	0.458775	-4.75244	OGDH	12	-1.60152	0.119404	0.435061	Unchange
ANKS1A	0.383107	16.1134	1.59002	0.122183	0.430717	-4.65069	ANKS1A	4	1.60034	0.119665	0.435596	Unchange
INPP5B	0.244079	17.9261	1.63138	0.113484	0.423263	-4.57777	INPP5B	3	1.60095	0.119867	0.435913	Unchange
TTC39B	0.566856	13.8468	1.69198	0.108494	0.414421	-4.3242	TTC39B	1	1.6315	0.120157	0.436546	Unchange
LY75	-0.456688	15.645	-1.58563	0.123177	0.430717	-4.65667	LY75	4	-1.59762	0.120272	0.436546	Unchange
ZNF326	-0.469121	14.6002	-1.65225	0.113091	0.423034	-4.48844	ZNF326	1	-1.61495	0.120574	0.436809	Unchange
TAB1	0.245938	16.3073	1.62214	0.115104	0.423263	-4.60646	TAB1	3	1.59627	0.120574	0.436809	Unchange
MTOR	0.199715	16.4572	1.57043	0.126672	0.437185	-4.67729	MTOR	5	1.59453	0.120964	0.437433	Unchange
ZFYVE1	0.380171	16.1191	1.65004	0.112897	0.422724	-4.46595	ZFYVE1	2	1.61	0.121038	0.437433	Unchange
TRNT1	-0.417792	15.4582	-1.59201	0.121735	0.430717	-4.64797	TRNT1	3	-1.59385	0.121117	0.437433	Unchange
PRNP	-0.301275	17.4967	-1.58656	0.122966	0.430717	-4.6554	PRNP	4	-1.59344	0.121209	0.437433	Unchange
ATE1	0.607552	15.4032	1.5903	0.12247	0.430717	-4.63407	ATE1	2	1.59443	0.121323	0.437433	Unchange
ACSL3	0.318241	17.4862	1.58431	0.123476	0.430717	-4.65846	ACSL3	4	1.59214	0.1215	0.437655	Unchange
GCLM	0.277743	17.9542	1.60709	0.118378	0.426814	-4.62728	GCLM	3	1.5908	0.121802	0.438326	Unchange
DBR1	-0.812377	14.1616	-1.70057	0.113977	0.423263	-4.28601	DBR1	1	-1.65378	0.122104	0.43836	Unchange
ACP1	0.25904	19.0286	1.58573	0.123154	0.430717	-4.65653	ACP1	4	1.58945	0.122107	0.43836	Unchange
TUBB6	0.540596	18.217	1.58054	0.124339	0.431886	-4.6636	TUBB6	3	1.58811	0.12241	0.43836	Unchange
ALOX5AP	-0.450929	18.2733	-1.584	0.123549	0.430717	-4.65889	ALOX5AP	3	-1.58792	0.122452	0.43836	Unchange
HSD17B12	0.593512	18.7252	1.57881	0.124736	0.432251	-4.66595	HSD17B12	3	1.5878	0.122481	0.43836	Unchange
ARL6IP5	0.256379	19.7669	1.60928	0.117898	0.426086	-4.62426	ARL6IP5	3	1.58742	0.122567	0.43836	Unchange
RPL36AL	-0.554717	16.7138	-1.62511	0.119502	0.428422	-4.43664	RPL36AL	2	-1.60867	0.122621	0.43836	Unchange
VRK1	-0.563739	15.4383	-1.59707	0.122626	0.430717	-4.55825	VRK1	2	-1.59506	0.122783	0.438528	Unchange
MFN2	0.337126	18.5775	1.55082	0.131299	0.446251	-4.70364	MFN2	8	1.58539	0.123028	0.438989	Unchange
SAMD9L	0.869952	14.6239	1.85192	0.104263	0.409005	-4.1628	SAMD9L	1	1.72069	0.123616	0.44042	Unchange
RABGAP1	0.287204	18.2253	1.54555	0.132566	0.44794	-4.71068	RABGAP1	7	1.58261	0.123661	0.44042	Unchange
AMBP	0.546308	15.6372	1.78583	0.10076	0.404266	-4.18492	AMBP	2	1.65429	0.123969	0.44042	Unchange
DOK1	0.605289	17.4365	1.56454	0.128047	0.439058	-4.68523	DOK1	5	1.58118	0.123988	0.44042	Unchange
THOC1	-0.53196	14.6617	-1.58892	0.123991	0.431682	-4.60159	THOC1	2	-1.5871	0.124133	0.44042	Unchange
PCBP2	0.746908	18.6538	1.57132	0.126465	0.436869	-4.67609	PCBP2	2	1.57983	0.124296	0.44042	Unchange
SON	-0.609836	16.3227	-1.56582	0.127747	0.439058	-4.68351	SON	4	-1.57944	0.124387	0.44042	Unchange
HK3	-0.575715	17.7074	-1.56233	0.128566	0.439058	-4.6882	HK3	5	-1.57904	0.124478	0.44042	Unchange
TSC22D1	0.446448	15.3757	1.71844	0.10455	0.409005	-4.32578	TSC22D1	1	1.6156	0.124587	0.44042	Unchange
AARS1	0.195372	19.4286	1.49267	0.145835	0.465358	-4.78016	AARS1	12	1.57853	0.124596	0.44042	Unchange
TMED7	0.3017	18.9006	1.58877	0.122464	0.430717	-4.65238	TMED7	3	1.57805	0.124706	0.44042	Unchange
CASP4	0.310091	16.0186	1.6072	0.118703	0.427579	-4.62758	CASP4	2	1.57848	0.124944	0.440848	Unchange
ABHD16A	0.296533	19.6684	1.53626	0.134824	0.449832	-4.72303	ABHD16A	8	1.57565	0.125257	0.441543	Unchange
RAB18	0.170789	19.134	1.51999	0.138852	0.457174	-4.74452	RAB18	6	1.57393	0.125656	0.442065	Unchange
ATP6V1C1	0.150769	18.0303	1.46254	0.15386	0.477178	-4.81882	ATP6V1C1	9	1.57363	0.125725	0.442065	Unchange
ELP2	-0.303932	13.8998	-1.76037	0.094115	0.394759	-4.32196	ELP2	1	-1.59724	0.125893	0.442065	Unchange
TNPO3	0.14873	17.1111	1.50673	0.142207	0.460405	-4.76189	TNPO3	6	1.57209	0.126083	0.442065	Unchange
SIRT2	0.819688	15.781	1.6335	0.124053	0.431682	-4.33878	SIRT2	2	1.61916	0.126242	0.442065	Unchange
ABCF1	-0.168789	17.594	-1.51675	0.139666	0.457473	-4.74877	ABCF1	6	-1.57135	0.126253	0.442065	Unchange
PPP2R1A	0.159164	20.4377	1.46949	0.15198	0.473672	-4.80997	PPP2R1A	9	1.57117	0.126296	0.442065	Unchange
TBC1D13	0.449505	16.344	1.56692	0.127489	0.439058	-4.68202	TBC1D13	3	1.57099	0.126338	0.442065	Unchange
RAD21	-0.435491	16.0768	-1.58023	0.124759	0.432251	-4.62605	RAD21	2	-1.57168	0.126514	0.442111	Unchange
GSTM3	0.48732	16.4898	1.56411	0.128148	0.439058	-4.68581	GSTM3	3	1.56993	0.126584	0.442111	Unchange
RPS4X	-0.440593	18.3439	-1.55692	0.129846	0.4429	-4.69548	RPS4X	4	-1.56856	0.126904	0.44282	Unchange
TAOK1	0.389885	17.8415	1.54483	0.132741	0.44794	-4.71164	TAOK1	6	1.56794	0.127049	0.442918	Unchange
CARS2	-0.403669	16.1315	-1.5973	0.120899	0.429511	-4.60308	CARS2	1	-1.56867	0.127214	0.443088	Unchange
FTH1	0.324005	16.9702	1.54779	0.132026	0.447723	-4.70769	FTH1	5	1.56638	0.127413	0.44336	Unchange
MRVI1	0.442027	18.9272	1.5381	0.134373	0.449754	-4.72059	MRVI1	9	1.56559	0.127596	0.44336	Unchange
NCKIPSD	0.278644	18.1197	1.52355	0.137962	0.455394	-4.73983	NCKIPSD	8	1.56539	0.127643	0.44336	Unchange
IDE	0.409777	15.2459	1.56268	0.128484	0.439058	-4.68774	IDE	3	1.56446	0.127861	0.443711	Unchange
FUT8	0.561281	17.1349	1.54683	0.132258	0.447753	-4.70897	FUT8	5	1.5634	0.128111	0.443959	Unchange
DRG1	-0.306248	16.0146	-1.72182	0.101022	0.404266	-4.30105	DRG1	2	-1.58714	0.128166	0.443959	Unchange
LYPLAL1	0.304082	17.3837	1.55446	0.13043	0.444093	-4.69877	LYPLAL1	4	1.56171	0.128508	0.444596	Unchange
ATP6AP1	0.401302	16.106	1.62086	0.123043	0.430717	-4.44579	ATP6AP1	3	1.59248	0.128686	0.444596	Unchange
CRELD1	0.249403	16.5582	1.54026	0.133847	0.449275	-4.71772	CRELD1	5	1.56077	0.12873	0.444596	Unchange
PRKAB2	0.514059	14.0576	1.63181	0.117358	0.426086	-4.39193	PRKAB2	1	1.5775	0.128953	0.444596	Unchange
TRAPPC6B	0.492351	14.3576	1.75192	0.10449	0.409005	-4.28399	TRAPPC6B	1	1.62116	0.128974	0.444596	Unchange
RPL18	-0.716715	17.2055	-1.54754	0.132086	0.447723	-4.70802	RPL18	3	-1.55865	0.12923	0.444596	Unchange
GPN1	-0.914019	13.8467	-1.67273	0.11758	0.426086	-4.26605	GPN1	1	-1.61184	0.129305	0.444596	Unchange
SYNCRIP	-0.174408	19.1445	-1.50682	0.142184	0.460405	-4.76177	SYNCRIP	6	-1.55801	0.129384	0.444596	Unchange
TRIM38	-0.431277	14.2526	-1.71016	0.107322	0.413691	-4.34998	TRIM38	1	-1.59888	0.129405	0.444596	Unchange
SSRP1	-0.43019	16.6181	-1.54508	0.13268	0.44794	-4.71131	SSRP1	4	-1.5565	0.129742	0.444652	Unchange
RAB37	0.202701	19.4066	1.50108	0.143655	0.464126	-4.76924	RAB37	7	1.55648	0.129746	0.444652	Unchange
VPS8	-0.346899	14.435	-1.67108	0.108037	0.414421	-4.39604	VPS8	1	-1.5686	0.129833	0.444652	Unchange
PPAT	-0.283783	15.4667	-1.62458	0.11711	0.426086	-4.55511	PPAT	2	-1.56613	0.12989	0.444652	Unchange
NAPA	0.178803	20.3018	1.47135	0.151477	0.472494	-4.80758	NAPA	9	1.55403	0.130328	0.445403	Unchange
CCT3	0.197305	21.0534	1.46822	0.152322	0.47399	-4.81159	CCT3	15	1.55396	0.130345	0.445403	Unchange
RPA3	0.896002	15.4475	1.60089	0.124786	0.432251	-4.32826	RPA3	1	1.57366	0.130513	0.445575	Unchange
ATIC	0.171173	18.7879	1.45901	0.154824	0.477571	-4.82331	ATIC	10	1.55269	0.130649	0.44564	Unchange
PANX1	0.393855	15.5272	1.60842	0.123122	0.430717	-4.39401	PANX1	3	1.57063	0.131214	0.446866	Unchange
CAMK2G	0.634525	16.0538	1.61544	0.122375	0.430717	-4.37793	CAMK2G	1	1.5737	0.131244	0.446866	Unchange
SUGT1	0.172129	18.3694	1.47903	0.149426	0.469849	-4.79775	SUGT1	7	1.54811	0.131746	0.447783	Unchange
ALOX5	-0.502577	17.2682	-1.54388	0.13332	0.4483	-4.67429	ALOX5	3	-1.54949	0.131749	0.447783	Unchange
ERP29	0.155363	19.9742	1.51715	0.139566	0.457473	-4.74825	ERP29	5	1.54482	0.132539	0.450062	Unchange
VPS13A	0.211545	18.4994	1.46635	0.152826	0.474889	-4.81397	VPS13A	15	1.54202	0.133216	0.451868	Unchange
FEN1	-0.436306	16.8447	-1.5504	0.131751	0.447386	-4.66571	FEN1	2	-1.54299	0.133318	0.451868	Unchange
USP47	0.293503	18.4272	1.49482	0.145276	0.465358	-4.77737	USP47	13	1.54115	0.133428	0.451868	Unchange
DSTN	0.404105	19.8323	1.51781	0.139398	0.457473	-4.74738	DSTN	6	1.53976	0.133766	0.452135	Unchange
SMARCD2	-0.609839	14.8675	-1.53832	0.135045	0.45011	-4.66733	SMARCD2	2	-1.54197	0.133924	0.452135	Unchange
VPS45	0.239977	16.6738	1.56289	0.128436	0.439058	-4.68746	VPS45	3	1.53894	0.133966	0.452135	Unchange
EXOC3L4	0.340932	16.764	1.54261	0.133276	0.4483	-4.71459	EXOC3L4	3	1.53886	0.133984	0.452135	Unchange
ARIH1	-0.304057	15.3906	-1.54653	0.132331	0.447753	-4.70938	ARIH1	3	-1.53779	0.134246	0.452404	Unchange
STAT1	0.325284	20.1048	1.49606	0.144954	0.465358	-4.77576	STAT1	15	1.53756	0.134302	0.452404	Unchange
STRN4	0.267164	18.0685	1.49422	0.14543	0.465358	-4.77814	STRN4	8	1.5365	0.134562	0.452499	Unchange
WASHC5	-0.229653	16.9671	-1.48464	0.14794	0.468002	-4.79052	WASHC5	8	-1.53607	0.134666	0.452499	Unchange
PRKAG1	0.203665	17.5112	1.53848	0.134282	0.449754	-4.72009	PRKAG1	4	1.53598	0.134688	0.452499	Unchange
DLAT	-0.259093	17.1235	-1.53061	0.136213	0.452676	-4.73052	DLAT	4	-1.535	0.134929	0.452827	Unchange
NSFL1C	0.173924	18.9801	1.44546	0.158565	0.483469	-4.84045	NSFL1C	10	1.53411	0.135146	0.452827	Unchange
TRIP4	-0.816824	13.8629	-2.5459	0.0414333	0.313286	-3.6628	TRIP4	1	-1.68824	0.135221	0.452827	Unchange
NAGA	-0.31142	17.2639	-1.52554	0.137466	0.454586	-4.73721	NAGA	4	-1.53333	0.135339	0.452827	Unchange
RENBP	0.441912	18.8084	1.50781	0.141932	0.460405	-4.76048	RENBP	8	1.53304	0.135409	0.452827	Unchange
TLR2	-0.541854	16.888	-1.51604	0.139844	0.457661	-4.7497	TLR2	5	-1.53231	0.135588	0.452827	Unchange
LRRC59	0.451028	19.1475	1.52754	0.136971	0.453344	-4.73457	LRRC59	3	1.53213	0.135633	0.452827	Unchange
DPAGT1	0.250129	15.9151	1.58976	0.123369	0.430717	-4.65237	DPAGT1	2	1.53609	0.135741	0.452827	Unchange
TJP2	0.401038	19.4859	1.49823	0.144393	0.465358	-4.77295	TJP2	13	1.52994	0.136173	0.453585	Unchange
NIPSNAP1	-0.397161	16.4483	-1.54295	0.133545	0.448659	-4.67551	NIPSNAP1	2	-1.53112	0.136218	0.453585	Unchange
APOE	0.56804	18.481	1.5104	0.141273	0.459956	-4.7571	APOE	6	1.52892	0.136426	0.453585	Unchange
CBR1	0.26901	18.253	1.54328	0.133115	0.4483	-4.7137	CBR1	3	1.52815	0.136615	0.453585	Unchange
FRMD4B	0.607714	16.8391	1.51865	0.139187	0.457473	-4.74627	FRMD4B	3	1.52808	0.136633	0.453585	Unchange
GATM	0.416058	15.4608	1.54415	0.134464	0.449754	-4.67674	GATM	2	1.53339	0.136816	0.453585	Unchange
GBE1	0.198294	18.5948	1.45201	0.156748	0.480246	-4.83218	GBE1	11	1.52688	0.136929	0.453585	Unchange
TESC	0.381726	16.7785	1.53685	0.134678	0.449832	-4.72224	TESC	2	1.52663	0.136993	0.453585	Unchange
RPS23	-0.472623	17.4547	-1.52081	0.138646	0.456894	-4.74344	RPS23	3	-1.52642	0.137044	0.453585	Unchange
RPTOR	-0.456733	13.5948	-1.62061	0.122126	0.430717	-4.44469	RPTOR	1	-1.55071	0.137468	0.454107	Unchange
IGF2R	-0.417695	17.8486	-1.49716	0.144669	0.465358	-4.77434	IGF2R	9	-1.52464	0.137487	0.454107	Unchange
TYROBP	-0.50647	14.8359	-1.75508	0.108651	0.414602	-4.2908	TYROBP	1	-1.60073	0.137742	0.454107	Unchange
ELOVL1	-0.553172	15.2243	-1.55328	0.136531	0.452676	-4.57581	ELOVL1	2	-1.54579	0.137834	0.454107	Unchange
WDR91	-0.295457	15.0003	-1.55252	0.131243	0.446251	-4.7017	WDR91	2	-1.5236	0.138082	0.454107	Unchange
ELOB	0.165514	18.6268	1.53343	0.135517	0.450994	-4.72678	ELOB	4	1.52214	0.138112	0.454107	Unchange
MSN	0.120498	23.4969	1.34648	0.188106	0.523416	-4.9614	MSN	15	1.52175	0.138207	0.454107	Unchange
LDHA	0.189026	23.0068	1.44177	0.159595	0.485829	-4.84508	LDHA	11	1.52155	0.138257	0.454107	Unchange
ATP6V1F	0.389122	15.6555	1.64993	0.115937	0.42392	-4.42008	ATP6V1F	1	1.54733	0.138279	0.454107	Unchange
RAB33B	0.50447	14.9986	2.17698	0.0596198	0.349715	-3.80201	RAB33B	1	1.62568	0.138462	0.454159	Unchange
LRMDA	0.483421	14.5789	1.53835	0.136839	0.453301	-4.62304	LRMDA	2	1.52975	0.138635	0.454159	Unchange
BDH1	0.86876	14.737	2.22604	0.0593696	0.349715	-3.92115	BDH1	1	1.64469	0.138654	0.454159	Unchange
FGB	0.372356	24.1687	1.48262	0.148473	0.4687	-4.79312	FGB	19	1.51771	0.139221	0.455622	Unchange
RAB13	0.241233	17.2819	1.51373	0.140427	0.458775	-4.75273	RAB13	4	1.5167	0.139475	0.455902	Unchange
CLEC2L	0.381211	17.7299	1.53301	0.136345	0.452676	-4.69057	CLEC2L	2	1.51888	0.13962	0.455902	Unchange
LYAR	-0.518227	14.9254	-1.64189	0.119665	0.428602	-4.35209	LYAR	1	-1.54954	0.139667	0.455902	Unchange
SERPINF1	0.78184	14.3452	1.66637	0.128604	0.439058	-4.35581	SERPINF1	1	1.60372	0.139857	0.456127	Unchange
MAVS	0.482232	18.3991	1.4946	0.145332	0.465358	-4.77765	MAVS	6	1.51411	0.140128	0.456619	Unchange
NSUN5	-0.500462	14.239	-1.6954	0.114972	0.423263	-4.33402	NSUN5	1	-1.57011	0.1404	0.456889	Unchange
BPTF	-0.815313	13.9133	-1.75134	0.112424	0.422588	-4.21375	BPTF	1	-1.60104	0.140452	0.456889	Unchange
ABCF2	0.767112	14.7651	1.69145	0.117912	0.426086	-4.2589	ABCF2	1	1.57699	0.140782	0.457572	Unchange
TPM1	0.435648	19.9944	1.49204	0.145999	0.465358	-4.78097	TPM1	5	1.50855	0.14154	0.45929	Unchange
WDR43	-0.550214	14.1649	-1.6642	0.119296	0.428123	-4.33386	WDR43	1	-1.55797	0.141553	0.45929	Unchange
SYMPK	-0.491475	14.7216	-1.51352	0.141604	0.460405	-4.71441	SYMPK	2	-1.51163	0.141834	0.459439	Unchange
DKC1	-0.361667	16.3884	-1.52452	0.138071	0.455394	-4.69959	DKC1	2	-1.5081	0.14199	0.459439	Unchange
MAN2B1	-0.284261	17.3211	-1.47913	0.149399	0.469849	-4.79762	MAN2B1	6	-1.50656	0.142047	0.459439	Unchange
PDXP	0.427429	16.8167	1.61984	0.11992	0.428706	-4.37945	PDXP	1	1.52268	0.142083	0.459439	Unchange
EPS15L1	0.191699	19.4408	1.42114	0.16546	0.494196	-4.87086	EPS15L1	15	1.50358	0.142811	0.461398	Unchange
ABCD3	0.397022	15.9288	1.52503	0.139616	0.457473	-4.66801	ABCD3	2	1.50851	0.143482	0.463171	Unchange
PROSER2	0.619557	16.2589	1.49053	0.146394	0.466223	-4.78293	PROSER2	3	1.5002	0.14368	0.463317	Unchange
L3HYPDH	-0.608255	13.9509	-1.63642	0.126894	0.437553	-4.37661	L3HYPDH	1	-1.55574	0.143771	0.463317	Unchange
CDC73	-0.5922	13.9395	-1.53483	0.140986	0.459812	-4.61609	CDC73	1	-1.5209	0.143938	0.46346	Unchange
KPNA4	-0.276116	14.4525	-1.57203	0.129973	0.442934	-4.62622	KPNA4	2	-1.51059	0.144512	0.464914	Unchange
CTSZ	-0.411273	18.4996	-1.49309	0.145726	0.465358	-4.77961	CTSZ	3	-1.49603	0.144758	0.465312	Unchange
CNOT1	-0.136619	17.6432	-1.36836	0.181232	0.516463	-4.9353	CNOT1	11	-1.49454	0.145145	0.466023	Unchange
LCP1	-0.357648	23.2711	-1.4588	0.154882	0.477571	-4.82358	LCP1	18	-1.49423	0.145225	0.466023	Unchange
PDCD6	-0.25945	17.2899	-1.53761	0.134843	0.449832	-4.70453	PDCD6	2	-1.49483	0.145406	0.466207	Unchange
TERF2IP	-0.500078	15.2946	-1.49975	0.14512	0.465358	-4.68257	TERF2IP	2	-1.49604	0.145831	0.467177	Unchange
PLEKHO2	0.453847	17.0355	1.49409	0.145814	0.465358	-4.77853	PLEKHO2	2	1.49216	0.1461	0.467644	Unchange
ADPRS	-0.445273	15.6296	-1.49484	0.14562	0.465358	-4.73787	ADPRS	2	-1.49008	0.146642	0.468984	Unchange
SH3BGRL	0.231128	20.557	1.45499	0.155927	0.479669	-4.82841	SH3BGRL	6	1.48779	0.146908	0.469436	Unchange
RGS10	0.259587	18.9282	1.46818	0.152332	0.47399	-4.81163	RGS10	5	1.48696	0.147127	0.469743	Unchange
TCIRG1	-0.441687	16.5729	-1.49002	0.146875	0.466582	-4.78378	TCIRG1	2	-1.48724	0.147388	0.47009	Unchange
EXOC2	0.174762	17.0444	1.42454	0.164479	0.493568	-4.86662	EXOC2	7	1.4856	0.147484	0.47009	Unchange
JAK2	0.412103	14.3235	1.51985	0.140907	0.459812	-4.69223	JAK2	1	1.49226	0.147667	0.470279	Unchange
POLDIP3	-0.326992	15.1966	-1.51713	0.141126	0.459872	-4.69538	POLDIP3	2	-1.48931	0.147996	0.470929	Unchange
IGKV4-1	0.562236	14.8582	1.64413	0.125277	0.433554	-4.35943	IGKV4-1	1	1.53759	0.148127	0.470951	Unchange
SMAP2	0.30406	16.6048	1.48888	0.146827	0.466582	-4.78506	SMAP2	3	1.48214	0.148398	0.471071	Unchange
PAG1	-0.694409	14.219	-1.50895	0.150353	0.470536	-4.63223	PAG1	2	-1.51387	0.148429	0.471071	Unchange
EIF3J	-0.240352	16.5225	-1.53099	0.136469	0.452676	-4.7303	EIF3J	2	-1.48288	0.148537	0.471071	Unchange
RAC2	0.174924	22.3371	1.48727	0.147247	0.467371	-4.78713	RAC2	4	1.48032	0.14888	0.471262	Unchange
TSPAN14	-0.40192	17.0824	-1.49047	0.146759	0.466582	-4.74345	TSPAN14	2	-1.48137	0.148935	0.471262	Unchange
SPTLC1	0.390696	16.6046	1.47809	0.149676	0.469849	-4.79895	SPTLC1	3	1.47998	0.14897	0.471262	Unchange
ERGIC1	0.183223	17.4038	1.52504	0.137591	0.4546	-4.73786	ERGIC1	3	1.4786	0.149337	0.472028	Unchange
GMPR	0.575785	19.0616	1.46125	0.154213	0.477571	-4.82047	GMPR	5	1.47676	0.149828	0.473188	Unchange
AMPD2	0.26783	19.7148	1.42875	0.163275	0.492683	-4.86138	AMPD2	13	1.47604	0.15002	0.473399	Unchange
DENND3	0.301478	18.5102	1.43871	0.160454	0.486491	-4.84892	DENND3	9	1.47454	0.150421	0.474271	Unchange
SERPINA3	0.444268	16.7094	1.47907	0.149762	0.469849	-4.75795	SERPINA3	2	1.47469	0.150713	0.474593	Unchange
MTMR2	0.343695	14.9303	1.47499	0.150503	0.470548	-4.80293	MTMR2	3	1.47322	0.150774	0.474593	Unchange
SYK	0.179893	19.6026	1.39954	0.171777	0.503361	-4.89748	SYK	9	1.47091	0.151394	0.47615	Unchange
ADGRE5	-0.377924	17.2374	-1.45949	0.154691	0.477571	-4.8227	ADGRE5	4	-1.46967	0.151727	0.476803	Unchange
MTHFR	0.649834	15.6602	1.50227	0.14836	0.4687	-4.56876	MTHFR	1	1.48684	0.151917	0.477005	Unchange
SQOR	-0.26084	19.6051	-1.42905	0.163191	0.492683	-4.86101	SQOR	8	-1.4684	0.152071	0.477094	Unchange
CD3G	-0.685953	15.28	-1.5058	0.150072	0.470044	-4.58363	CD3G	1	-1.49339	0.152657	0.478279	Unchange
SSR4	-0.239872	18.4542	-1.48533	0.147758	0.467861	-4.78964	SSR4	3	-1.46607	0.152701	0.478279	Unchange
PITPNB	0.195412	18.4338	1.44414	0.158932	0.484199	-4.8421	PITPNB	5	1.46541	0.15288	0.478429	Unchange
CALU	0.262909	19.4902	1.43665	0.161035	0.487475	-4.85151	CALU	6	1.46456	0.153109	0.478429	Unchange
CPSF7	-0.363005	16.4385	-1.47969	0.149599	0.469849	-4.75717	CPSF7	2	-1.46572	0.153128	0.478429	Unchange
WASF2	0.327993	18.0162	1.4545	0.15606	0.479687	-4.82903	WASF2	4	1.46322	0.153474	0.479116	Unchange
GUSB	-0.394812	16.8149	-1.45839	0.154993	0.477571	-4.8241	GUSB	3	-1.46085	0.154119	0.480736	Unchange
LMNA	-0.373482	19.8311	-1.42824	0.163421	0.49273	-4.86202	LMNA	17	-1.46032	0.154264	0.480773	Unchange
PARVB	0.284265	22.1359	1.42232	0.16512	0.494143	-4.86939	PARVB	9	1.45988	0.154385	0.480773	Unchange
ACADSB	0.22595	18.502	1.43976	0.160158	0.486459	-4.84761	ACADSB	5	1.45924	0.15456	0.480924	Unchange
PHPT1	0.300298	16.803	1.4827	0.1488	0.469158	-4.79321	PHPT1	2	1.45993	0.154702	0.48097	Unchange
SLC27A4	0.22401	17.6481	1.4256	0.164176	0.493394	-4.86531	SLC27A4	6	1.45815	0.154858	0.481061	Unchange
CCDC88A	-0.280085	16.4161	-1.42997	0.162928	0.492418	-4.85986	CCDC88A	6	-1.45603	0.155437	0.482465	Unchange
MAPRE2	0.51331	18.8927	1.43924	0.160304	0.486459	-4.84826	MAPRE2	5	1.45469	0.155805	0.483146	Unchange
LMAN2	0.205068	19.849	1.40745	0.169443	0.500152	-4.88778	LMAN2	7	1.45388	0.15603	0.483146	Unchange
PICALM	0.273586	17.1938	1.46385	0.153506	0.476471	-4.81716	PICALM	3	1.45318	0.156221	0.483146	Unchange
FKBP15	-0.183079	17.5713	-1.39118	0.174275	0.507703	-4.9077	FKBP15	8	-1.45309	0.156248	0.483146	Unchange
SACM1L	0.215227	21.2571	1.38768	0.175327	0.508033	-4.91196	SACM1L	20	1.45292	0.156293	0.483146	Unchange
PHF3	-0.8308	13.2185	-2.16813	0.0705223	0.367039	-3.93351	PHF3	1	-1.58678	0.156584	0.483626	Unchange
RPL32	-0.488698	16.8877	-1.45016	0.157258	0.481421	-4.83452	RPL32	2	-1.45144	0.156703	0.483626	Unchange
REXO2	-0.310774	14.8815	-1.48714	0.149296	0.469849	-4.72526	REXO2	2	-1.45458	0.157752	0.486467	Unchange
ADCY6	0.297367	17.1889	1.43959	0.160207	0.486459	-4.84782	ADCY6	4	1.4471	0.157906	0.486546	Unchange
ENOPH1	-1.44405	15.6554	-1.5217	0.157932	0.482316	-4.40064	ENOPH1	1	-1.51325	0.158406	0.487656	Unchange
SND1	0.116581	20.8028	1.27946	0.210418	0.553257	-5.03902	SND1	18	1.44457	0.158612	0.487656	Unchange
STAG2	-0.330516	16.0989	-1.44675	0.158206	0.482762	-4.83882	STAG2	3	-1.44437	0.158667	0.487656	Unchange
SEPTIN6	0.210628	20.3667	1.47182	0.151353	0.472494	-4.80699	SEPTIN6	3	1.44385	0.158812	0.487656	Unchange
PARP10	-0.385416	14.3114	-1.51635	0.144786	0.465358	-4.63828	PARP10	1	-1.46066	0.158909	0.487656	Unchange
MYL9	0.574597	20.2205	1.43862	0.160824	0.487226	-4.84915	MYL9	2	1.44379	0.159161	0.488034	Unchange
HVCN1	-0.488661	17.0701	-1.43161	0.162463	0.491406	-4.85782	HVCN1	3	-1.43844	0.16033	0.491222	Unchange
FYN	0.340966	16.7474	1.45918	0.155893	0.479669	-4.78514	FYN	2	1.44124	0.160609	0.491678	Unchange
GPD1L	-0.313717	16.1452	-1.46789	0.154417	0.477571	-4.77287	GPD1L	2	-1.44088	0.161555	0.494177	Unchange
GANAB	0.117186	21.5984	1.27077	0.213452	0.556281	-5.04883	GANAB	19	1.43123	0.162368	0.495735	Unchange
ERC1	-0.238456	17.2565	-1.45479	0.156328	0.479687	-4.78851	ERC1	3	-1.43218	0.16243	0.495735	Unchange
FHL2	0.463477	16.6363	1.41922	0.166014	0.49504	-4.87324	FHL2	4	1.43074	0.162509	0.495735	Unchange
SNRPA1	-0.380002	17.8184	-1.4271	0.163746	0.492905	-4.86344	SNRPA1	3	-1.42911	0.162972	0.495735	Unchange
CYTH1	-1.17465	14.1112	-1.58549	0.145933	0.465358	-4.35038	CYTH1	1	-1.50601	0.162982	0.495735	Unchange
NNT	0.143733	21.5881	1.31292	0.199041	0.53666	-5.00071	NNT	24	1.42863	0.16311	0.495735	Unchange
TP53RK	-0.460763	14.5336	-1.5752	0.135548	0.450994	-4.42931	TP53RK	1	-1.46194	0.16312	0.495735	Unchange
MTMR9	-0.496736	13.7024	-1.62039	0.12846	0.439058	-4.35534	MTMR9	1	-1.47176	0.163206	0.495735	Unchange
LPP	0.715612	17.6706	1.41735	0.166555	0.495768	-4.87556	LPP	3	1.42817	0.163241	0.495735	Unchange
NCSTN	0.243729	16.6494	1.49933	0.144456	0.465358	-4.77174	NCSTN	1	1.42746	0.163774	0.496112	Unchange
EIF2S2	-0.1362	17.5866	-1.39927	0.171857	0.503361	-4.89781	EIF2S2	5	-1.42604	0.163851	0.496112	Unchange
JPT1	-0.616517	15.7059	-1.56092	0.145893	0.465358	-4.45277	JPT1	1	-1.4827	0.163935	0.496112	Unchange
MPP1	0.400873	19.3339	1.40176	0.17112	0.503141	-4.89476	MPP1	8	1.4257	0.163949	0.496112	Unchange
PPM1L	0.288868	14.9568	1.45718	0.156439	0.479687	-4.80857	PPM1L	2	1.42917	0.164019	0.496112	Unchange
CISD1	-0.369134	14.147	-1.72769	0.11104	0.419509	-4.31791	CISD1	1	-1.47922	0.164848	0.498223	Unchange
H1-5	-0.753129	20.4986	-1.40535	0.170061	0.501198	-4.89036	H1-5	6	-1.42101	0.165295	0.499102	Unchange
ATG9A	0.403989	15.8126	1.4182	0.16665	0.495768	-4.87457	ATG9A	3	1.42178	0.165402	0.499102	Unchange
RSU1	0.325883	23.1009	1.38891	0.174956	0.507979	-4.91046	RSU1	9	1.41926	0.165802	0.49932	Unchange
PRPF40A	-0.393989	16.0344	-1.42575	0.165665	0.49439	-4.76126	PRPF40A	3	-1.42404	0.165889	0.49932	Unchange
CD37	-0.477123	15.967	-1.51106	0.147771	0.467861	-4.50712	CD37	1	-1.44078	0.165924	0.49932	Unchange
DNAJB2	0.247963	16.6744	1.41342	0.167697	0.49771	-4.88042	DNAJB2	4	1.41817	0.166117	0.49932	Unchange
CNOT2	-1.00654	14.1508	-1.57127	0.157887	0.482316	-4.42743	CNOT2	1	-1.52352	0.166133	0.49932	Unchange
GTF3C1	-0.663613	15.7399	-1.56001	0.142083	0.460405	-4.37745	GTF3C1	1	-1.45963	0.166465	0.499906	Unchange
TRAFD1	0.374049	16.268	1.41469	0.167327	0.497391	-4.87885	TRAFD1	3	1.41651	0.166598	0.499906	Unchange
SSR1	-0.268148	17.2066	-1.47192	0.152871	0.474889	-4.71253	SSR1	2	-1.42114	0.166723	0.499906	Unchange
MRPL49	-0.222845	14.9233	-1.71236	0.102781	0.406515	-4.37139	MRPL49	1	-1.43323	0.16724	0.501059	Unchange
MYCT1	0.338197	17.6601	1.41267	0.167914	0.49774	-4.88134	MYCT1	3	1.4118	0.167967	0.502343	Unchange
CD163	-1.1341	16.3577	-1.40182	0.171444	0.503318	-4.89474	CD163	1	-1.41282	0.168001	0.502343	Unchange
PRPF38A	-0.779958	14.1347	-1.4279	0.168464	0.498038	-4.67175	PRPF38A	1	-1.42775	0.168066	0.502343	Unchange
PDLIM2	-0.76952	15.2116	-1.43757	0.168313	0.497981	-4.66187	PDLIM2	1	-1.43566	0.16825	0.502452	Unchange
DYRK1A	0.239056	15.1256	1.42668	0.163868	0.492905	-4.86397	DYRK1A	3	1.41044	0.168367	0.502452	Unchange
GNAZ	0.282023	19.3998	1.3848	0.176199	0.509772	-4.91546	GNAZ	6	1.40918	0.168735	0.503153	Unchange
PGLS	0.270846	19.4042	1.38341	0.176621	0.509835	-4.91715	PGLS	6	1.40863	0.168896	0.503239	Unchange
RALGAPB	-0.664958	14.4236	-1.56438	0.147665	0.467861	-4.42182	RALGAPB	1	-1.47169	0.169128	0.503535	Unchange
LTA4H	-0.248632	20.0329	-1.36442	0.182456	0.518006	-4.94003	LTA4H	10	-1.40738	0.169262	0.503537	Unchange
FKBP3	0.305385	17.6907	1.4264	0.164291	0.493394	-4.84669	FKBP3	2	1.40664	0.169811	0.504522	Unchange
PRTFDC1	0.531709	15.7783	1.40247	0.171251	0.503141	-4.89394	PRTFDC1	2	1.40647	0.169859	0.504522	Unchange
SLAIN2	0.536896	16.9793	1.39097	0.174338	0.507703	-4.90796	SLAIN2	4	1.40303	0.170545	0.50526	Unchange
TBX21	-0.784595	13.6821	-1.53671	0.154252	0.477571	-4.42331	TBX21	1	-1.46609	0.170619	0.50526	Unchange
LIMS1	0.343284	22.7129	1.37174	0.18019	0.51469	-4.93125	LIMS1	12	1.40248	0.170708	0.50526	Unchange
OLFM4	-1.27378	16.7748	-1.39819	0.175176	0.507985	-4.82452	OLFM4	1	-1.41195	0.170801	0.50526	Unchange
EMC1	0.276468	17.0619	1.4101	0.168664	0.498243	-4.88451	EMC1	3	1.40202	0.170845	0.50526	Unchange
EIF3I	-0.120244	19.3856	-1.29439	0.205282	0.545368	-5.02204	EIF3I	8	-1.40181	0.170907	0.50526	Unchange
ADAM9	0.316604	15.3445	1.39938	0.171824	0.503361	-4.89768	ADAM9	3	1.39677	0.172403	0.509125	Unchange
PLXNA4	0.320636	16.539	1.39869	0.17203	0.50348	-4.89852	PLXNA4	3	1.3965	0.172482	0.509125	Unchange
C2orf88	0.405059	16.3395	1.40534	0.171165	0.503141	-4.85139	C2orf88	2	1.3991	0.172764	0.509277	Unchange
SH3GLB2	0.224886	16.726	1.45048	0.157515	0.481819	-4.79389	SH3GLB2	2	1.39653	0.172802	0.509277	Unchange
ATP6V1H	0.206907	17.5784	1.37504	0.179175	0.513853	-4.92727	ATP6V1H	5	1.39405	0.173215	0.510097	Unchange
VAPB	0.396826	17.2831	1.37774	0.178347	0.512865	-4.92401	VAPB	5	1.39302	0.173523	0.51044	Unchange
RASA3	0.25392	20.1534	1.34775	0.187702	0.523416	-4.9599	RASA3	14	1.39276	0.173601	0.51044	Unchange
DPP4	-0.463768	15.3416	-1.40654	0.173296	0.506404	-4.6771	DPP4	3	-1.4038	0.173738	0.510447	Unchange
CD82	-0.780004	15.4434	-1.53222	0.150605	0.470548	-4.38697	CD82	1	-1.43689	0.174377	0.511929	Unchange
FAM120A	-0.121371	18.5398	-1.25638	0.218551	0.562275	-5.06494	FAM120A	13	-1.38959	0.174554	0.512052	Unchange
SIRPA	-0.514858	16.2092	-1.40342	0.172605	0.504773	-4.80049	SIRPA	1	-1.39414	0.175076	0.512642	Unchange
TBL2	0.191388	16.6043	1.38863	0.175041	0.507979	-4.9108	TBL2	4	1.38762	0.175149	0.512642	Unchange
CUL2	0.166378	17.3891	1.34594	0.188277	0.523416	-4.96204	CUL2	6	1.38758	0.17516	0.512642	Unchange
HLA-F	-0.500556	15.9746	-1.38559	0.176299	0.509772	-4.89657	HLA-F	2	-1.38793	0.175382	0.512895	Unchange
CAMP	-1.00465	17.7925	-1.38016	0.179122	0.513853	-4.90321	CAMP	1	-1.39098	0.175591	0.513109	Unchange
PRPF3	-0.4111	14.6078	-1.41717	0.170838	0.503095	-4.73838	PRPF3	2	-1.39881	0.175809	0.513352	Unchange
SHC1	0.267966	15.1336	1.39193	0.174049	0.507703	-4.90678	SHC1	3	1.38315	0.1765	0.514973	Unchange
SUSD1	0.212488	17.8683	1.35181	0.186413	0.52273	-4.95508	SUSD1	6	1.38266	0.176649	0.515011	Unchange
AP3S1	0.182932	16.6907	1.38436	0.17633	0.509772	-4.91599	AP3S1	4	1.38206	0.176832	0.515148	Unchange
SEC23IP	-0.247758	17.5748	-1.34792	0.187649	0.523416	-4.9597	SEC23IP	7	-1.38066	0.177258	0.515994	Unchange
MYCBP2	-0.142146	17.6727	-1.27403	0.212312	0.554951	-5.04517	MYCBP2	15	-1.37923	0.177693	0.51646	Unchange
CCDC93	-0.169241	14.9317	-1.47992	0.149908	0.469917	-4.79697	CCDC93	2	-1.3812	0.177767	0.51646	Unchange
ATP5F1B	-0.312615	22.6015	-1.34589	0.188296	0.523416	-4.96211	ATP5F1B	12	-1.37878	0.177832	0.51646	Unchange
MRI1	0.253137	14.9506	1.42495	0.16547	0.494196	-4.81042	MRI1	2	1.38179	0.177963	0.51646	Unchange
PCSK6	0.394364	17.6	1.36184	0.18326	0.518735	-4.94312	PCSK6	5	1.37693	0.178396	0.517323	Unchange
PARP12	-0.410702	14.5789	-1.40069	0.173904	0.507703	-4.87859	PARP12	1	-1.38397	0.1786	0.517516	Unchange
SLC4A1AP	-0.854186	13.4765	-1.41708	0.177754	0.512499	-4.59967	SLC4A1AP	1	-1.4101	0.178908	0.518014	Unchange
FES	0.227069	16.8729	1.41423	0.16746	0.497396	-4.87941	FES	2	1.37375	0.179373	0.518609	Unchange
NCOR1	-0.539262	14.2604	-1.40445	0.174544	0.507703	-4.71221	NCOR1	1	-1.38661	0.179454	0.518609	Unchange
HDGF	-0.4251	17.8438	-1.35533	0.185302	0.521015	-4.95089	HDGF	6	-1.37326	0.179524	0.518609	Unchange
ACTB	0.207173	26.5491	1.42332	0.164831	0.494143	-4.86815	ACTB	2	1.37145	0.18008	0.519821	Unchange
SDHA	-0.163229	20.2318	-1.29343	0.205609	0.545368	-5.02314	SDHA	11	-1.36999	0.180531	0.520029	Unchange
RCC1	-0.590216	16.7358	-1.36278	0.183668	0.519115	-4.9004	RCC1	3	-1.372	0.180584	0.520029	Unchange
UBA5	0.196903	16.9797	1.36962	0.180844	0.515746	-4.9338	UBA5	4	1.36979	0.180592	0.520029	Unchange
GHDC	0.317736	16.1954	1.37126	0.180338	0.51469	-4.93183	GHDC	3	1.36944	0.180701	0.520029	Unchange
PSMD12	0.14692	18.3348	1.29373	0.205508	0.545368	-5.0228	PSMD12	8	1.36765	0.181255	0.520924	Unchange
ITGB3	0.191198	24.1715	1.30138	0.202911	0.541623	-5.01403	ITGB3	26	1.36755	0.181286	0.520924	Unchange
SLC9A1	0.304951	16.9028	1.35825	0.184386	0.519401	-4.94742	SLC9A1	4	1.36634	0.181663	0.521527	Unchange
USO1	0.138473	19.8102	1.27211	0.212985	0.55599	-5.04733	USO1	10	1.36599	0.181771	0.521527	Unchange
GIPC3	0.698228	15.6876	1.36869	0.183088	0.518637	-4.836	GIPC3	1	1.37158	0.181915	0.521545	Unchange
ECM1	0.931263	17.6021	1.35129	0.186579	0.52273	-4.9557	ECM1	4	1.3643	0.182296	0.522243	Unchange
STK24	0.190475	19.9861	1.32899	0.193745	0.529829	-4.98199	STK24	6	1.36283	0.182753	0.523157	Unchange
VPS37B	0.349576	15.6699	1.37539	0.179769	0.514227	-4.86989	VPS37B	2	1.36258	0.183503	0.523591	Unchange
PGM2	-0.175448	20.0773	-1.28787	0.207514	0.54844	-5.02948	PGM2	14	-1.3602	0.183578	0.523591	Unchange
PCCB	0.289067	15.8116	1.38016	0.177949	0.512499	-4.92111	PCCB	2	1.36119	0.183592	0.523591	Unchange
S100A9	-0.451703	22.5475	-1.34265	0.18933	0.523416	-4.96593	S100A9	6	-1.35985	0.183685	0.523591	Unchange
PROS1	0.35986	20.1699	1.3335	0.19228	0.527346	-4.97671	PROS1	10	1.35972	0.183726	0.523591	Unchange
FYB1	0.369095	19.9406	1.33251	0.192601	0.527464	-4.97788	FYB1	12	1.3593	0.183858	0.523591	Unchange
ATP5IF1	-0.545947	16.6936	-1.41397	0.175028	0.507979	-4.64611	ATP5IF1	1	-1.38094	0.184204	0.523591	Unchange
ARHGEF2	-0.141527	17.8902	-1.30883	0.200404	0.538509	-5.00544	ARHGEF2	6	-1.35804	0.184254	0.523591	Unchange
TEC	0.369876	15.4242	1.36847	0.182288	0.517915	-4.91715	TEC	2	1.36091	0.184397	0.523591	Unchange
EMD	0.326907	19.7592	1.33653	0.1913	0.525798	-4.97315	EMD	6	1.35694	0.184598	0.523591	Unchange
TIMM13	-0.346356	16.2092	-1.36646	0.182161	0.517915	-4.93759	TIMM13	2	-1.35789	0.184625	0.523591	Unchange
ATP6V1B2	0.193477	19.9101	1.30832	0.200574	0.538509	-5.00603	ATP6V1B2	8	1.35679	0.184646	0.523591	Unchange
EFHD2	-0.301267	19.3996	-1.34087	0.189902	0.523883	-4.96804	EFHD2	5	-1.35662	0.184699	0.523591	Unchange
TWF2	0.148989	20.0088	1.29419	0.20535	0.545368	-5.02227	TWF2	7	1.35574	0.184977	0.523985	Unchange
ILK	0.235002	23.4975	1.30709	0.200988	0.538761	-5.00745	ILK	17	1.35523	0.185138	0.524051	Unchange
DHX38	-0.52391	14.6513	-1.48022	0.163798	0.492905	-4.5466	DHX38	1	-1.39729	0.185719	0.524526	Unchange
S100A8	-0.443467	20.9505	-1.33863	0.190622	0.525043	-4.97068	S100A8	5	-1.35314	0.185797	0.524526	Unchange
ARPC4	0.253279	21.3086	1.32796	0.19408	0.530364	-4.9832	ARPC4	6	1.35277	0.185915	0.524526	Unchange
RGS18	0.36067	18.2057	1.35056	0.186808	0.52273	-4.95656	RGS18	3	1.35253	0.185989	0.524526	Unchange
TC2N	0.554548	16.8362	1.34371	0.188991	0.523416	-4.96468	TC2N	3	1.35236	0.186044	0.524526	Unchange
LIMD1	0.313728	16.1358	1.36721	0.181928	0.51768	-4.91863	LIMD1	2	1.35242	0.186346	0.524526	Unchange
ANKHD1	-0.723852	13.5006	-1.61652	0.142909	0.462108	-4.33915	ANKHD1	1	-1.43006	0.186484	0.524526	Unchange
PMVK	0.299218	16.7848	1.35375	0.1858	0.521643	-4.95277	PMVK	3	1.35046	0.186644	0.524526	Unchange
STAMBP	0.168225	16.5526	1.35462	0.185527	0.521262	-4.95174	STAMBP	4	1.3503	0.186695	0.524526	Unchange
ZNF512	-0.507361	15.1726	-1.54978	0.148531	0.4687	-4.43384	ZNF512	1	-1.40012	0.186799	0.524526	Unchange
IMPDH1	-0.373267	16.0562	-1.35644	0.1869	0.52273	-4.85534	IMPDH1	3	-1.35513	0.187033	0.524526	Unchange
PUS1	-0.257881	15.4096	-1.35983	0.184228	0.519401	-4.94552	PUS1	3	-1.35014	0.187069	0.524526	Unchange
PKHD1L1	-0.318927	18.9894	-1.31671	0.197783	0.536233	-4.99632	PKHD1L1	15	-1.34862	0.187231	0.524526	Unchange
STEAP3	0.294641	17.1273	1.34083	0.189913	0.523883	-4.96808	STEAP3	4	1.34858	0.187242	0.524526	Unchange
EPB41L3	-0.424556	15.9334	-1.3429	0.189252	0.523416	-4.96564	EPB41L3	3	-1.34814	0.187384	0.524536	Unchange
DHRS7B	0.189443	17.1256	1.34801	0.187618	0.523416	-4.95959	DHRS7B	4	1.34757	0.187562	0.524649	Unchange
TLE3	-1.13822	13.5279	-1.58842	0.160315	0.486459	-4.36797	TLE3	1	-1.45905	0.187917	0.525255	Unchange
SCYL1	-0.227783	15.3819	-1.36095	0.183538	0.519115	-4.94418	SCYL1	3	-1.34539	0.188257	0.525647	Unchange
ABCD2	0.356712	20.8152	1.35821	0.185096	0.520823	-4.89012	ABCD2	2	1.34724	0.188335	0.525647	Unchange
PRPF31	-0.454917	16.462	-1.37971	0.181932	0.51768	-4.66392	PRPF31	2	-1.35607	0.188834	0.526653	Unchange
CAD	-0.242584	17.8976	-1.30445	0.201874	0.539992	-5.01049	CAD	9	-1.3423	0.189248	0.527387	Unchange
CR1	-0.527914	15.3725	-1.35071	0.188707	0.523416	-4.91456	CR1	1	-1.34772	0.189376	0.527387	Unchange
PPP6R3	0.169065	17.5361	1.30345	0.202212	0.540514	-5.01165	PPP6R3	6	1.3412	0.189599	0.527502	Unchange
TFCP2	0.411471	14.5071	1.57618	0.133007	0.4483	-4.35271	TFCP2	1	1.36291	0.189719	0.527502	Unchange
U2SURP	-0.402931	15.9538	-1.34557	0.188734	0.523416	-4.92062	U2SURP	2	-1.34147	0.189834	0.527502	Unchange
ATG16L1	0.228866	13.9456	1.62687	0.125463	0.433803	-4.44377	ATG16L1	2	1.37114	0.190498	0.528885	Unchange
MMAB	-0.44458	15.2647	-1.34172	0.190322	0.52463	-4.90932	MMAB	2	-1.34013	0.19061	0.528885	Unchange
CCDC22	-0.158139	16.3271	-1.31613	0.197973	0.536364	-4.99699	CCDC22	5	-1.33717	0.190897	0.529292	Unchange
NDUFB9	-0.267249	17.1441	-1.34572	0.188684	0.523416	-4.94409	NDUFB9	3	-1.33712	0.191235	0.529625	Unchange
CPPED1	0.365488	18.2588	1.32621	0.194654	0.531168	-4.98525	CPPED1	4	1.33593	0.191296	0.529625	Unchange
SEPHS1	-0.340776	15.2839	-1.37959	0.179744	0.514227	-4.82333	SEPHS1	1	-1.34046	0.191693	0.530336	Unchange
COMMD6	0.51871	14.0916	1.50237	0.156223	0.479687	-4.41015	COMMD6	2	1.37059	0.19208	0.53102	Unchange
FAR1	0.38467	16.9654	1.37919	0.182782	0.518154	-4.84707	FAR1	1	1.34707	0.192316	0.531285	Unchange
HECTD3	0.20048	17.4672	1.30102	0.203031	0.541623	-5.01444	HECTD3	6	1.3314	0.192767	0.531891	Unchange
TASOR	-0.66942	14.1305	-1.63202	0.139584	0.457473	-4.3258	TASOR	1	-1.40767	0.192816	0.531891	Unchange
CALD1	0.287315	21.6844	1.29483	0.205133	0.545368	-5.02154	CALD1	22	1.33058	0.193032	0.531973	Unchange
CFH	0.342101	18.0819	1.30778	0.200756	0.53852	-5.00665	CFH	7	1.33003	0.19321	0.531973	Unchange
SRSF10	-0.703156	15.2607	-1.37362	0.187014	0.52273	-4.60401	SRSF10	1	-1.35153	0.193266	0.531973	Unchange
CALR	0.152421	22.5961	1.25	0.220841	0.56588	-5.07204	CALR	11	1.32871	0.193643	0.532508	Unchange
STRN3	0.323075	17.5401	1.30822	0.20061	0.538509	-5.00615	STRN3	6	1.32807	0.19385	0.532508	Unchange
ASMTL	0.258015	16.0387	1.33599	0.191472	0.52589	-4.97378	ASMTL	3	1.3277	0.193972	0.532508	Unchange
TMED3	0.250995	16.3252	1.36317	0.183934	0.519401	-4.92346	TMED3	2	1.3307	0.194022	0.532508	Unchange
LACTB2	0.290723	15.3902	1.35413	0.186766	0.52273	-4.89489	LACTB2	2	1.33006	0.194231	0.532545	Unchange
BCL2L1	0.791407	14.1438	1.41638	0.179515	0.514227	-4.49266	BCL2L1	1	1.36328	0.194316	0.532545	Unchange
DAD1	-0.282105	20.6635	-1.3187	0.197121	0.536233	-4.994	DAD1	4	-1.32601	0.194523	0.532609	Unchange
UBE2F	0.457334	16.4199	1.35679	0.188374	0.523416	-4.80726	UBE2F	1	1.33599	0.194621	0.532609	Unchange
AGPAT1	0.243638	17.2828	1.33534	0.191684	0.52609	-4.97455	AGPAT1	3	1.3245	0.195019	0.533314	Unchange
USP15	0.151971	18.2254	1.24505	0.22263	0.567552	-5.07752	USP15	11	1.3233	0.195413	0.534007	Unchange
CCDC51	0.37162	14.0293	1.39597	0.180298	0.51469	-4.78238	CCDC51	1	1.34151	0.196435	0.536282	Unchange
PRKCB	0.140027	20.354	1.25677	0.218414	0.562275	-5.06452	PRKCB	7	1.31991	0.196529	0.536282	Unchange
PTPRE	0.470756	14.6436	1.34536	0.190887	0.525043	-4.78958	PTPRE	1	1.32603	0.196818	0.5366	Unchange
NAP1L1	0.774109	18.8943	1.34372	0.198522	0.53666	-4.67352	NAP1L1	2	1.34644	0.196928	0.5366	Unchange
PPP4R3A	-0.427422	17.3277	-1.36963	0.189284	0.523416	-4.7372	PPP4R3A	2	-1.34221	0.197181	0.536904	Unchange
DOCK11	-0.10965	17.8907	-1.19968	0.239535	0.582407	-5.12683	DOCK11	9	-1.31513	0.198112	0.539053	Unchange
PLEC	-0.218415	23.4275	-1.31828	0.197263	0.536233	-4.9945	PLEC	126	-1.31437	0.198365	0.539355	Unchange
INTS13	-0.679905	13.9182	-1.34036	0.198419	0.53666	-4.79521	INTS13	1	-1.33761	0.198644	0.539359	Unchange
SSBP1	-0.198202	19.0788	-1.31213	0.199305	0.53666	-5.00163	SSBP1	4	-1.31351	0.198651	0.539359	Unchange
SLC3A2	-0.337411	16.7706	-1.31306	0.199326	0.53666	-5.00049	SLC3A2	3	-1.31404	0.198794	0.539359	Unchange
USP4	0.159692	16.3867	1.31747	0.197529	0.536233	-4.99543	USP4	4	1.31242	0.199012	0.539565	Unchange
PTPRB	-0.775122	17.0862	-1.32078	0.201211	0.538978	-4.82223	PTPRB	1	-1.32496	0.199422	0.540184	Unchange
BCLAF1	-0.458146	16.9335	-1.3129	0.199732	0.537293	-4.94241	BCLAF1	2	-1.31286	0.199525	0.540184	Unchange
CCDC58	0.383081	15.7224	1.31297	0.199355	0.53666	-5.0006	CCDC58	2	1.31001	0.200136	0.541453	Unchange
TMEM245	0.205518	15.6293	1.33073	0.193513	0.529578	-4.96165	TMEM245	3	1.30819	0.200743	0.542708	Unchange
NME2	0.240048	20.3686	1.35803	0.184454	0.519401	-4.94767	NME2	1	1.3061	0.201129	0.543187	Unchange
MYO9B	0.170101	17.6814	1.24771	0.221667	0.567331	-5.07458	MYO9B	9	1.30536	0.201377	0.543187	Unchange
EIF3E	-0.111007	19.0437	-1.19419	0.241642	0.584161	-5.13268	EIF3E	9	-1.30526	0.201409	0.543187	Unchange
GYG1	0.303222	18.421	1.28995	0.206798	0.547373	-5.02711	GYG1	5	1.30492	0.201523	0.543187	Unchange
ADA2	-0.37013	17.2708	-1.30074	0.203125	0.541623	-5.01476	ADA2	3	-1.30396	0.201847	0.543187	Unchange
MPDU1	0.228629	17.6805	1.34374	0.189676	0.523883	-4.9464	MPDU1	2	1.30572	0.201912	0.543187	Unchange
COPE	0.402951	17.533	1.30484	0.201744	0.539992	-5.01005	COPE	2	1.30374	0.201923	0.543187	Unchange
GSPT1	0.309961	19.0187	1.27929	0.21048	0.553257	-5.03923	GSPT1	7	1.30254	0.202325	0.543531	Unchange
SEC61A1	-0.23324	18.8834	-1.28605	0.20814	0.549391	-5.03155	SEC61A1	5	-1.30232	0.2024	0.543531	Unchange
RNASEH2B	0.940226	14.3534	1.44625	0.184429	0.519401	-4.47603	RNASEH2B	1	1.3747	0.202481	0.543531	Unchange
TMOD3	0.132944	20.6637	1.21693	0.232998	0.575637	-5.10827	TMOD3	9	1.29981	0.20325	0.545211	Unchange
PNPT1	-0.222835	16.7922	-1.28276	0.209274	0.551616	-5.03528	PNPT1	5	-1.29929	0.203423	0.545289	Unchange
TTC38	0.238228	16.1629	1.32815	0.194352	0.530724	-4.98293	TTC38	2	1.2988	0.203908	0.545859	Unchange
STAT3	0.186204	19.2424	1.23997	0.224478	0.567552	-5.08312	STAT3	13	1.29782	0.203924	0.545859	Unchange
LYPLA2	0.262405	16.8879	1.28752	0.207635	0.54844	-5.02988	LYPLA2	4	1.29406	0.205201	0.548892	Unchange
POLR2H	-0.458014	14.8193	-1.29353	0.205905	0.54577	-4.9804	POLR2H	2	-1.29448	0.205376	0.548972	Unchange
GET4	0.154006	16.323	1.33792	0.190851	0.525043	-4.97151	GET4	3	1.29264	0.205687	0.549146	Unchange
AP2A2	-0.198761	17.0467	-1.26337	0.216063	0.559405	-5.05714	AP2A2	6	-1.29217	0.205847	0.549146	Unchange
GNG2	-0.391256	16.1507	-1.29058	0.207263	0.548221	-4.98365	GNG2	3	-1.294	0.205875	0.549146	Unchange
H1-0	-1.16752	16.1942	-1.33442	0.213537	0.556281	-4.64408	H1-0	2	-1.35219	0.206101	0.549361	Unchange
ARMH3	0.283265	14.4525	1.38983	0.178881	0.513853	-4.76989	ARMH3	1	1.3021	0.20635	0.549638	Unchange
EIF3H	-0.200812	16.7765	-1.31407	0.198989	0.53666	-4.98095	EIF3H	3	-1.29108	0.206536	0.549748	Unchange
CYBC1	-0.348492	16.4291	-1.29699	0.204726	0.545313	-5.00052	CYBC1	2	-1.29024	0.206822	0.55002	Unchange
HPSE	0.378988	20.4918	1.2664	0.214992	0.558248	-5.05374	HPSE	10	1.28901	0.20693	0.55002	Unchange
RBM26	-0.451667	14.1426	-1.33395	0.197681	0.536233	-4.79025	RBM26	1	-1.30391	0.207073	0.55002	Unchange
YARS1	0.166777	20.4635	1.21791	0.232631	0.575637	-5.10721	YARS1	17	1.28804	0.207264	0.550141	Unchange
UQCRH	-0.258445	17.4579	-1.29418	0.205352	0.545368	-5.02228	UQCRH	3	-1.28748	0.207456	0.550266	Unchange
FAM136A	0.257368	17.0039	1.27095	0.213391	0.556281	-5.04864	FAM136A	5	1.28638	0.207836	0.550889	Unchange
MYO5A	0.160687	18.2834	1.21688	0.233017	0.575637	-5.10833	MYO5A	12	1.28579	0.208038	0.550973	Unchange
ENO2	0.298423	18.2921	1.27743	0.211124	0.553416	-5.04132	ENO2	4	1.28544	0.208158	0.550973	Unchange
TRRAP	-0.432643	14.6942	-1.42226	0.177836	0.512499	-4.60624	TRRAP	1	-1.31818	0.208603	0.551363	Unchange
RAB11B	0.152623	21.6951	1.37485	0.179232	0.513853	-4.92749	RAB11B	2	1.28386	0.208704	0.551363	Unchange
SEC24A	0.279943	13.6435	1.53714	0.142261	0.460405	-4.47895	SEC24A	1	1.30377	0.208742	0.551363	Unchange
PSTPIP2	0.224528	20.1653	1.24003	0.224455	0.567552	-5.08305	PSTPIP2	11	1.28103	0.209686	0.553471	Unchange
PRDX4	0.188466	20.4355	1.2497	0.220951	0.56588	-5.07238	PRDX4	6	1.27962	0.210174	0.554374	Unchange
FMR1	0.481484	18.8564	1.28512	0.210824	0.553278	-4.93009	FMR1	2	1.28506	0.210549	0.554917	Unchange
MS4A1	-0.83042	15.6572	-1.27375	0.214759	0.558248	-4.96644	MS4A1	2	-1.2847	0.210672	0.554917	Unchange
MAD1L1	-0.738343	14.4469	-1.29878	0.210075	0.553257	-4.74765	MAD1L1	1	-1.29496	0.210848	0.554995	Unchange
IRS2	0.511924	15.2667	1.3615	0.197609	0.536233	-4.72791	IRS2	1	1.31445	0.211413	0.556096	Unchange
TTC5	0.426917	13.0497	1.41505	0.178336	0.512865	-4.58644	TTC5	1	1.30445	0.21174	0.55657	Unchange
BLMH	0.231847	18.7192	1.24097	0.224112	0.567552	-5.08202	BLMH	8	1.27413	0.212086	0.557093	Unchange
MTMR1	-0.414562	14.0034	-1.31085	0.203198	0.541623	-4.82718	MTMR1	1	-1.28178	0.212691	0.558295	Unchange
FGD4	0.334307	15.077	1.2671	0.214746	0.558248	-5.05296	FGD4	3	1.26868	0.213999	0.56134	Unchange
TUBB1	0.274638	22.6947	1.24662	0.222061	0.567552	-5.07578	TUBB1	6	1.26719	0.214524	0.562219	Unchange
GUK1	1.16346	17.3625	1.34127	0.215028	0.558248	-4.54503	GUK1	2	1.33467	0.214764	0.562219	Unchange
SELENOT	0.252679	15.9167	1.32635	0.19609	0.534318	-4.94467	SELENOT	1	1.27041	0.214779	0.562219	Unchange
SF3A2	-0.400379	16.1884	-1.27283	0.213778	0.556527	-4.96779	SF3A2	2	-1.26854	0.21505	0.562455	Unchange
MPEG1	-0.540122	14.7406	-1.2949	0.211383	0.553711	-4.84391	MPEG1	1	-1.28229	0.215165	0.562455	Unchange
PSMA5	-0.123561	19.158	-1.27836	0.210802	0.553278	-5.04028	PSMA5	4	-1.26361	0.21579	0.5637	Unchange
PFAS	0.117727	17.5668	1.18958	0.243425	0.585858	-5.13759	PFAS	7	1.26313	0.215961	0.563757	Unchange
SIKE1	-0.700492	15.1342	-1.37756	0.194817	0.53123	-4.54046	SIKE1	1	-1.30531	0.216262	0.563996	Unchange
B4GALT1	0.644588	14.2496	1.48626	0.170012	0.501198	-4.44069	B4GALT1	1	1.31941	0.216441	0.563996	Unchange
SLFN14	0.347059	17.4148	1.259	0.217619	0.561898	-5.06203	SLFN14	3	1.26149	0.216543	0.563996	Unchange
ATG3	-0.398831	16.3977	-1.2661	0.215772	0.559405	-4.9948	ATG3	2	-1.26301	0.216647	0.563996	Unchange
MCM5	-0.385764	16.02	-1.28018	0.212058	0.554716	-4.995	MCM5	1	-1.26533	0.216977	0.564469	Unchange
FGL2	0.651477	15.2828	1.2727	0.217448	0.561898	-4.87754	FGL2	1	1.27235	0.217158	0.564551	Unchange
VPS4B	0.207467	17.8833	1.27487	0.212018	0.554716	-5.04422	VPS4B	3	1.25877	0.217512	0.565084	Unchange
SLC25A1	0.163422	18.726	1.23968	0.224583	0.567552	-5.08344	SLC25A1	5	1.25825	0.217697	0.565125	Unchange
ATP6V1A	0.243438	20.5042	1.22133	0.231354	0.574297	-5.10351	ATP6V1A	12	1.25764	0.217913	0.565125	Unchange
AP3B1	0.190626	18.5706	1.21243	0.234692	0.576981	-5.11314	AP3B1	9	1.25713	0.218095	0.565125	Unchange
TXNRD1	0.195755	17.9152	1.23923	0.224747	0.567552	-5.08393	TXNRD1	5	1.25594	0.218523	0.565125	Unchange
ZPR1	-0.24925	14.3746	-1.28752	0.209094	0.551525	-5.011	ZPR1	2	-1.25979	0.218527	0.565125	Unchange
ARF1	0.183814	20.5586	1.27997	0.210244	0.553257	-5.03846	ARF1	3	1.25589	0.218538	0.565125	Unchange
TMBIM6	-0.533529	13.8474	-1.50868	0.1681	0.49774	-4.48281	TMBIM6	1	-1.32238	0.218659	0.565125	Unchange
ELOC	0.165568	19.1449	1.25759	0.218121	0.562275	-5.0636	ELOC	4	1.25539	0.218719	0.565125	Unchange
SIAE	0.316418	18.2379	1.24036	0.224335	0.567552	-5.08269	SIAE	5	1.25446	0.219049	0.565592	Unchange
APIP	-0.383823	15.2677	-1.25658	0.218802	0.562275	-5.04593	APIP	2	-1.2544	0.219381	0.566062	Unchange
UBE2L3	0.256201	19.0096	1.256	0.21869	0.562275	-5.06538	UBE2L3	3	1.25027	0.220557	0.568709	Unchange
SVEP1	-0.692135	14.1964	-1.48389	0.174423	0.507703	-4.44562	SVEP1	1	-1.31575	0.220785	0.568913	Unchange
RAB27B	0.229174	21.5632	1.21623	0.23326	0.575637	-5.10903	RAB27B	8	1.24838	0.221238	0.569197	Unchange
UBE2N	0.193896	19.8428	1.24636	0.222156	0.567552	-5.07607	UBE2N	4	1.24831	0.221265	0.569197	Unchange
EEF1G	0.136634	20.7189	1.16606	0.252663	0.596731	-5.16231	EEF1G	12	1.24808	0.221346	0.569197	Unchange
DEK	-0.383188	17.0606	-1.25108	0.220774	0.56588	-5.02763	DEK	2	-1.24801	0.221682	0.569675	Unchange
TKT	-0.193991	21.6387	-1.19705	0.240541	0.583485	-5.12963	TKT	13	-1.24642	0.221945	0.569966	Unchange
TPM4	0.144933	24.4572	1.193	0.242103	0.584211	-5.13396	TPM4	7	1.24494	0.222483	0.570959	Unchange
ERBIN	0.169455	17.6819	1.22392	0.230389	0.573027	-5.10069	ERBIN	5	1.24168	0.223667	0.572141	Unchange
CLTA	0.162864	20.1165	1.22336	0.230595	0.573164	-5.10129	CLTA	5	1.24157	0.223709	0.572141	Unchange
RAC1	0.30587	19.4371	1.24158	0.22389	0.567552	-5.08135	RAC1	3	1.24155	0.223716	0.572141	Unchange
CIAPIN1	-0.248818	16.9044	-1.26517	0.215752	0.559405	-5.03639	CIAPIN1	2	-1.24219	0.223788	0.572141	Unchange
CEACAM1	-1.69861	15.2047	-1.25407	0.229812	0.572719	-4.63506	CEACAM1	1	-1.26874	0.223869	0.572141	Unchange
ACAA1	0.630566	14.9628	1.27446	0.222704	0.567552	-4.74096	ACAA1	2	1.26826	0.224036	0.572141	Unchange
GPCPD1	0.32862	14.3194	1.39555	0.182667	0.518154	-4.66658	GPCPD1	1	1.26454	0.224146	0.572141	Unchange
PMPCA	0.309378	16.3313	1.23201	0.227396	0.571693	-5.09187	PMPCA	4	1.24036	0.22415	0.572141	Unchange
MAN2B2	-0.421454	14.5376	-1.36463	0.198733	0.53666	-4.74346	MAN2B2	1	-1.28083	0.224456	0.572536	Unchange
BZW2	0.174349	16.6478	1.21882	0.232293	0.575637	-5.10623	BZW2	5	1.23616	0.225683	0.575	Unchange
CORO1A	0.142897	23.0789	1.1614	0.254523	0.599045	-5.16716	CORO1A	12	1.23605	0.225725	0.575	Unchange
MYL6B	-0.273836	14.6686	-1.44534	0.165192	0.494143	-4.57895	MYL6B	1	-1.25088	0.226164	0.575519	Unchange
PIH1D1	-0.517601	13.691	-1.38002	0.196565	0.535226	-4.62371	PIH1D1	1	-1.28191	0.226232	0.575519	Unchange
PIK3R6	0.296866	17.8946	1.26635	0.217858	0.562134	-4.95039	PIK3R6	2	1.24146	0.226431	0.57564	Unchange
RPL10A	-0.333852	18.0285	-1.23042	0.227981	0.571769	-5.0936	RPL10A	3	-1.23254	0.227014	0.576647	Unchange
MRPL12	-0.305237	16.4052	-1.242	0.224057	0.567552	-5.08076	MRPL12	2	-1.23293	0.227176	0.576647	Unchange
SUCLG2	-0.211266	18.5437	-1.20096	0.239046	0.581964	-5.12546	SUCLG2	7	-1.23173	0.227311	0.576647	Unchange
IER3IP1	-1.04928	15.612	-1.36879	0.217268	0.561898	-4.58216	IER3IP1	1	-1.32252	0.227566	0.576647	Unchange
MIER1	-0.369195	14.4511	-1.36976	0.189241	0.523416	-4.63105	MIER1	1	-1.25182	0.227588	0.576647	Unchange
GNAI2	-0.150065	22.2057	-1.19357	0.241884	0.584211	-5.13335	GNAI2	6	-1.22963	0.228087	0.577172	Unchange
EHD1	0.180267	21.4544	1.18376	0.245685	0.58794	-5.14374	EHD1	9	1.2296	0.228099	0.577172	Unchange
SP110	-0.556303	14.4423	-1.22911	0.230304	0.573027	-4.98241	SP110	2	-1.23351	0.228422	0.577295	Unchange
RABEP1	-0.148998	16.3423	-1.31577	0.198424	0.53666	-4.99735	RABEP1	2	-1.2293	0.228514	0.577295	Unchange
NT5C3A	0.220393	17.9316	1.21268	0.234597	0.576981	-5.11287	NT5C3A	5	1.22801	0.228686	0.577295	Unchange
TRIM22	-0.41237	15.5504	-1.23295	0.228075	0.571769	-4.99217	TRIM22	2	-1.22999	0.228934	0.577295	Unchange
TMEM50A	0.201108	16.7344	1.24323	0.223291	0.567552	-5.07953	TMEM50A	3	1.2272	0.228987	0.577295	Unchange
SNX12	0.286278	16.8034	1.2442	0.223602	0.567552	-5.03695	SNX12	2	1.2287	0.229061	0.577295	Unchange
NME4	-0.309891	14.635	-1.29384	0.210925	0.553278	-4.91994	NME4	1	-1.24025	0.229239	0.577359	Unchange
TACC3	-0.29849	15.1877	-1.22655	0.23007	0.572984	-5.09754	TACC3	3	-1.22602	0.230053	0.578664	Unchange
STX6	-0.17452	15.2301	-1.29315	0.206762	0.547373	-5.00473	STX6	2	-1.22694	0.230063	0.578664	Unchange
SKIV2L	-0.26158	16.4149	-1.22781	0.228946	0.572613	-5.09645	SKIV2L	3	-1.22368	0.230294	0.578664	Unchange
GPX1	0.161062	21.6196	1.16925	0.251396	0.595221	-5.15899	GPX1	9	1.22235	0.230787	0.578664	Unchange
SCAMP1	0.251194	16.018	1.2557	0.220232	0.565182	-4.98638	SCAMP1	2	1.22468	0.231273	0.578664	Unchange
H4C1	-0.804146	22.6686	-1.20839	0.236216	0.578742	-5.11749	H4C1	5	-1.22079	0.231369	0.578664	Unchange
BANF1	-0.210535	18.7272	-1.21646	0.233175	0.575637	-5.10878	BANF1	4	-1.22033	0.231543	0.578664	Unchange
COA6	-0.349672	15.29	-1.23725	0.227776	0.571769	-4.98715	COA6	2	-1.22619	0.23155	0.578664	Unchange
PURB	0.239664	16.4567	1.21434	0.233971	0.576981	-5.11107	PURB	4	1.22012	0.23162	0.578664	Unchange
CD74	-0.387412	17.8352	-1.21037	0.235468	0.578451	-5.11536	CD74	4	-1.2201	0.231626	0.578664	Unchange
PRPF39	-0.372137	13.0433	-1.49415	0.167977	0.49774	-4.56757	PRPF39	1	-1.27338	0.231686	0.578664	Unchange
LRRC8D	0.267157	16.4808	1.21278	0.234558	0.576981	-5.11276	LRRC8D	4	1.21982	0.231734	0.578664	Unchange
MTX1	0.240573	15.9077	1.24399	0.223335	0.567552	-5.05981	MTX1	2	1.22024	0.23188	0.578664	Unchange
TRMT10C	-0.239884	16.3033	-1.2265	0.22943	0.572613	-5.09788	TRMT10C	3	-1.21937	0.231899	0.578664	Unchange
VPS26A	-0.195563	17.9741	-1.18598	0.244823	0.58755	-5.1414	VPS26A	7	-1.21898	0.232045	0.578664	Unchange
DTNBP1	-0.140857	15.3275	-1.26342	0.216047	0.559405	-5.05709	DTNBP1	3	-1.21725	0.232694	0.579901	Unchange
TBC1D10B	0.172526	16.8687	1.19977	0.239502	0.582407	-5.12674	TBC1D10B	5	1.21679	0.232868	0.579952	Unchange
CLIP2	0.227296	19.1187	1.17779	0.248024	0.591248	-5.15004	CLIP2	15	1.21625	0.233069	0.580071	Unchange
PDK1	0.397549	16.0602	1.22066	0.233011	0.575637	-5.04374	PDK1	2	1.2184	0.233611	0.581041	Unchange
INPP5A	0.241567	16.8187	1.20836	0.236228	0.578742	-5.11752	INPP5A	4	1.21427	0.233812	0.58116	Unchange
WDR5	-0.342183	15.725	-1.24568	0.225217	0.568363	-4.99674	WDR5	1	-1.21975	0.23441	0.582264	Unchange
ATP1B3	-0.236284	17.2881	-1.23695	0.225899	0.569325	-5.06752	ATP1B3	2	-1.21246	0.234797	0.582843	Unchange
WDR37	0.178021	15.3528	1.27559	0.212441	0.554951	-5.00043	WDR37	2	1.21288	0.234964	0.582877	Unchange
NIBAN1	-0.148003	18.2002	-1.15083	0.258778	0.602174	-5.17808	NIBAN1	9	-1.20946	0.235628	0.583872	Unchange
GLB1	-0.220054	16.993	-1.19421	0.241634	0.584161	-5.13266	GLB1	5	-1.20923	0.235718	0.583872	Unchange
ELMO1	-0.136011	18.2911	-1.16949	0.2513	0.595221	-5.15873	ELMO1	6	-1.20894	0.235827	0.583872	Unchange
ORAI1	-0.710765	15.7766	-1.29487	0.223412	0.567552	-4.59354	ORAI1	2	-1.25349	0.236015	0.583957	Unchange
FUNDC2	-0.34432	16.3235	-1.23466	0.228722	0.572613	-5.02843	FUNDC2	1	-1.21323	0.236381	0.584037	Unchange
YLPM1	-0.418118	15.4823	-1.20936	0.236502	0.578742	-5.05606	YLPM1	2	-1.20908	0.236397	0.584037	Unchange
DAGLB	0.24509	15.7087	1.23368	0.227441	0.571693	-5.04645	DAGLB	2	1.20878	0.236509	0.584037	Unchange
FUCA1	-0.248555	15.4687	-1.24883	0.224629	0.567552	-5.01279	FUCA1	2	-1.2137	0.237179	0.584513	Unchange
INPP5K	0.384211	15.4363	1.22242	0.232359	0.575637	-5.02207	INPP5K	1	1.20852	0.237325	0.584513	Unchange
SNAP29	0.187302	17.8091	1.18873	0.243756	0.586281	-5.13849	SNAP29	5	1.20477	0.23741	0.584513	Unchange
KYNU	0.342991	14.889	1.5345	0.154791	0.477571	-4.48311	KYNU	1	1.24932	0.237479	0.584513	Unchange
LHFPL2	0.534618	15.8687	1.20545	0.23873	0.581964	-4.94786	LHFPL2	2	1.20741	0.237746	0.584513	Unchange
PPP1R3D	0.299305	15.5904	1.2182	0.233177	0.575637	-5.04668	PPP1R3D	2	1.2052	0.237871	0.584513	Unchange
MTHFD1	0.129159	19.7853	1.11628	0.273051	0.61627	-5.21315	MTHFD1	16	1.20325	0.237987	0.584513	Unchange
TST	0.185876	19.3458	1.17651	0.248526	0.591752	-5.15138	TST	6	1.2032	0.238007	0.584513	Unchange
DDX23	-0.344584	16.1189	-1.20402	0.238885	0.581964	-5.06153	DDX23	3	-1.20553	0.238089	0.584513	Unchange
FCGR1A	0.573828	14.9758	1.24029	0.234717	0.576981	-4.87137	FCGR1A	1	1.22763	0.238503	0.584941	Unchange
CYB5B	-0.170401	18.7734	-1.22715	0.229188	0.572613	-5.09717	CYB5B	3	-1.20172	0.238572	0.584941	Unchange
HEXIM1	-0.712366	13.4794	-1.31026	0.218347	0.562275	-4.59706	HEXIM1	1	-1.24495	0.23902	0.585435	Unchange
GALNT7	-0.402519	14.3561	-1.25085	0.228558	0.572602	-4.93501	GALNT7	1	-1.22001	0.239116	0.585435	Unchange
LDHB	0.179253	22.4111	1.15551	0.256887	0.599615	-5.17325	LDHB	9	1.199	0.239614	0.585435	Unchange
UBE4B	-0.341908	15.0803	-1.20394	0.238221	0.581824	-5.10316	UBE4B	2	-1.19961	0.23968	0.585435	Unchange
CARHSP1	0.899537	14.0337	1.43388	0.192558	0.527464	-4.46222	CARHSP1	1	1.26995	0.239793	0.585435	Unchange
RRAS	0.238226	17.9426	1.19254	0.242279	0.584211	-5.13444	RRAS	4	1.19837	0.239856	0.585435	Unchange
MPRIP	0.16574	17.0757	1.16725	0.252189	0.595983	-5.16107	MPRIP	6	1.19732	0.240258	0.585435	Unchange
DCAF8	-0.331024	13.5348	-1.23521	0.229018	0.572613	-4.97564	DCAF8	1	-1.20361	0.240478	0.585435	Unchange
MEF2C	-0.631914	14.2932	-1.24041	0.234674	0.576981	-4.77305	MEF2C	1	-1.22205	0.240547	0.585435	Unchange
CD3D	-0.467338	16.2083	-1.1991	0.24007	0.583334	-5.08355	CD3D	1	-1.19694	0.240702	0.585435	Unchange
NUP160	-0.374462	16.879	-1.2162	0.237165	0.579618	-4.97861	NUP160	2	-1.20566	0.240757	0.585435	Unchange
MAGOH	-0.445875	16.6601	-1.20825	0.239028	0.581964	-4.92146	MAGOH	2	-1.20283	0.240773	0.585435	Unchange
ITPRID2	0.358026	14.6428	1.2447	0.226115	0.569492	-4.86875	ITPRID2	1	1.20385	0.24089	0.585435	Unchange
GLG1	-0.251603	17.8132	-1.16746	0.252107	0.595983	-5.16085	GLG1	9	-1.19556	0.240934	0.585435	Unchange
GATD1	-0.346976	14.9234	-1.23349	0.229647	0.572682	-4.94065	GATD1	1	-1.20155	0.24126	0.58559	Unchange
CPVL	-0.356888	17.107	-1.18537	0.245058	0.58755	-5.14204	CPVL	4	-1.19459	0.241307	0.58559	Unchange
CLIC3	-0.750707	14.614	-1.27158	0.226882	0.571045	-4.61117	CLIC3	1	-1.22667	0.2417	0.586168	Unchange
LGALS3	-0.304693	17.7127	-1.1833	0.245864	0.587996	-5.14422	LGALS3	4	-1.19152	0.242494	0.587564	Unchange
PAXX	-0.415187	16.6333	-1.1928	0.242824	0.585152	-5.07347	PAXX	2	-1.1927	0.242655	0.587564	Unchange
HP	-0.423248	19.0076	-1.1739	0.249553	0.593447	-5.15411	HP	8	-1.19088	0.24274	0.587564	Unchange
PPIA	0.130433	23.1737	1.12741	0.268393	0.612251	-5.20196	PPIA	8	1.18977	0.243171	0.588219	Unchange
ARHGDIB	0.164483	22.3258	1.14121	0.262699	0.606228	-5.18795	ARHGDIB	9	1.18938	0.243321	0.588219	Unchange
GNAS	-0.249463	17.5546	-1.18232	0.246248	0.588543	-5.14526	GNAS	4	-1.18873	0.243574	0.588456	Unchange
CTBP1	-0.207387	17.7561	-1.24197	0.22375	0.567552	-5.08092	CTBP1	1	-1.18781	0.243931	0.588945	Unchange
OSBPL11	-0.184734	14.4057	-1.26211	0.219351	0.563302	-5.01661	OSBPL11	2	-1.1939	0.244185	0.589181	Unchange
VDAC3	0.145478	20.7162	1.13967	0.263329	0.606809	-5.18952	VDAC3	7	1.18553	0.244815	0.589484	Unchange
SHMT1	0.40843	16.6874	1.17548	0.248931	0.592342	-5.15246	SHMT1	4	1.18529	0.244908	0.589484	Unchange
GNB1	0.175872	19.732	1.20691	0.236779	0.579049	-5.11908	GNB1	3	1.18517	0.244956	0.589484	Unchange
PON2	0.415924	15.3195	1.19472	0.244174	0.586542	-5.01773	PON2	2	1.19172	0.245022	0.589484	Unchange
SNRPG	-0.513047	17.1062	-1.21068	0.241352	0.584161	-4.80156	SNRPG	2	-1.19948	0.245088	0.589484	Unchange
EPHX2	0.517399	15.5158	1.19029	0.244943	0.58755	-5.03083	EPHX2	1	1.18844	0.245401	0.589864	Unchange
CD180	-0.831852	14.8201	-1.19701	0.247371	0.590485	-4.82757	CD180	1	-1.20003	0.245684	0.590112	Unchange
GCLC	-0.382621	15.3234	-1.18635	0.245321	0.58781	-5.08019	GCLC	2	-1.18416	0.245964	0.590112	Unchange
CISD2	0.386789	17.5086	1.17744	0.248159	0.591248	-5.1504	CISD2	3	1.18257	0.245971	0.590112	Unchange
CPSF3	-0.384443	15.5647	-1.19979	0.242236	0.584211	-4.94264	CPSF3	2	-1.18878	0.246156	0.590184	Unchange
CENPC	-0.862149	13.5177	-1.32282	0.231299	0.574297	-4.65579	CENPC	1	-1.26384	0.246747	0.590803	Unchange
RAB30	0.224032	16.3607	1.18821	0.243956	0.586392	-5.13904	RAB30	3	1.1799	0.247014	0.590803	Unchange
VPS37A	0.190549	15.5448	1.19612	0.240901	0.583485	-5.13063	VPS37A	3	1.17987	0.247028	0.590803	Unchange
DDB1	-0.103535	19.8551	-1.06289	0.296208	0.637276	-5.26543	DDB1	16	-1.17984	0.247038	0.590803	Unchange
BID	0.203962	17.5276	1.17351	0.249708	0.593447	-5.15452	BID	4	1.17731	0.248033	0.592809	Unchange
PUF60	-0.342568	16.4317	-1.1797	0.247584	0.590621	-5.14786	PUF60	2	-1.17689	0.248491	0.593531	Unchange
SYNE2	-0.539998	19.0659	-1.17211	0.250896	0.594845	-5.05553	SYNE2	2	-1.17662	0.248915	0.594168	Unchange
PEX14	0.170871	15.1802	1.19619	0.240874	0.583485	-5.13056	PEX14	3	1.17334	0.249597	0.594906	Unchange
DTD1	0.169841	18.0628	1.14512	0.261099	0.604239	-5.18394	DTD1	6	1.17309	0.249695	0.594906	Unchange
WDR61	0.315197	16.1593	1.22066	0.236148	0.578742	-4.87217	WDR61	2	1.18361	0.249795	0.594906	Unchange
YIPF5	0.928922	16.3167	1.20453	0.25512	0.599045	-4.75921	YIPF5	2	1.21487	0.249851	0.594906	Unchange
IARS2	-0.141103	18.3019	-1.10956	0.275894	0.618257	-5.21986	IARS2	10	-1.17124	0.250426	0.595493	Unchange
CYFIP1	0.16067	20.5603	1.12658	0.268741	0.612251	-5.2028	CYFIP1	8	1.17069	0.250643	0.595493	Unchange
EIF3L	0.112253	19.0292	1.0878	0.285239	0.627599	-5.24134	EIF3L	9	1.17026	0.250816	0.595493	Unchange
NDUFA4	-0.373615	17.8434	-1.17204	0.250923	0.594845	-5.15571	NDUFA4	2	-1.1717	0.250853	0.595493	Unchange
ALDH2	-0.62033	18.485	-1.15809	0.255851	0.599045	-5.17059	ALDH2	5	-1.17009	0.250883	0.595493	Unchange
HBA1	-0.649211	23.0415	-1.16094	0.254705	0.599045	-5.16763	HBA1	2	-1.16873	0.251424	0.596404	Unchange
G6PD	0.18054	21.0508	1.12227	0.27054	0.613072	-5.20715	G6PD	12	1.16799	0.251717	0.596727	Unchange
LGALS8	0.263766	15.5272	1.16879	0.251578	0.595281	-5.15946	LGALS8	3	1.16653	0.252295	0.597366	Unchange
TUBB2A	-0.804933	15.5097	-1.1727	0.255888	0.599045	-4.97428	TUBB2A	1	-1.18068	0.252302	0.597366	Unchange
GOT2	-0.1514	19.6492	-1.11123	0.275184	0.617617	-5.2182	GOT2	10	-1.16611	0.252464	0.597378	Unchange
PRKACA	0.141563	19.9588	1.24238	0.223601	0.567552	-5.08047	PRKACA	2	1.16446	0.253121	0.598076	Unchange
RIPOR3	0.36208	15.7582	1.16614	0.252937	0.597007	-5.1429	RIPOR3	2	1.16456	0.253373	0.598076	Unchange
MCM6	-0.374083	16.4912	-1.16027	0.255604	0.599045	-5.16796	MCM6	3	-1.16531	0.253388	0.598076	Unchange
HSPA5	0.131327	22.7789	1.08523	0.286356	0.628807	-5.24384	HSPA5	17	1.16354	0.253488	0.598076	Unchange
GZMA	-0.546367	17.7447	-1.15795	0.256211	0.599135	-5.15136	GZMA	2	-1.16405	0.253579	0.598076	Unchange
SVIL	-0.568031	15.5706	-1.15704	0.256574	0.599253	-5.12723	SVIL	2	-1.16322	0.253908	0.598076	Unchange
HADH	-0.210152	18.4768	-1.17261	0.250062	0.593918	-5.15546	HADH	3	-1.16234	0.253967	0.598076	Unchange
PDE3A	0.325091	17.2802	1.1596	0.255241	0.599045	-5.16901	PDE3A	3	1.16221	0.254021	0.598076	Unchange
MRPS6	-0.523618	14.1833	-1.68237	0.134139	0.449754	-4.28862	MRPS6	1	-1.22839	0.254208	0.598146	Unchange
PSMD8	0.175252	16.8155	1.15921	0.255398	0.599045	-5.16942	PSMD8	4	1.16045	0.254724	0.598908	Unchange
TRAPPC11	0.191908	15.1633	1.20261	0.238728	0.581964	-5.07984	TRAPPC11	2	1.16087	0.254848	0.598908	Unchange
GRK2	-0.164295	17.7478	-1.18394	0.245617	0.58794	-5.14355	GRK2	3	-1.15936	0.255163	0.5992	Unchange
SNRPD2	-0.429228	18.1301	-1.15645	0.257859	0.601131	-5.09029	SNRPD2	3	-1.16229	0.255288	0.5992	Unchange
OXSR1	0.117778	18.1505	1.13615	0.264776	0.608663	-5.1931	OXSR1	5	1.15665	0.256252	0.600956	Unchange
PRPF4	-0.379636	15.3147	-1.1606	0.255823	0.599045	-5.10651	PRPF4	2	-1.15873	0.256353	0.600956	Unchange
ACTL6A	-0.419914	17.6299	-1.15136	0.259192	0.602399	-5.11609	ACTL6A	3	-1.15699	0.256719	0.601205	Unchange
IDH1	0.143903	20.2492	1.09749	0.281048	0.622673	-5.23182	IDH1	10	1.15535	0.256776	0.601205	Unchange
HLA-DRA	-0.446326	16.9473	-1.14984	0.259178	0.602399	-5.17909	HLA-DRA	2	-1.15343	0.257549	0.602546	Unchange
PLAA	0.132355	18.4059	1.08775	0.285257	0.627599	-5.24138	PLAA	10	1.15314	0.257667	0.602546	Unchange
CSTF2T	-0.351645	13.2004	-1.22881	0.236501	0.578742	-4.88347	CSTF2T	1	-1.1706	0.257907	0.602737	Unchange
SHARPIN	0.274692	14.7582	1.16826	0.253149	0.597136	-5.14011	SHARPIN	2	1.15515	0.258151	0.602934	Unchange
GLYR1	-0.392331	16.0765	-1.15381	0.258199	0.601196	-5.07399	GLYR1	2	-1.1517	0.258853	0.603922	Unchange
FLOT2	-0.160032	19.1128	-1.1076	0.276725	0.618422	-5.22181	FLOT2	8	-1.15012	0.258892	0.603922	Unchange
ZADH2	-0.361285	14.0456	-1.21241	0.240708	0.583485	-4.87981	ZADH2	1	-1.16316	0.259165	0.604188	Unchange
PLEKHF2	0.345843	16.0382	1.20208	0.246418	0.588578	-5.01608	PLEKHF2	1	1.16536	0.259965	0.60568	Unchange
PIP5K1C	0.349501	15.6017	1.14593	0.260771	0.604239	-5.18312	PIP5K1C	2	1.14465	0.261116	0.607247	Unchange
IMPA1	0.260574	17.9703	1.13769	0.264144	0.607579	-5.19154	IMPA1	4	1.14464	0.261117	0.607247	Unchange
CDS2	0.173614	17.9026	1.14316	0.261899	0.605722	-5.18595	CDS2	4	1.14447	0.261187	0.607247	Unchange
ERLEC1	0.275707	14.9819	1.15457	0.257569	0.600835	-5.17404	ERLEC1	2	1.14496	0.261278	0.607247	Unchange
DDOST	0.164832	20.1266	1.10813	0.2765	0.618376	-5.22129	DDOST	7	1.14362	0.261535	0.607472	Unchange
ZCCHC8	-0.440239	14.3315	-1.54101	0.164996	0.494143	-4.45604	ZCCHC8	1	-1.2071	0.261872	0.607883	Unchange
TCL1A	-1.90682	15.4172	-1.1677	0.275059	0.617617	-4.74562	TCL1A	1	-1.19646	0.262083	0.608	Unchange
PPP1CA	0.122458	20.814	1.14675	0.260436	0.604239	-5.18227	PPP1CA	4	1.13788	0.263889	0.611816	Unchange
SNCA	0.379511	20.0073	1.12503	0.269384	0.612383	-5.20436	SNCA	5	1.1372	0.264169	0.612029	Unchange
SLC35B2	0.305266	15.0125	1.15229	0.259534	0.602824	-5.07512	SLC35B2	2	1.13999	0.264303	0.612029	Unchange
TBCA	0.306196	19.0653	1.1235	0.270025	0.612929	-5.20591	TBCA	5	1.13609	0.264625	0.612057	Unchange
POLR2B	-0.335187	14.9868	-1.16646	0.255186	0.599045	-5.04637	POLR2B	1	-1.1422	0.264639	0.612057	Unchange
NDUFA6	0.298921	16.0395	1.14132	0.262653	0.606228	-5.18783	NDUFA6	2	1.1356	0.264827	0.612072	Unchange
ITGB1	0.139567	21.771	1.06775	0.294042	0.635498	-5.26077	ITGB1	18	1.13496	0.26509	0.612072	Unchange
SLC37A1	0.238582	16.392	1.15347	0.258013	0.601131	-5.15596	SLC37A1	2	1.13557	0.265129	0.612072	Unchange
PPP1R3E	0.383628	15.9593	1.14381	0.263807	0.60754	-5.03107	PPP1R3E	2	1.13791	0.265946	0.613271	Unchange
GLS	-0.200368	17.9988	-1.10533	0.277693	0.619582	-5.22407	GLS	7	-1.13263	0.266055	0.613271	Unchange
TTC9C	0.324535	15.0485	1.14967	0.260997	0.604239	-5.02558	TTC9C	2	1.13636	0.266171	0.613271	Unchange
HMGA1	-0.564675	18.5189	-1.13337	0.268078	0.612251	-4.99454	HMGA1	2	-1.13706	0.266295	0.613271	Unchange
BIN1	-0.379043	15.8895	-1.1433	0.262465	0.606228	-5.08448	BIN1	1	-1.13263	0.266649	0.613431	Unchange
PRKAA1	0.177724	17.206	1.11612	0.273121	0.61627	-5.21332	PRKAA1	5	1.1311	0.266688	0.613431	Unchange
NFATC1	-0.668098	13.9128	-1.53474	0.166504	0.495768	-4.39527	NFATC1	1	-1.19351	0.266858	0.61345	Unchange
STAT5B	0.110396	19.7888	1.10838	0.276396	0.618376	-5.22104	STAT5B	5	1.12912	0.267511	0.614579	Unchange
HMOX1	-0.672388	14.1836	-1.13485	0.270276	0.613072	-4.99168	HMOX1	1	-1.13798	0.26858	0.616532	Unchange
PPP4R2	-0.355511	14.4506	-1.12922	0.2686	0.612251	-5.19951	PPP4R2	2	-1.1285	0.268686	0.616532	Unchange
PSMB4	0.17907	18.3687	1.14106	0.262757	0.606228	-5.18809	PSMB4	3	1.12477	0.269321	0.616619	Unchange
AHCTF1	-0.536318	14.1952	-1.14618	0.267253	0.612133	-4.98017	AHCTF1	1	-1.13951	0.269428	0.616619	Unchange
UBE2K	0.189973	17.9867	1.12126	0.27096	0.613108	-5.20816	UBE2K	4	1.12449	0.269435	0.616619	Unchange
DLST	0.191623	19.5159	1.12099	0.271073	0.613108	-5.20843	DLST	4	1.12436	0.26949	0.616619	Unchange
KSR1	0.698058	15.1177	1.27745	0.235676	0.578587	-4.60771	KSR1	1	1.1762	0.269686	0.616619	Unchange
CWC22	-0.545734	13.9401	-1.81242	0.116898	0.426086	-4.19575	CWC22	1	-1.19855	0.269699	0.616619	Unchange
PADI2	0.52977	15.8186	1.12714	0.269462	0.612383	-5.02498	PADI2	1	1.12513	0.270089	0.616951	Unchange
XAB2	-0.382836	14.5682	-1.13521	0.266125	0.610285	-5.09229	XAB2	1	-1.12493	0.27017	0.616951	Unchange
OGFRL1	-0.270503	13.6494	-1.28554	0.217618	0.561898	-4.68806	OGFRL1	2	-1.14136	0.270515	0.617366	Unchange
ELF1	-0.563288	14.0084	-1.14494	0.26692	0.611739	-4.89442	ELF1	1	-1.13437	0.270748	0.617527	Unchange
GSAP	0.297528	15.3432	1.11836	0.272178	0.614873	-5.21107	GSAP	3	1.11992	0.271352	0.617779	Unchange
UIMC1	-0.389724	13.9995	-1.29808	0.222349	0.567552	-4.7182	UIMC1	1	-1.1578	0.271468	0.617779	Unchange
CSNK2A3	-0.14611	17.5823	-1.08927	0.284599	0.626878	-5.23989	CSNK2A3	6	-1.11945	0.271548	0.617779	Unchange
EXOC7	0.151675	16.9712	1.09055	0.284043	0.626382	-5.23864	EXOC7	6	1.11939	0.271573	0.617779	Unchange
GBA2	0.370149	14.8101	1.13191	0.268251	0.612251	-5.15377	GBA2	1	1.12281	0.271779	0.617779	Unchange
ABHD14B	0.235175	18.0048	1.11272	0.274556	0.617413	-5.21672	ABHD14B	4	1.11876	0.271836	0.617779	Unchange
F2RL3	0.2032	17.4819	1.14632	0.260913	0.604239	-5.16328	F2RL3	2	1.11832	0.272304	0.617822	Unchange
TMEM41B	-0.296458	15.5796	-1.12718	0.269103	0.612303	-5.15719	TMEM41B	2	-1.11903	0.272313	0.617822	Unchange
SLC16A3	0.205715	17.9659	1.10366	0.278403	0.620072	-5.22572	SLC16A3	5	1.11748	0.272377	0.617822	Unchange
IPO9	0.184854	16.2708	1.10273	0.278803	0.620517	-5.22665	IPO9	5	1.11717	0.272506	0.617822	Unchange
WDR13	0.273102	15.9516	1.16404	0.25567	0.599045	-5.03219	WDR13	1	1.12099	0.272946	0.618449	Unchange
KRAS	0.249518	15.2153	1.13562	0.265958	0.610271	-5.13171	KRAS	2	1.11686	0.273545	0.619175	Unchange
PECAM1	0.170059	22.0202	1.06777	0.294036	0.635498	-5.26075	PECAM1	15	1.1145	0.273629	0.619175	Unchange
TEX264	0.21374	17.3519	1.12165	0.270798	0.613108	-5.20777	TEX264	3	1.1142	0.273756	0.619175	Unchange
HDLBP	0.193248	15.9519	1.10967	0.275846	0.618257	-5.21975	HDLBP	4	1.11329	0.274142	0.619353	Unchange
PIP4K2A	0.180137	20.3548	1.08945	0.284519	0.626878	-5.23971	PIP4K2A	6	1.11295	0.274284	0.619353	Unchange
YTHDF1	0.666154	14.0747	1.51955	0.176485	0.50983	-4.41898	YTHDF1	1	1.18597	0.274325	0.619353	Unchange
IPO5	0.0857063	19.212	0.994891	0.327647	0.670077	-5.32858	IPO5	10	1.11239	0.274524	0.619435	Unchange
LRBA	0.15765	21.6206	1.06103	0.297039	0.63834	-5.26721	LRBA	35	1.11077	0.275207	0.620607	Unchange
STX4	0.131945	17.6106	1.09255	0.283176	0.625197	-5.23667	STX4	5	1.10995	0.275556	0.621023	Unchange
SARS1	-0.199861	18.7622	-1.08215	0.287699	0.629488	-5.24684	SARS1	7	-1.10829	0.276263	0.622221	Unchange
PTGES2	-0.943147	14.1063	-1.34049	0.225813	0.569325	-4.52477	PTGES2	1	-1.18034	0.276415	0.622221	Unchange
ABHD11	0.267578	17.3868	1.09767	0.28097	0.622673	-5.23164	ABHD11	4	1.10489	0.277708	0.624761	Unchange
NDUFC2	-0.242717	15.9091	-1.10732	0.276847	0.618422	-5.2221	NDUFC2	3	-1.1044	0.27792	0.624866	Unchange
RHOF	0.155965	17.2268	1.12723	0.26847	0.612251	-5.20215	RHOF	3	1.10363	0.278249	0.625089	Unchange
TSN	-0.149897	18.4279	-1.10405	0.278236	0.620065	-5.22533	TSN	4	-1.10289	0.278564	0.625089	Unchange
ICAM2	0.222558	18.893	1.1082	0.276472	0.618376	-5.22122	ICAM2	3	1.10264	0.278669	0.625089	Unchange
ACYP1	-0.247958	15.5056	-1.1495	0.260662	0.604239	-5.07226	ACYP1	1	-1.10537	0.278751	0.625089	Unchange
ARFIP1	0.187449	15.96	1.1144	0.273847	0.617052	-5.21504	ARFIP1	3	1.10189	0.278992	0.625089	Unchange
ANKRD28	0.290279	14.557	1.10243	0.279536	0.6215	-5.20706	ANKRD28	3	1.10321	0.279007	0.625089	Unchange
PRAF2	0.141728	17.1559	1.2413	0.227938	0.571769	-5.01135	PRAF2	2	1.109	0.279407	0.625536	Unchange
PPP1R12A	0.154395	19.646	1.04783	0.302981	0.642967	-5.27975	PPP1R12A	16	1.10055	0.279564	0.625536	Unchange
MYOF	-0.514897	15.6161	-1.10008	0.280874	0.622673	-5.18371	MYOF	1	-1.10224	0.27974	0.625536	Unchange
SNX4	0.217718	15.2089	1.19833	0.24332	0.585858	-4.97649	SNX4	1	1.10632	0.280027	0.625536	Unchange
MCM7	-0.384589	14.8383	-1.12254	0.27468	0.617413	-5.10273	MCM7	1	-1.10885	0.280032	0.625536	Unchange
ALDH16A1	-0.132722	18.6552	-1.05529	0.299613	0.640625	-5.27268	ALDH16A1	7	-1.09876	0.280333	0.62584	Unchange
TMEM33	0.164405	17.524	1.09668	0.281398	0.622721	-5.23262	TMEM33	4	1.09768	0.280797	0.626507	Unchange
SMS	0.155608	17.1878	1.11962	0.271647	0.614038	-5.2098	SMS	3	1.09648	0.281315	0.626976	Unchange
SLC27A3	0.429	14.9667	1.09992	0.282109	0.62393	-5.12587	SLC27A3	2	1.10111	0.281337	0.626976	Unchange
ANXA5	-0.151782	21.0745	-1.05131	0.301406	0.641186	-5.27646	ANXA5	9	-1.09557	0.281707	0.627315	Unchange
SYNE1	-0.358979	17.5214	-1.09184	0.283777	0.626157	-5.19217	SYNE1	3	-1.09595	0.28182	0.627315	Unchange
RAB9A	0.412046	14.8175	1.13855	0.268768	0.612251	-4.88117	RAB9A	1	1.10375	0.282806	0.629087	Unchange
UAP1L1	0.327057	13.7934	1.12151	0.273956	0.617052	-5.10443	UAP1L1	1	1.09945	0.282948	0.629087	Unchange
SERPINB9	0.146414	20.0995	1.04877	0.302554	0.642708	-5.27886	SERPINB9	8	1.09124	0.283579	0.629407	Unchange
TIPRL	0.170878	15.7478	1.13956	0.263997	0.607579	-5.14677	TIPRL	2	1.09225	0.283713	0.629407	Unchange
KARS1	-0.143921	18.2998	-1.05277	0.300748	0.641186	-5.27508	KARS1	7	-1.09091	0.283721	0.629407	Unchange
TM6SF1	0.221951	15.9277	1.14598	0.262926	0.606249	-5.13936	TM6SF1	1	1.09546	0.283756	0.629407	Unchange
SLC16A7	0.629687	15.3424	1.09564	0.288182	0.629488	-5.04696	SLC16A7	2	1.10398	0.284142	0.629525	Unchange
APOC3	1.28037	18.395	1.09702	0.291978	0.634281	-4.8044	APOC3	2	1.11363	0.284194	0.629525	Unchange
ANKMY2	0.384995	14.9539	1.11432	0.28122	0.62269	-5.05635	ANKMY2	2	1.10525	0.284448	0.629525	Unchange
NDUFA10	-0.157972	17.8924	-1.06326	0.296043	0.637276	-5.26508	NDUFA10	6	-1.08917	0.284473	0.629525	Unchange
EPX	1.03674	14.658	1.15762	0.27893	0.620517	-4.67578	EPX	1	1.1376	0.284665	0.629583	Unchange
HLA-A	0.174346	22.3499	1.12219	0.270573	0.613072	-5.20723	HLA-A	2	1.08729	0.285291	0.630314	Unchange
TMX4	-0.22101	16.1457	-1.11084	0.275958	0.618257	-5.17339	TMX4	2	-1.08852	0.285328	0.630314	Unchange
GAA	-0.494409	16.8826	-1.08449	0.286967	0.628807	-5.22481	GAA	1	-1.08665	0.285845	0.631088	Unchange
ARMCX3	0.186275	18.0332	1.05753	0.298603	0.639889	-5.27055	ARMCX3	7	1.08459	0.286467	0.632093	Unchange
TBC1D17	-0.524846	14.2862	-1.20512	0.250679	0.594845	-4.66219	TBC1D17	1	-1.11099	0.2867	0.63224	Unchange
CMAS	-0.295167	17.0279	-1.09399	0.283158	0.625197	-5.13252	CMAS	2	-1.0841	0.287252	0.633045	Unchange
USP12	0.250455	14.324	1.12934	0.268919	0.612251	-5.06678	USP12	1	1.08527	0.287399	0.633045	Unchange
ACAD8	0.300024	15.622	1.08388	0.288222	0.629488	-5.18209	ACAD8	3	1.08444	0.287757	0.633347	Unchange
SHFL	-0.335852	14.3557	-1.10618	0.280937	0.622673	-5.00245	SHFL	2	-1.0891	0.287895	0.633347	Unchange
PRKG1	0.305562	18.4517	1.06601	0.294818	0.636088	-5.26244	PRKG1	6	1.08078	0.288134	0.633347	Unchange
PRKCA	0.147301	18.3568	1.04433	0.304569	0.64466	-5.28305	PRKCA	7	1.08045	0.288277	0.633347	Unchange
PRKRA	-0.28772	14.9415	-1.09995	0.280594	0.622673	-5.18406	PRKRA	1	-1.08154	0.288371	0.633347	Unchange
SORT1	0.242427	16.8398	1.09363	0.283	0.625197	-5.21591	SORT1	2	1.0802	0.28866	0.633616	Unchange
PNPLA6	0.121331	16.3828	1.06127	0.296928	0.63834	-5.26698	PNPLA6	5	1.0789	0.288955	0.633897	Unchange
COPB2	0.0830902	20.1188	0.945402	0.351912	0.685665	-5.3721	COPB2	17	1.07657	0.289978	0.635774	Unchange
IFIT5	0.371673	15.3314	1.09918	0.285876	0.628596	-5.1645	IFIT5	1	1.08629	0.290942	0.637517	Unchange
PTRHD1	0.287239	16.9431	1.07205	0.292137	0.634281	-5.25662	PTRHD1	3	1.07368	0.291254	0.637595	Unchange
CLASP2	-0.297625	13.7188	-1.14164	0.268256	0.612251	-4.98489	CLASP2	1	-1.08543	0.291313	0.637595	Unchange
BTF3L4	-0.784127	15.9095	-1.29318	0.240764	0.583485	-4.55404	BTF3L4	2	-1.13965	0.291925	0.63832	Unchange
UFC1	0.18456	16.3334	1.10715	0.277209	0.618867	-5.17722	UFC1	2	1.07265	0.291981	0.63832	Unchange
ELOVL7	0.446807	16.151	1.07441	0.293154	0.635027	-5.11841	ELOVL7	2	1.0761	0.292157	0.638336	Unchange
CSNK1G2	0.287312	14.6031	1.24829	0.229468	0.572613	-4.72217	CSNK1G2	1	1.08666	0.292354	0.638399	Unchange
TNIK	0.245276	18.1072	1.0521	0.301051	0.641186	-5.27571	TNIK	6	1.06873	0.293445	0.640084	Unchange
CUL4A	-0.108658	16.9207	-1.04952	0.302214	0.642544	-5.27815	CUL4A	5	-1.06848	0.293555	0.640084	Unchange
LAT	0.241394	17.7217	1.07039	0.292875	0.634786	-5.25823	LAT	3	1.0683	0.293632	0.640084	Unchange
SIGMAR1	0.267209	16.0982	1.07926	0.289557	0.631499	-5.18699	SIGMAR1	2	1.06808	0.294295	0.641161	Unchange
APAF1	-0.161121	16.8217	-1.08422	0.286796	0.628807	-5.24483	APAF1	3	-1.06582	0.294738	0.641758	Unchange
EIF4A2	-0.234898	18.2792	-1.05286	0.300708	0.641186	-5.27499	EIF4A2	5	-1.06525	0.294988	0.641934	Unchange
TMX3	0.11622	18.056	1.02802	0.312055	0.655384	-5.2983	TMX3	6	1.06417	0.295471	0.642615	Unchange
GOSR1	0.208977	16.1578	1.08377	0.287281	0.629132	-5.24506	GOSR1	2	1.06436	0.295658	0.642653	Unchange
AKT2	0.25292	16.4782	1.05554	0.299501	0.640625	-5.27245	AKT2	4	1.06235	0.296283	0.643642	Unchange
GRPEL1	-0.288406	15.8732	-1.05989	0.297545	0.638749	-5.26829	GRPEL1	3	-1.06177	0.296542	0.643836	Unchange
SLC37A4	0.268467	15.4805	1.06857	0.293966	0.635498	-5.25977	SLC37A4	2	1.06155	0.296909	0.643909	Unchange
PLOD1	0.320992	14.9477	1.06794	0.295221	0.636236	-5.19725	PLOD1	2	1.06352	0.296965	0.643909	Unchange
SAMD9	-0.216054	15.6892	-1.0656	0.294999	0.636118	-5.26283	SAMD9	3	-1.06056	0.297084	0.643909	Unchange
HSD17B4	0.138199	20.2271	1.0084	0.321225	0.662375	-5.31635	HSD17B4	11	1.06009	0.297294	0.643996	Unchange
EIF2B2	0.234038	14.6779	1.08043	0.289728	0.631499	-5.18539	EIF2B2	2	1.06093	0.298122	0.64542	Unchange
JCHAIN	-0.457543	15.3264	-1.08662	0.290534	0.632559	-4.93763	JCHAIN	1	-1.06717	0.298608	0.646105	Unchange
LRMP	-0.192021	16.9384	-1.05163	0.30126	0.641186	-5.27615	LRMP	4	-1.0557	0.299262	0.647149	Unchange
ABHD17B	0.576705	13.9088	1.15551	0.269687	0.612529	-4.67869	ABHD17B	1	1.08009	0.299733	0.647724	Unchange
RHOA	-0.184005	21.0158	-1.08091	0.28824	0.629488	-5.24805	RHOA	2	-1.05435	0.299869	0.647724	Unchange
PDGFC	0.237911	14.2121	1.08782	0.286896	0.628807	-5.2206	PDGFC	1	1.05635	0.300525	0.648771	Unchange
GHITM	-0.226072	16.2476	-1.05454	0.29995	0.640963	-5.27339	GHITM	3	-1.05116	0.301309	0.649708	Unchange
YIF1B	0.419224	16.9102	1.06059	0.301281	0.641186	-5.10804	YIF1B	2	1.0597	0.301318	0.649708	Unchange
CCM2	-0.177944	14.7683	-1.06799	0.294523	0.635814	-5.21685	CCM2	3	-1.05169	0.301626	0.649708	Unchange
PDHB	-0.138506	18.6626	-1.03457	0.309036	0.651569	-5.29221	PDHB	5	-1.0499	0.301878	0.649708	Unchange
SMARCC1	-0.312476	14.7018	-1.09735	0.286654	0.628807	-5.07332	SMARCC1	1	-1.06119	0.301906	0.649708	Unchange
ESAM	0.239604	18.8876	1.04326	0.305057	0.645332	-5.28406	ESAM	4	1.04967	0.301986	0.649708	Unchange
SGTA	0.151738	17.2722	1.06843	0.293742	0.635498	-5.26012	SGTA	3	1.04767	0.30289	0.650997	Unchange
MRPL11	-0.468903	14.0958	-1.09043	0.292308	0.634281	-4.92145	MRPL11	1	-1.06444	0.302929	0.650997	Unchange
TGOLN2	-0.261617	15.9941	-1.04642	0.303619	0.643696	-5.28108	TGOLN2	3	-1.0467	0.303333	0.651496	Unchange
SH2D1A	-0.748687	14.7735	-1.07116	0.299623	0.640625	-4.78293	SH2D1A	1	-1.06093	0.303563	0.651621	Unchange
TNFAIP8	-0.280753	16.5343	-1.05726	0.30035	0.641186	-5.18621	TNFAIP8	2	-1.04672	0.304863	0.65384	Unchange
MICALL2	0.331157	13.7554	1.09171	0.28986	0.631499	-5.05057	MICALL2	1	1.05586	0.304996	0.65384	Unchange
GATD3A	-0.170673	18.2818	-1.05647	0.299082	0.640553	-5.27156	GATD3A	3	-1.04278	0.305114	0.65384	Unchange
RAP1B	0.133801	23.5682	1.04447	0.304509	0.64466	-5.28292	RAP1B	4	1.04196	0.30549	0.654078	Unchange
STIP1	0.135751	21.0988	0.986527	0.331665	0.673186	-5.33608	STIP1	15	1.04178	0.30557	0.654078	Unchange
ECI1	-0.284475	16.6225	-1.04886	0.303091	0.642967	-5.23489	ECI1	2	-1.04246	0.305813	0.65423	Unchange
AAAS	-0.366421	16.7982	-1.06055	0.30263	0.642708	-5.04233	AAAS	2	-1.04877	0.307442	0.657277	Unchange
HLA-H	0.482823	16.3013	1.13878	0.274768	0.617413	-4.72384	HLA-H	1	1.05875	0.307641	0.657277	Unchange
COX17	-0.162947	15.8695	-1.07931	0.289536	0.631499	-5.2296	COX17	2	-1.0382	0.307757	0.657277	Unchange
BST2	0.437509	14.8205	1.04322	0.307077	0.64792	-5.17889	BST2	1	1.04063	0.308009	0.657445	Unchange
ARPC5	-0.124132	20.4946	-1.01928	0.316117	0.659255	-5.30638	ARPC5	5	-1.03541	0.308486	0.658092	Unchange
SORD	0.468691	14.788	1.17069	0.265644	0.610156	-4.70712	SORD	1	1.06209	0.309101	0.65894	Unchange
PPBP	0.298233	23.7193	1.01549	0.317892	0.659791	-5.30986	PPBP	9	1.0333	0.30946	0.65894	Unchange
SRSF5	-0.263843	14.8664	-1.04806	0.303774	0.643696	-5.17529	SRSF5	2	-1.03505	0.309503	0.65894	Unchange
RIPK1	-0.285287	16.2851	-1.06273	0.297909	0.63876	-5.12947	RIPK1	1	-1.03636	0.309579	0.65894	Unchange
DIDO1	-0.486792	13.8106	-1.08686	0.297797	0.63876	-4.92243	DIDO1	1	-1.05637	0.310035	0.659294	Unchange
PLG	0.310456	19.1341	1.01355	0.3188	0.660266	-5.31164	PLG	11	1.03172	0.310185	0.659294	Unchange
ALDH7A1	-0.313836	13.7445	-1.08468	0.292875	0.634786	-5.057	ALDH7A1	1	-1.04408	0.310266	0.659294	Unchange
NRDC	0.173633	17.1437	1.01759	0.316907	0.65979	-5.30793	NRDC	5	1.03081	0.310606	0.659647	Unchange
SLK	0.118727	17.7529	0.972302	0.338577	0.677206	-5.3487	SLK	10	1.03038	0.310805	0.659699	Unchange
BLOC1S1	-0.159738	15.532	-1.06785	0.294281	0.635653	-5.26046	BLOC1S1	2	-1.03007	0.31121	0.66019	Unchange
STMN1	-0.249419	19.0237	-1.02922	0.311498	0.654941	-5.29718	STMN1	3	-1.02885	0.31151	0.660457	Unchange
CLDN5	0.302217	18.5144	1.02482	0.313536	0.657041	-5.30126	CLDN5	3	1.02789	0.311956	0.661015	Unchange
IRF5	0.27992	16.2325	1.08014	0.295723	0.636956	-5.0239	IRF5	2	1.04123	0.312352	0.661015	Unchange
HABP2	-1.12448	15.1548	-1.0275	0.318268	0.659791	-4.95974	HABP2	1	-1.03891	0.312604	0.661015	Unchange
RCN2	0.172241	14.886	1.03871	0.307134	0.64792	-5.28833	RCN2	3	1.02643	0.312631	0.661015	Unchange
IMMT	-0.127182	20.4201	-0.9662	0.341572	0.679271	-5.35407	IMMT	18	-1.02625	0.312716	0.661015	Unchange
TUFM	-0.101441	20.85	-0.942315	0.353464	0.686125	-5.37475	TUFM	15	-1.0258	0.312923	0.661015	Unchange
ACTR1A	0.168052	19.5353	1.03906	0.306975	0.64792	-5.288	ACTR1A	3	1.02565	0.312993	0.661015	Unchange
INPP5D	-0.152999	18.4627	-0.985819	0.332008	0.673186	-5.33672	INPP5D	10	-1.02521	0.313197	0.661077	Unchange
AHSG	0.232155	16.0299	1.09187	0.288273	0.629488	-4.99303	AHSG	2	1.03423	0.313372	0.661078	Unchange
SCCPDH	0.290872	17.4418	1.02791	0.312379	0.655703	-5.27838	SCCPDH	2	1.02411	0.313971	0.661975	Unchange
NFS1	-0.250269	15.6982	-1.03039	0.311232	0.654744	-5.29587	NFS1	2	-1.02244	0.314746	0.66324	Unchange
TBL3	-0.373086	15.2477	-1.0941	0.291894	0.634281	-4.91773	TBL3	1	-1.03823	0.31561	0.664472	Unchange
CELF2	-0.127541	17.9216	-1.00433	0.323151	0.665425	-5.32005	CELF2	5	-1.01976	0.315737	0.664472	Unchange
PDE5A	0.189251	20.8727	0.98591	0.331963	0.673186	-5.33663	PDE5A	21	1.01918	0.316006	0.664472	Unchange
H1-4	-0.396441	21.9827	-1.01965	0.315946	0.659255	-5.30604	H1-4	1	-1.01913	0.316032	0.664472	Unchange
ERMP1	-0.155093	16.5407	-1.01691	0.317225	0.65979	-5.30856	ERMP1	4	-1.01815	0.316486	0.665059	Unchange
PIP4P2	0.186241	18.0758	1.0258	0.313086	0.656822	-5.30036	PIP4P2	3	1.01729	0.316889	0.665099	Unchange
KPNA6	-0.184091	17.4007	-1.03999	0.306548	0.647763	-5.28713	KPNA6	2	-1.01702	0.317016	0.665099	Unchange
C1orf198	0.461571	15.6138	1.04722	0.311171	0.654744	-5.03018	C1orf198	1	1.03263	0.317136	0.665099	Unchange
KPNA3	-0.158216	16.0578	-1.03198	0.310228	0.653355	-5.29462	KPNA3	3	-1.01608	0.317454	0.665099	Unchange
BZW1	0.172396	17.262	1.02869	0.312021	0.655384	-5.29746	BZW1	3	1.01647	0.317535	0.665099	Unchange
VAPA	0.136773	20.1804	0.981293	0.334198	0.674041	-5.34075	VAPA	7	1.01583	0.317574	0.665099	Unchange
ERLIN1	-0.25057	16.944	-1.0082	0.321321	0.662375	-5.31653	ERLIN1	4	-1.01496	0.31798	0.665099	Unchange
DBI	0.236154	19.1191	1.01587	0.317712	0.659791	-5.30951	DBI	3	1.0146	0.318149	0.665099	Unchange
PPM1B	0.149733	16.0622	1.06048	0.297566	0.638749	-5.24786	PPM1B	2	1.01496	0.318241	0.665099	Unchange
EIF2AK2	0.391505	16.4309	1.00835	0.321248	0.662375	-5.31639	EIF2AK2	3	1.01437	0.318258	0.665099	Unchange
CSTF3	-0.340841	14.9632	-1.02168	0.315876	0.659255	-5.2577	CSTF3	1	-1.01483	0.318878	0.665811	Unchange
SDCBP	-0.579813	15.3115	-1.17192	0.273451	0.616646	-4.68545	SDCBP	1	-1.05494	0.31895	0.665811	Unchange
FCGR2C	0.189329	16.4565	1.0232	0.315167	0.659255	-5.28223	FCGR2C	3	1.01321	0.319638	0.666879	Unchange
RBM34	0.929688	17.9056	1.00299	0.324647	0.666694	-5.25717	RBM34	2	1.01257	0.319938	0.666932	Unchange
SNX18	-0.193026	15.6168	-1.01679	0.317284	0.65979	-5.30867	SNX18	3	-1.00991	0.320356	0.666932	Unchange
PREP	0.123598	18.4226	0.953797	0.347713	0.683709	-5.36486	PREP	12	1.00964	0.320484	0.666932	Unchange
GOLGA5	0.182021	15.0812	1.02175	0.315528	0.659255	-5.28381	GOLGA5	3	1.01068	0.320528	0.666932	Unchange
DNM2	0.0921014	20.138	0.932576	0.358391	0.691225	-5.38304	DNM2	9	1.00952	0.320542	0.666932	Unchange
RPS12	-0.395025	18.8917	-0.99964	0.32538	0.667743	-5.3243	RPS12	4	-1.00837	0.321082	0.667689	Unchange
LAMC1	0.328724	16.4555	0.999368	0.325509	0.667743	-5.32455	LAMC1	4	1.00751	0.32149	0.667785	Unchange
PPP1R18	-0.31043	16.6994	-1.01103	0.32085	0.662375	-5.29335	PPP1R18	2	-1.00917	0.321534	0.667785	Unchange
LY6G6F	0.188069	20.1278	0.994776	0.327702	0.670077	-5.32869	LY6G6F	5	1.00716	0.321657	0.667785	Unchange
ACTR3	0.112628	22.4535	0.944445	0.352392	0.685665	-5.37292	ACTR3	11	1.00638	0.322026	0.668187	Unchange
ASCC3	-0.117953	14.733	-1.10081	0.280225	0.622669	-5.18322	ASCC3	2	-1.00711	0.322209	0.668201	Unchange
ACTR2	0.114139	22.0681	0.950857	0.34918	0.683886	-5.36741	ACTR2	9	1.00546	0.322461	0.668358	Unchange
TUBA1A	-0.172264	23.3763	-1.05271	0.300773	0.641186	-5.27513	TUBA1A	1	-1.00466	0.322839	0.668776	Unchange
XPOT	-0.160863	16.6614	-0.981033	0.334324	0.674041	-5.34098	XPOT	6	-1.00239	0.323917	0.670642	Unchange
QKI	-0.249154	15.203	-1.0104	0.320839	0.662375	-5.26818	QKI	2	-1.00066	0.325269	0.672802	Unchange
RNF170	0.185771	15.6777	1.02172	0.315251	0.659255	-5.30391	RNF170	2	0.999987	0.325315	0.672802	Unchange
ETS1	-0.393268	13.9513	-1.12282	0.286801	0.628807	-4.85612	ETS1	1	-1.0291	0.32553	0.672881	Unchange
TMEM192	-0.431122	14.0986	-1.02194	0.323687	0.666016	-5.18705	TMEM192	1	-1.01514	0.326135	0.67342	Unchange
CLTB	-0.154707	18.4252	-0.984404	0.332691	0.67343	-5.33798	CLTB	5	-0.997707	0.326146	0.67342	Unchange
SERPINH1	0.241304	18.2014	0.990173	0.329909	0.672631	-5.33282	SERPINH1	4	0.996684	0.326634	0.674061	Unchange
ERO1A	-0.205471	19.143	-0.988052	0.33093	0.673186	-5.33472	ERO1A	4	-0.993271	0.328268	0.67592	Unchange
PGAM5	0.277856	17.944	0.985353	0.332232	0.673186	-5.33713	PGAM5	4	0.9927	0.328542	0.67592	Unchange
S100A11	-0.467976	19.1553	-0.985328	0.332245	0.673186	-5.33715	S100A11	3	-0.992542	0.328618	0.67592	Unchange
SLC25A15	0.28996	17.1591	0.998674	0.326696	0.669453	-5.26102	SLC25A15	2	0.993713	0.328873	0.67592	Unchange
EIF3K	-0.199925	17.5064	-1.01251	0.319558	0.661257	-5.26651	EIF3K	2	-0.992516	0.328884	0.67592	Unchange
EDC4	-0.116925	16.9911	-0.951204	0.349006	0.683886	-5.36711	EDC4	7	-0.991844	0.328953	0.67592	Unchange
PSAT1	-1.07753	17.172	-1.00142	0.335791	0.675139	-4.82968	PSAT1	2	-1.01411	0.329035	0.67592	Unchange
VPS53	-0.301386	15.0924	-1.01079	0.323965	0.666016	-4.98969	VPS53	3	-0.999212	0.329067	0.67592	Unchange
NPC1	-0.448103	14.0443	-1.20962	0.256012	0.599045	-4.65835	NPC1	1	-1.02549	0.329299	0.67592	Unchange
SRM	0.181047	16.7726	0.98721	0.331336	0.673186	-5.33547	SRM	4	0.991085	0.329317	0.67592	Unchange
C2CD2L	0.359523	17.1566	0.984344	0.33272	0.67343	-5.33803	C2CD2L	3	0.989696	0.329985	0.676449	Unchange
TM9SF4	0.178135	16.8605	0.985951	0.331944	0.673186	-5.3366	TM9SF4	4	0.989639	0.330013	0.676449	Unchange
PFKP	0.202267	20.0807	0.964163	0.342576	0.679271	-5.35585	PFKP	10	0.989332	0.330161	0.676449	Unchange
GNPDA2	0.486464	14.7273	1.0219	0.320839	0.662375	-4.91246	GNPDA2	1	1.0004	0.330377	0.676449	Unchange
MAGED2	0.267066	16.7733	0.988002	0.331218	0.673186	-5.31456	MAGED2	3	0.989222	0.330467	0.676449	Unchange
GLOD4	0.140246	18.9255	0.963183	0.343059	0.679271	-5.3567	GLOD4	6	0.987238	0.331169	0.676898	Unchange
UBE2V2	0.578299	17.2516	1.1477	0.292268	0.634281	-4.68098	UBE2V2	3	1.04382	0.331268	0.676898	Unchange
PCYOX1L	-0.274821	17.0594	-0.97583	0.336854	0.675311	-5.34559	PCYOX1L	5	-0.986699	0.331429	0.676898	Unchange
SPTLC2	0.165609	16.147	1.01513	0.318328	0.659791	-5.30997	SPTLC2	2	0.986197	0.331924	0.676898	Unchange
XRN1	-0.155386	14.5466	-1.03418	0.310098	0.653355	-5.22894	XRN1	2	-0.987208	0.331995	0.676898	Unchange
RAB27A	-0.16189	17.638	-1.01669	0.317597	0.659791	-5.30853	RAB27A	2	-0.985864	0.332085	0.676898	Unchange
IK	-0.432179	14.8887	-0.992758	0.330197	0.672631	-5.13436	IK	1	-0.987973	0.332272	0.676898	Unchange
ACSL1	0.190339	18.6258	0.959199	0.345029	0.679842	-5.36018	ACSL1	9	0.984761	0.332365	0.676898	Unchange
HADHB	0.139684	20.5854	0.943943	0.352644	0.685665	-5.37335	HADHB	10	0.984624	0.332431	0.676898	Unchange
PLSCR3	-0.436114	13.3706	-1.15429	0.274251	0.617349	-4.71112	PLSCR3	1	-1.01358	0.332559	0.676898	Unchange
ADK	-0.284313	16.5486	-0.976487	0.336534	0.675311	-5.34501	ADK	4	-0.983925	0.33277	0.676898	Unchange
KIF5B	0.10144	19.839	0.909328	0.370334	0.69954	-5.40251	KIF5B	14	0.983209	0.333117	0.676898	Unchange
MT-CO2	0.380548	19.6386	0.981325	0.334444	0.674041	-5.29431	MT-CO2	2	0.983605	0.333176	0.676898	Unchange
[truncated: 2,019 more rows]

## Sheet: SLEDAI.HL.DEG
	logFC	AveExpr	t	P.Value	adj.P.Val	B	gene	count	sca.t	sca.P.Value	sca.adj.pval	change
[truncated: 3,885 more rows]
